# Supplementary material for: Gut health in broiler chickens fed a mixture of Hermetia illucens and Tenebrio molitor meals: does it have a key role in shaping bird performance?
Source: Poult Sci. 2026 Apr 16;105(7):106966. doi: 10.1016/j.psj.2026.106966 (PMC13136755; doi:10.1016/j.psj.2026.106966)
Supplement: Supplementary file 1 [file mmc1.xlsx]

## Sheet: Table S1
	Table S1. ASVs bacterial abundances.
	genus	H01	H02	H03	H04	H05	H06	H07	H08	H09	H10	H11	H12	H13	H14	H15	H16	H17	H18	H19	H20	H21	H22	H23	H24	H25	H26	H27	H28	H29	H30	H31	H32	H33	H34	H35	H36	H37	H38	H39	H40	H41	H42	H43	H44	H45	H46	H47	H48
	Alistipes	4.93893	3.55243	9.7871	7.17285	2.83965	5.24733	3.05653	5.2653	11.5825	3.63562	3.0512	1.64444	2.68646	6.78184	3.98088	3.1153	3.94954	3.39606	4.45734	7.12037	5.335	8.40253	5.83031	4.63459	1.49555	3.21681	3.76719	3.09759	2.29167	2.57713	6.1692	3.44417	3.0396	2.38518	4.00306	3.62089	3.54954	4.4189	2.81396	2.55907	2.50521	5.67033	2.01422	3.27175	3.49924	4.77635	2.01125	5.36544
	Anaerostipes	0.41177	0	0.168965	0.276509	0.119269	0.158164	0.389538	0.0839188	0	0.0534965	0.205884	0.0373266	0.176741	0.15926	0.260878	0.195147	0.121084	0.209094	0.228293	0.10203	0.108445	0	0.138179	0.133933	0.0425478	0.0938133	0.458276	0.0172499	0.544872	0.315725	0.443522	0.520502	0.190339	0.441094	0.0867984	0.114344	0.0374465	1.30691	0.321239	0.379782	0.256165	0.207478	0.107873	0.51079	0.155299	0	0.0302824	0.645055
	Bacteroides	9.87092	7.2207	11.4574	8.93431	12.0602	10.5381	12.2055	16.8821	11.7386	12.3235	18.2393	18.0453	16.7433	10.0644	15.9056	5.85912	11.4193	7.70433	5.99177	10.5916	11.4998	8.7768	5.91074	11.7735	4.97171	9.72202	10.6491	18.8196	7.16346	11.3276	5.05568	8.31142	14.594	12.9038	8.53311	4.78762	6.24175	3.36863	14.1345	10.1828	14.6774	7.3743	1.91342	11.2149	9.89405	7.72036	8.24186	11.4279
	Barnesiella	1.02943	0.712202	0.0627585	0.856154	0.980461	0.338037	0.274119	1.8582	0.911973	0.181888	0.222355	0.783858	0.216802	0.497689	0.848352	0.0470234	0.433701	0.16314	0.391093	0.262672	0.186242	0.817945	0.164989	0.288082	0.321236	0.575223	0.722368	0.500246	0.184295	0.279788	0.278381	0.332235	0.343776	0.317401	0.179797	0.196925	1.22982	0.196252	0.11455	0.168226	1.07025	0.893921	0.187451	0.0652551	0.278035	0.405567	0.0883236	0.759853
	Blautia	4.44388	3.52669	2.63747	3.14196	2.51166	4.89378	3.78408	1.91575	1.62887	3.71908	4.72298	3.10225	5.10899	4.02575	3.15045	3.02831	2.8862	2.37586	2.2399	4.37642	2.54137	2.25307	1.87057	3.51764	2.90176	3.58465	5.9084	3.28241	6.53045	4.94892	2.51958	2.79077	2.56181	2.95696	5.20584	3.05552	5.27405	6.23693	4.36039	3.54039	5.86141	3.95753	3.32638	3.66328	2.35704	1.73898	3.97961	4.83792
	Butyricicoccaceae	0.129546	0.360391	0.0321838	0.296991	0.0491107	0	0	0.0527489	0.0560839	0.522126	0.199708	0.130643	0.134323	0.0287553	0.127452	0	0.44691	0.124078	0.050524	0.028221	0	0	0.272232	0.300718	2.72093	0.0715943	0	0.00246427	0	0	0	0.0609098	0.0757473	0.0466766	0.0433992	0	0.597174	0	0.0249023	0.0994061	0	0.0264866	1.97885	0.200266	0.115222	0.510606	0	0.00546657
	Butyricicoccus	0.939206	0.804445	2.31885	1.12857	1.0401	0.564429	0.752283	0.803222	1.98244	0.855945	0.422063	0.978786	0.3959	1.04846	0.856318	1.66228	0.977478	0.636474	1.24251	0.371215	0.65774	1.49213	1.1343	0.530678	0.919032	1.42942	0.458276	0.13307	1.04968	0.839365	1.56412	1.17667	0.510809	0.401419	0.458791	2.46051	1.13128	0.793634	2.10673	2.12576	0.429837	1.14996	1.6623	1.19034	0.786514	1.23421	0.557701	0.461925
	Butyricimonas	0.101786	0	0	0	0	0	0	0	0	0	0	0	0.0589136	0.929019	0	0	0	0	0	0	0	0	0	0	0.0489299	0.392534	0	0	0.25641	0.259254	0.7856	0.24087	0	0	0.518724	1.05239	0	0	0	0	0	0	0	0	0	0	0	0
	Campylobacter	1.22374	1.57242	0.494022	3.81378	0.299926	0.372151	0.228776	2.45762	0.492563	0.342378	0.634123	1.18823	0.440674	1.1104	0.509808	1.94207	0.722101	0.0689322	1.47081	0.336481	0.459711	4.52101	0.0886817	0.396745	0.370166	0.891226	0.0491935	0.0418926	0.408654	0.0795729	1.20789	0.296243	0.396217	0.585792	0.134331	0.196925	0.0808057	0.0129397	0.124511	0.0688196	0	0.200856	0.574733	0.26102	0.829096	0.011671	0.138794	0
	Christensenellaceae	1.08494	0.600652	2.01954	1.44399	0.827867	0.998604	0.789381	1.60644	2.16289	1.34169	2.82473	0.891691	2.76187	2.09914	0.800558	0.566632	1.22185	0.680131	1.31924	5.41409	1.3697	0.175982	0.921878	1.13211	1.32962	0.678912	1.859	0.374569	0.304487	1.35274	1.77173	1.56981	1.51106	1.16692	1.06845	2.95388	1.89992	3.05161	0.535399	2.28634	2.2447	1.08374	1.07519	1.06208	0.944318	0.726519	1.77657	5.13584
	Clostridia	3.42833	1.7805	4.09539	4.04727	3.49914	2.04993	2.51654	9.51399	4.12338	3.28255	6.06741	4.85868	4.7885	9.95377	1.98745	2.78614	3.03371	2.38735	10.8458	6.39531	4.7362	4.75648	3.37197	2.69382	6.26729	1.66148	3.73094	0.778709	1.85096	2.33585	5.09814	2.87937	2.98716	2.87528	1.73183	3.14234	3.27756	2.23641	1.28994	4.43249	4.37652	2.58906	4.08679	2.26593	2.53989	2.11537	4.91332	7.16941
	Colidextribacter	0.916073	0.622104	1.01057	0.944227	0.982215	1.03272	0.999608	0.779246	0.894904	0.980056	1.13442	0.595152	1.19713	1.14358	0.60938	0.705351	0.977478	0.62039	1.04042	1.08542	0.615305	0.61222	1.39828	1.08915	1.4445	0.752975	1.31269	1.12617	0.945513	0.821397	1.48863	1.06315	1.29353	0.954537	0.636521	1.36154	1.43676	0.869115	0.642478	0.999159	0.950851	1.33316	1.04513	1.02383	0.784009	1.12917	1.13559	2.05543
	Eisenbergiella	0.0346997	0.319633	0.231724	0.217111	0.401656	0.276012	0.226715	0.275733	0.0633992	0.30386	0.382945	0.226033	0.414752	0.161472	0.135418	0.242171	0.380864	0.289515	0.185254	0.141105	0.148522	0.19829	0.736265	0.197109	0.546739	0.382659	0.434974	1.0621	0.232372	0.323425	0.313768	0.714305	0.27774	0.375747	0.400926	0.351501	0.581407	0.295456	0.209179	0.389978	0.668635	0.425992	0.634859	0.371279	0.240463	0.755697	0.590506	0.0847319
	Enterococcus	0.582955	0.714347	1.16988	2.25508	0.189427	0.607846	0.5503	0.59942	0.0975372	0.0941539	0.175002	0.628331	0.365265	0.0752063	0.487902	1.94912	1.04573	0.259645	1.34169	0.909584	0.351266	0.322221	0.061871	0.42707	0.861592	0.829507	0.168294	0.0517496	1.02564	0.690487	1.99349	3.62967	0.559364	0.60913	0.981648	0.249862	1.05639	1.29828	1.8079	4.27956	0.679489	0.520902	0.673764	0.760559	1.11465	1.04455	0.570318	0.235063
	Erysipelatoclostridium	1.22606	2.52917	2.31563	2.0646	2.38012	1.4731	0.803809	0.740883	2.51646	2.55285	0.759713	1.58223	0.789443	1.04404	2.11491	2.3018	3.4586	1.03858	1.48765	1.09411	1.35556	2.87768	1.42716	1.02092	1.73595	4.8931	2.36388	1.83342	0.945513	1.89948	1.71511	3.18115	2.73079	3.37005	2.76722	3.81569	2.45768	2.28385	5.10745	1.9346	1.89519	2.37938	3.24503	1.2781	3.64953	2.68141	1.32485	0.847319
	Erysipelotrichaceae	1.62626	0.755106	1.80873	1.48291	1.43474	1.2281	0.917166	0.992639	1.08022	0.960798	0.708242	0.495614	0.737599	0.586166	1.02957	1.04392	1.38916	0.457251	1.08159	1.51091	1.03258	0.607262	1.20236	0.980491	1.55087	0.928258	1.06931	0.305569	0.785256	0.662252	1.005	0.548188	1.93641	0.452763	0.681987	0.779232	1.54516	0.992042	2.2412	0.379782	0.629559	1.23383	0.947867	0.990077	2.07399	1.135	1.61758	1.27371
	Escherichia-Shigella	2.25317	0.8023	2.74689	1.3211	0.79805	0.756706	0.23496	0.709713	1.04609	0.265343	0.166766	0.709205	0.150819	0.196863	0.641243	1.15678	1.47282	2.02431	0.396707	0.703354	1.57245	0.716322	1.40447	0.376529	0.674382	2.39718	0.240789	0.13307	0.592949	0.685353	1.15127	0.766909	0.464195	0.65814	0.90105	0.353619	3.44311	0.14665	1.51904	0.443504	0.238798	1.13892	0.261725	0.371279	0.581119	0.755697	0.961466	0.122998
	Faecalibacterium	17.1509	13.4396	10.5949	9.88469	17.3378	21.6375	12.2426	9.58832	16.8398	11.9169	9.67656	13.3857	9.98233	12.7054	10.7916	13.8743	11.3555	13.5521	16.3174	11.9245	12.1623	12.7178	6.20978	12.4052	18.3083	10.4034	10.7734	12.9522	18.6779	12.3312	11.5835	6.98247	14.7202	10.6143	7.10713	14.6953	11.094	1.97761	10.5137	10.3535	8.82034	10.226	16.8989	12.4232	13.5636	12.914	11.0834	3.96053
	Fournierella	0.0948459	0.557748	0.189885	0.178195	0.754201	0	0.187555	0.0167838	0.192636	0.0748951	0.0164707	0.205296	0.0424178	0.10175	0.0896147	0.268033	0.752923	0.112589	0.634356	0	0	0.664271	0.0824946	0.260285	0.327618	0.812225	0.214898	0.142928	0	0.107808	0.457677	0.437443	0.172859	0.338406	0.748119	0.20963	0.0709513	0.282516	1.45429	0.124895	0.151962	0.445857	0.526986	0.220517	0.789019	1.00954	0.105988	0.120265
	Gastranaerophilales	0.171185	0.315342	0.559999	0.729165	0.699828	0.279113	0.496713	3.05464	1.05584	0.286741	2.82061	0.443772	1.47991	0.822845	0.177238	0.239819	0.31702	0.183819	2.27919	0.937805	2.43764	0.778287	0.208299	0.379056	1.10199	0.0395003	0.227844	0.152785	0.0801282	0.182248	0.422289	0.478972	0.403985	0.35941	0.016533	0.527252	0.141903	0.0841079	0.0099609	0.0917595	0.0499305	0.125811	0.205135	0.531041	0.247977	0.0175065	0.222071	0.109331
	L-Eubacterium	1.69335	1.31285	1.53678	1.05073	1.82061	1.25291	1.50457	1.35948	1.75323	2.2062	1.17354	1.12602	1.31024	2.5725	1.2327	0.677137	1.31651	0.962754	1.67103	1.75404	1.0538	0.371793	2.27685	1.55666	0.342509	0.683849	1.7865	1.71513	1.03365	1.58119	1.43201	1.85221	1.177	1.44931	1.6409	1.48012	1.76984	4.32185	1.0185	1.48854	2.60073	1.51194	0.503997	1.71463	1.66571	0.884078	0.787342	2.49549
	L-Ruminococcus	4.63357	3.59319	4.48964	4.62077	2.88876	4.50923	6.23673	3.04985	4.29407	5.29402	5.4374	5.49116	5.95735	5.94793	5.71343	4.71175	6.38003	3.53163	2.71519	5.68327	6.58918	4.69699	7.24303	7.14647	3.51444	6.73974	11.7236	6.27403	8.89423	7.46958	5.53694	9.78986	4.30011	7.61996	8.19625	4.68174	4.98236	13.4767	8.95983	6.27788	7.31157	10.0781	8.1223	5.98996	7.19886	7.88667	8.9762	13.0542
	Lachnoclostridium	1.0248	0.647846	0.749883	0.817238	0.670011	1.15367	1.2222	0.534682	0.83882	0.860224	0.716477	0.723721	1.0086	0.617134	0.663148	1.16618	1.03472	0.739873	0.759731	1.34158	0.905276	0.433759	1.33435	0.717679	0.61056	0.957883	1.14698	1.42188	1.06571	1.22953	1.07814	1.38431	0.875949	0.991878	0.766719	1.09685	1.28304	0.9295	0.901462	0.902302	1.19616	0.8873	1.12294	1.01708	1.04451	1.15251	1.43084	1.10971
	Lachnospiraceae	7.06487	7.65617	11.9853	10.1673	8.14888	8.62769	11.6284	7.49994	6.10583	13.9091	10.2983	7.50679	11.4575	8.182	8.04341	10.6014	8.77749	12.6789	7.02657	5.38587	7.5864	6.67493	11.873	9.28434	9.07331	8.44813	12.3553	11.8852	14.8878	8.74532	10.6846	15.3936	9.87045	9.396	11.2838	11.3222	9.75778	14.3005	8.18288	10.2312	13.6462	14.3027	10.6405	12.934	8.37863	13.5092	12.1331	8.73285
	Lactobacillus	0.610715	2.1838	3.40022	1.92532	0.924334	0.0496201	2.64432	1.11013	0.446233	2.20834	0.918243	1.54905	1.03688	1.58597	7.3265	0.474937	0.854193	0.930585	0.469686	5.03202	1.44043	1.36324	5.02599	1.03609	0.127643	0.412285	3.18463	0.549532	4.0625	0.269521	0.849297	0.312855	0.691437	0.85885	17.2088	0.796172	1.68707	2.00134	3.17006	1.3662	1.91256	6.28394	3.06819	5.38917	0.876688	2.93234	2.3595	2.05543
	Marvinbryantia	0.233645	0.214519	0.342758	0.37892	0.499877	0.403163	0.27618	0.390822	0.182882	0.355217	0.539417	0.182486	0.58678	0.471145	0.398287	0.317408	0.512956	0.227476	0.202096	0.167155	0.315904	0.0768373	0.513529	0.331042	0.451006	0.14072	0.227844	0.239034	0.625	0.436367	0.684156	0.36269	0.435061	0.203043	0.264528	0.368441	0.344902	0.552093	0.209179	0.372136	0.403786	0.26928	0.265261	0.598546	0.14528	0.528113	0.310394	0.609523
	Megamonas	14.2593	16.8204	1.35494	2.08099	6.96846	7.19491	4.81873	1.77908	4.83784	5.17632	2.64149	11.6106	3.29445	2.84014	9.29603	15.4542	7.01627	13.6233	7.41954	5.87865	8.55297	9.08911	11.5699	10.4417	5.32698	9.60352	0.939854	15.9389	11.2901	13.3759	9.07096	1.4563	6.14913	5.1461	3.5918	7.42811	1.18252	0.00862645	6.48704	5.68654	0.288729	0.203064	0.557049	6.23748	7.84009	2.53552	3.15441	0
	Megasphaera	0.247525	0.263858	0.0852872	0.0307232	0.627916	0.105443	0.439003	4.91524	0	1.66267	0.0102942	0	0.0212089	0.088478	3.06681	0.754726	1.41778	3.02383	2.45509	0.0477586	5.77349	2.97435	0	1.28121	0.265923	3.72291	0.132046	0	0	0.318291	0.832783	0.456823	1.61594	1.93941	0.398859	0.0232923	0	0	0.0498045	5.02383	0	1.63113	0.00530523	4.78162	0.611177	2.13871	2.57905	0.0218663
	Monoglobus	0.129546	0.409731	0.283218	0.333859	0.655979	0.288417	0.43282	0.40281	0.0902219	0.404434	0.901773	0.547457	0.855426	0.112809	0.199144	0.536067	0.299408	0.436571	0.319985	0.208401	0.414918	0.247862	0.402161	0.510462	0.574395	0.32094	0.587733	0.135535	0	0.231018	0.445881	0.838894	0.557422	0.648805	0.318261	0.736882	0.4533	0.560719	0.196728	0.339	0.798889	0.34874	0.23343	0.245269	0.435839	0.548537	0.3003	1.06051
	Negativibacillus	0.367817	0.499828	0.61793	0.6882	0.601607	0.604745	0.436942	0.469945	0.763228	0.832406	0.691771	0.543309	0.718746	0.785242	0.627303	0.568983	0.585606	0.484823	0.649326	0.403777	0.53515	0.495724	0.412473	0.571111	0.642471	0.720881	1.0486	0.687531	1.13782	0.533908	0.698311	0.728149	0.722512	0.562453	0.696454	0.745352	1.85262	1.37808	0.55532	1.06033	1.17228	0.829912	0.305935	0.747058	0.495955	0.986199	0.827718	0.836386
	Oscillospiraceae	5.18877	10.1768	8.41607	8.63732	5.77402	6.18701	6.59123	6.0949	6.76664	5.68989	5.9727	5.48908	6.01862	5.89706	7.0457	6.87247	5.44658	4.48749	7.9753	7.18767	5.86779	8.38022	10.4253	4.29597	12.2133	6.04355	6.66183	1.45392	3.40545	6.01674	6.52543	8.28096	8.56138	6.56973	4.94131	7.52552	8.30328	5.70424	3.63075	5.34754	5.94825	6.1515	14.3436	4.85138	5.05223	5.43577	7.42423	6.33302
	Parabacteroides	0	0	0.551953	1.18387	0	0	0	0	0	0	0	0	0	0	0	0	0	0	0	0	0	0	0.350602	0.381583	0	0	0	0	0	0	0	0	0	0	0.582789	0	0	0	0	0	0	0	0	0	0	0	0	0
	Phascolarctobacterium	0.0717128	0	0.379769	0.407595	0.591083	0.586137	0.317401	0.450764	1.10461	0.177608	0.051471	0.0559899	0.117827	0.997589	0.29075	0.126963	0.750721	0.188415	0.35741	0.518832	0.0259324	0.0148717	0.197987	0.510462	0.0595669	0.209845	0.352122	0.490389	0.168269	0.290056	0.686515	0.174423	0.347661	0.737491	0.252129	0.370559	0.00394174	0	0.0124511	0.081564	0.434179	0.145676	0.00707364	0.141761	0.0250482	0.110874	0.360865	0.095665
	R-Ruminococcus	0.159619	0.238116	0.201149	0.196629	0.257831	0.396961	0.212288	0.304505	0.0999756	0.412993	0.257355	0.203223	0.303994	0.176956	0.161306	0.155177	0.286199	0.12178	0.587575	0.332139	0.271111	0.128888	0.670269	0.257758	0.404204	0.427097	0.543717	0.0936422	0.0801282	0.0590379	0.0613381	0.177192	0.337949	0.231049	0.318261	0.300682	0.612941	0.429166	0.3312	0.152932	0.38859	0.289145	0.22282	0.202516	0.167823	0.568961	0.484518	0.470125
	Romboutsia	0.108726	0.0557748	0	0.368679	0.038587	0.0961389	0.434881	0.692929	0.292612	0.427972	0.95942	0.960123	1.0251	0.0929019	0.0856318	0.117559	0.431499	0.333172	0.391093	0.0868338	0.452638	0.361879	0.23511	1.04114	1.23814	1.32573	0.53595	0.103499	0.633013	0.50824	0.306691	0.692156	0.310758	1.46565	0.0971315	0.237157	0.155699	0.364468	0.0273925	1.02465	0.63173	0.61802	0.0583575	0.380279	0.260501	0.265515	0.479471	0.434592
	Ruminococcaceae	2.65337	4.46199	3.77034	2.4046	3.67804	3.41448	3.48523	2.83166	2.99195	4.85107	3.93445	2.59835	4.48922	3.64308	3.03296	4.13571	3.82405	3.75221	4.51722	4.31347	3.75548	3.18751	3.16779	4.18983	5.19508	5.69792	4.56464	1.38985	1.73878	2.79532	3.67793	3.65459	4.78762	4.77035	3.01521	3.88345	5.58742	3.3751	3.39169	3.34412	4.12687	4.76758	5.33706	2.90272	5.13739	5.01561	4.772	3.93867
	Sellimonas	0.941519	1.3579	0.909193	1.4911	1.60136	1.13196	1.05938	0.731292	1.0534	1.58136	0.446769	1.41841	0.532579	0.973258	1.33825	1.59174	1.30771	0.942074	1.13398	0.716379	0.634165	1.12034	0.814635	1.28121	1.81679	1.56767	1.52759	2.06752	0.793269	0.947174	1.53345	1.43692	1.59264	1.49832	1.82897	1.442	1.26727	1.39964	1.97973	1.29228	1.95163	2.27564	1.98592	1.65388	1.11214	2.11245	1.22391	0.992183
	Streptococcus	2.43129	0.909559	0.368505	3.4451	9.08724	3.85176	8.15557	0.750474	1.29724	3.56073	2.78767	3.11677	3.4382	3.04807	1.05546	3.24226	5.45759	9.8711	0.675524	0.267014	2.89028	3.19246	3.0853	4.73314	1.07646	2.86624	1.68811	3.35633	0.512821	5.43919	2.86874	2.62466	0.773011	6.18465	2.30842	5.15818	4.28664	9.70045	1.81288	3.48941	3.86636	1.55609	0.198062	0.335276	8.76437	3.157	4.73667	4.92265
	Subdoligranulum	2.70427	3.76051	2.44114	6.2573	2.19946	4.09676	4.82491	2.9971	1.29724	2.53788	2.90297	2.35572	3.02816	2.30485	3.03495	3.23051	4.68925	3.95901	1.74214	3.6036	1.95907	1.95315	2.55321	2.83281	2.44437	2.50086	3.13285	2.22523	3.01282	3.92474	3.75578	5.80304	3.63781	4.18923	3.42234	3.73311	5.22675	6.8149	5.84207	3.90742	3.61454	2.34406	4.96039	4.03231	2.12659	4.77927	4.43889	4.08626
	Sutterella	1.02249	1.31285	1.39839	0.766032	1.58558	0.759808	1.73746	2.41926	2.9505	1.36309	1.75619	1.61334	1.43514	1.94873	0.784626	0.752375	0.713295	0.932883	1.71407	0.835776	0.954783	1.95563	1.21473	3.01981	1.40833	0.775194	0.308107	0.500246	0.208333	0.444068	0.898839	1.28464	0.99831	0.85885	0.376126	1.13709	0.561698	0.41407	0.801853	0.581143	0.53621	0.931444	0.931952	0.26102	0.257997	0.837394	0.706589	0.210463
	Tyzzerella	0.0323864	0.156599	0.247816	0.153616	0.121023	0.00930377	0.144273	0	0.473055	0.0898742	0.129707	0.0684321	0.0895487	0.172532	0.0935975	0.218659	0.116681	0	0.151572	0.249647	0.141449	0.0817945	0.30523	0.063176	0.29358	0	0.168294	0.16757	0	0.077006	0.221761	0.191035	0	0.0630134	0.231462	0.499725	1.00514	0.580129	0.390965	0.0484286	0.232286	0.194235	0.224588	0.051754	0.157804	0.169229	0	0.0519324
	Veillonellaceae	0	0.540587	0.0160919	0	0	0	0.558544	0	0	0	1.53384	1.07832	1.58124	0.0398151	0	0.0423211	0	0.0229774	0.0355539	0	0.964213	0.865039	0	0.0202163	0.678637	0.871476	0	0	0.376603	0.808563	0.134472	0.50389	0	0	0.161197	0	0.104456	0.0517587	0.859128	0.36194	0.0933484	0.781353	0.82231	1.17009	0.959347	0.46684	0	0
[truncated: 36 more columns]

## Sheet: Table S2
	Table S2. Shotgun metagenomics bacterial abundances.
	taxa	H83	H80	H79	H74	H70	H68	H67	H65	H64	H62	H59	H57	H48	H46	H39	H38	H35	H31	H29	H28	H26	H25	H23	H22	H21	H20	H19	H18	H16	H14	H13	H08	H05	H02	H01
	Alistipes_inops	10.5997	12.6629	10.5497	8.25124	10.8128	1.04693	9.06856	23.7947	10.8087	27.7385	18.1216	8.94074	32.8933	21.7029	17.6847	22.1447	4.55861	12.1259	6.98452	1.3918	3.7167	4.13323	10.7015	0.80161	4.78837	17.3266	16.7705	4.12782	9.67778	24.7104	10.9344	9.63185	7.28178	6.13165	7.63709
	Alistipes_sp_CHKCI003	5.98873	32.1167	7.77772	8.24232	21.1619	0.11399	9.9231	21.7733	13.4309	18.7287	2.90003	15.1041	11.6158	2.0359	5.1855	3.7593	4.23236	8.35906	3.75452	8.42853	1.79015	0.55196	19.6075	0.9634	5.32544	14.91	6.55667	4.12675	7.02351	14.4965	14.5648	13.4035	3.33696	1.73282	10.4701
	Anaerofilum_sp_An201	0	0.24571	0	0.3072	0.45249	4.28993	0.13375	0.14063	0	0.45566	2.05241	1.07007	1.06742	0.12557	0.02133	1.68054	0.18471	0	0.6014	0	0.33211	1.49641	0	0.04669	1.12973	0.37585	0.30977	0.37371	1.7668	0.56457	0.56498	0.17463	1.19168	0.91283	0.76445
	Anaeromassilibacillus_sp_An172	0.53524	1.34528	0.12767	1.53631	0.50078	1.7473	0.41457	0.50201	3.62086	2.17998	2.54504	2.55606	0.12267	6.62471	2.30523	4.83541	1.63163	0.21413	1.46164	0.83216	4.13607	3.07754	6.39533	0.42546	1.09785	2.68584	3.18522	0.83002	1.71213	1.14364	1.81825	0.91514	3.18888	2.72695	1.16229
	Anaeromassilibacillus_sp_An200	0.61412	0.21054	0.21011	0.07151	0.87661	0.2249	1.17952	0.71032	0.41335	1.65535	0.22523	0.03062	0.00744	0.01088	0.29816	0.18019	0	0.05476	0	0	0.09024	4.41343	0.75847	0.05983	0.18253	0.11825	0.76079	0.3498	0.8034	0.30649	0.41284	0	0.50947	1.80215	0
	Anaeromassilibacillus_sp_An250	1.41107	1.19897	1.01356	1.79417	3.31236	2.1788	0.90618	0.47407	2.72393	2.27659	2.36552	2.15111	2.35887	1.53602	0.75587	2.69611	0.90151	1.09447	1.2826	13.7985	0.85429	1.32437	2.47936	0.12995	1.06399	1.44003	0.68202	1.59551	0.7754	1.28291	1.89861	1.01347	0.75099	0.5118	1.24361
	Anaerotignum_lactatifermentans	1.49589	0.63283	2.06892	0.21514	0	0.09193	0	3.49741	0.13932	0.02185	0.35509	0.50802	0	0.23094	2.18677	3.33836	0.85153	0.27841	0.84183	0.06651	0.05178	1.5654	0.76927	0.08035	0.62822	0.47153	0.08352	0	0.3464	0.22711	0.72206	0	0	1.18409	0.39532
	Anaerotruncus_colihominis	0.00541	0	0	0	0	2.99154	0.081	0.31626	1.09547	0.34056	2.1432	0	0	0.041	0	0	0	0	0	0.43955	0.01699	4.94729	0.04328	0.04056	0.01078	0	0.69732	0.04059	0.2234	0	0	0	0.49881	1.43205	0
	Bacteroides_fragilis	0.46523	0.35632	0.11141	0.08766	0.15642	0.01438	0.3005	0.22155	0.13909	0.08981	0.68493	0.13853	0.0618	0.1717	0.91278	0.1609	0.09698	0.142	0.05611	0.02632	0.30603	0.04209	0.04815	0.13554	0.14836	0.48584	0.51859	0.0139	0.44469	0.12871	0.22812	0.81463	0.06	0.55545	0.15231
	Barnesiella_intestinihominis	7.03885	2.71304	3.48713	5.44905	7.13186	4.13406	4.1361	5.67385	1.89189	3.6217	0.54094	3.067	3.76549	1.63018	0.41346	1.10522	0.6618	1.38389	2.12204	4.52907	3.46115	2.31258	0.63302	1.62232	1.38494	0.90936	1.617	0.95772	0.18042	2.47065	1.71226	8.38152	5.56612	3.06472	6.16246
	Barnesiella_viscericola	0	0	0	0.10342	0	0	0	0	0	0	0	0	0	0	0	0	0	0	0	0	0	0	0	0	0	0	0	0	0	0	0	0	0	0	0
	Bifidobacterium_pseudolongum	0.11565	0	0	0	0	0	0	0	0	0	0	0	0	0	0.24142	0	0	0	0	0.40002	0	0	0	0	0	0	0	0	0	0	0	0	0	0	0
	Bifidobacterium_pullorum	0.3826	0	0	0	0	0.14202	0.01005	0	0	0	0	0	0	0	0	0	0	0	0	0	0	0	0	0	0	0	0	0	0	0	0	0	0	0	0
	Bifidobacterium_saeculare	0.07634	0	0	0	0	0.01284	0	0	0	0	0	0	0	0	0	0	0	0	0	0	0	0	0	0	0	0	0	0	0	0	0	0	0	0	0
	Bilophila_wadsworthia	0	0	0	0	0	0	0	0	0	0	0	0	0	0	0	0	0	0	0.2951	0	0	0	0	0	0	0	0	0	0	0	0	0	0	0	0
	Blautia_sp_An249	0.46439	0.33158	5.92303	0.10604	0.01704	0	0	0.83552	3.24079	2.78418	0.15421	0.01522	0.69039	0.89589	2.03453	5.52452	0.20402	0	2.25539	0	0.05109	0.19153	1.43907	0	0.58262	0.34179	0	1.40877	0.1261	0.01411	0.11927	0.02938	0	2.10063	0.7286
	Butyricicoccus_pullicaecorum	0.55379	0.2975	1.05081	1.48131	0	14.3602	4.50682	2.0909	3.95593	0.14013	1.98384	0.41371	0.04699	2.07141	10.1495	0.57807	0.51075	1.99714	0.00546	0	3.33303	3.45751	1.29473	1.32429	0.53676	1.196	0	0.41508	2.81619	1.53634	0.04842	0	4.84003	1.41287	0.03081
	Butyricimonas_synergistica	0	0	0	0	0.46192	0	0	0	0	1.09892	0	0	0	0	0	0	0.1549	0.35791	0.39588	0	0.1715	0	0	0	0	0	0	0	0	0.37608	0	0	0	0	0.04968
	Butyricimonas_virosa	0	0	0	0	0.16704	0	0	0	0	0.3938	0	0	0	0	0	0	0.07253	0.18014	0.15933	0	0.11308	0	0	0	0	0	0	0	0	0.16818	0	0	0	0	0.02184
	Campylobacter_jejuni	0.14732	2.76294	0	0	0.87965	2.75174	0.42425	1.18203	0.44478	1.08812	0.57804	3.84147	0.05344	0.1227	3.10782	0.12867	1.85729	17.4129	11.977	1.06526	12.2318	7.79253	1.45381	76.9303	13.0345	6.71791	28.801	5.22624	32.6946	19.9433	14.9695	35.6253	3.45531	22.9822	18.2857
	Clostridiales_bacterium_CHKCI001	0.04336	0.01461	0.06899	0.06496	0.00169	0.06497	0	0.15002	0.05169	0	0.01187	0.0278	0.01811	0.12887	0.02901	0.05429	0.04842	0.03419	0.0727	0	0.07402	0.1346	0.05828	0	0.09075	0.13453	0.05087	0.18208	0.02647	0.02832	0.03678	0.06737	0.01306	0.00134	0.01094
	Clostridiales_bacterium_CHKCI006	0.98592	0.52416	0.81936	1.00012	0.61602	0.52763	0.43582	0.61267	1.07489	0.57953	0.47734	0.43594	0.17964	0.74961	1.28849	0	0.78585	0.25989	1.7513	0.42174	1.11538	0.92837	0.22488	0.20932	1.57598	0.03815	0.55887	0.54788	0.72262	0.13581	1.18939	0.60805	1.37153	1.24045	0.87317
	Clostridium_perfringens	0	0	0	0	0	0	0	0	0	0	0	0	0	0	0	0	0	0	0	0	0	0	0	0	0	0	0	0	0.54388	0	0	0	0	0	0
	Clostridium_sp_CAG_242	1.35221	0.51361	1.21079	0.43649	1.96367	0	0.14807	1.71484	1.22797	2.92199	2.72135	0	1.68533	0.53342	1.57701	4.96673	0.99099	0.39405	0.01031	0	0.09165	0.21093	0.18759	0.28458	1.18511	0.65693	1.67157	1.34465	0.08271	1.79341	0.75929	0.59338	1.55178	0.70519	2.1629
	Clostridium_sp_CAG_678	0	0	0	0.6413	0	0	0.59528	0	0	0	0	0	0	0.02674	0	0	0	0.19813	0	6.04861	0.2156	0.01018	0	0.06254	0	0	0	0	0	0	0	0	0	0	0.29008
	Clostridium_spiroforme	7.14045	3.61614	0.98665	2.667	1.3666	5.88165	7.90009	1.23733	3.04328	0.45804	0.03967	1.77723	0.53972	3.02008	4.20139	0.27346	3.02328	3.28402	3.58682	1.30775	9.16024	3.6413	1.0325	1.91916	1.29985	1.22884	1.81489	2.0794	3.20109	0.82159	0.9092	0.41477	2.21288	2.15048	1.62126
	Collinsella_massiliensis	0.34527	0.29835	0.2193	0.45314	0.19784	0.0373	0.51423	0.81026	0.10755	0.23345	0.29443	0.61083	0.38133	0.3911	1.04967	1.64954	0.18134	0.51533	0.15601	2.06945	0.02489	0.07368	0.04289	0.28132	0.13209	0.35079	0.1364	0.19207	0.54516	0.29287	0.00632	0.01688	0.78636	0.03275	1.15898
	Collinsella_stercoris	0	0.00587	0	0	0	0	0	0	0	0	0	0	0	0	0.02244	0	0	0	0	0.04059	0	0	0	0	0	0	0	0	0	0	0	0	0	0	0
	Corynebacterium_stationis	0	0	0	0	0	0	0	0	0	0	0	0	0	0	0	0	0	0	0	0	0	0.214	0	0	0	0	0	0	0	0	0	0	0	0	0
	Desulfotomaculum_ruminis	0	0	0.00235	0	0	0	0	0	0	0	0	0	0	0	0	0	0	0.05144	0	0	0	0	0	0	0	0	0	0	0	0	0	0	0	0	0
	Enorma_massiliensis	0.0539	0.114	0.00775	0.48407	0.30773	2.04403	0.64859	0.54456	0.02489	0.02103	0.00357	0.13873	0.0428	0.51404	0.03145	0.03044	0.01618	0.06947	0.82259	1.81358	0.257	0.85354	0.04045	0.28148	0.13887	0.03344	0.03955	0.52789	0.25717	0.02755	0.04337	0.01282	0.38139	0.05016	0.20335
	Enterococcus_avium	0	0	0	0	0	0	0	0	0	0	0	0	0	0	0	0	0	0	0	0	0	0	0	0	0	0	0	0	0.06174	0	0	0	0	0	0
	Enterococcus_cecorum	10.5257	1.19933	7.38105	0.69064	0.5927	15.1114	6.60046	1.48147	2.25969	0.79865	0.50767	0	0.82794	4.26562	7.41748	7.77879	3.30302	9.29129	8.24695	0.32632	3.79257	6.93554	0.28189	0.62625	2.63299	2.75545	5.60044	1.34667	9.01198	0.22535	1.86027	2.13053	1.3109	3.6927	3.71762
	Enterococcus_durans	0	0	0	0	0	0	0	0	0	0	0	0	0	0	0.12072	0.0241	0	0	0	0	0	0	0	0	0	0.00823	0	0	0	0	0	0	0	0	0
	Enterococcus_faecalis	0	0	0.07681	0	0	0.00418	0.29599	0.02112	0	0	0	0	0	0	0	0	0	0	0	0	0.00347	0	0	0.00155	0	0	0	0.02468	0	0	0	0	0	0	0
	Enterococcus_faecium	0.21534	0.04314	0	0	0	0.01631	0	0.02763	0.04396	0	0	0	0	0	0.09154	0.07141	0.02849	0.18022	0.05257	0	0	0.02613	0	0	0.15892	0	0	0.06684	0.02924	0	0	0	0	0.01255	0
	Escherichia_coli	4.39683	1.92303	0.32498	0.49144	1.09108	13.2454	28.2153	5.84594	0.99299	2.3993	1.06954	2.64199	0.57297	4.73287	6.70024	0.80163	3.27676	5.82241	4.21935	1.42646	11.0793	3.98595	6.52715	1.47762	10.7072	2.94535	1.9952	17.0474	5.715	1.38408	1.0531	3.36692	5.01765	3.5403	15.0985
	Escherichia_fergusonii	0	0	0	0	0	0	0	0	0.0155	0	0	0	0.03529	0	0	0	0	0.03283	0	0	0	0	0	0	0	0	0	0	0.02198	0	0	0	0	0	0
	Eubacterium_sp_An11	0.0084	0.01781	0.02207	0	0	0.05365	0.0349	0.00982	0.00325	0.01493	0.00503	0.0288	0	0	0.01623	0.00462	0.00512	0.00741	0.00433	5.62789	0.14764	0	0.02858	0.00283	0.60202	0	0.00461	0	0.01839	0.01406	0.01642	0.00944	0.00949	0.01526	0.03123
	Faecalibacterium_prausnitzii	0	0	0	0	0	0	0	0	0	0	0	0	0	0	0	0	0	0	0	0	0	0	0	0	0	0	0	0	0	0.00468	0	0	0	0.01944	0
	Faecalicoccus_pleomorphus	0	0	0	0	0	0	0	0	0	0	0	0	0	0.02022	0	0	0	0	0.99184	0.20836	0	0	0	0	0	0	0	0	0	0	0	0	0	0	0
	Faecalitalea_cylindroides	0	0	0	0	0	0	0	0	0	0	0	0	0	0.02106	0	0	0	0	0.69683	0	0	0	0	0	0	0	0	11.407	0.14049	0.12578	0	0	0	1.64021	0
	Firmicutes_bacterium_CAG_94	15.5801	4.52544	24.0003	12.4636	25.3374	10.8157	5.92468	3.50043	2.14983	9.47922	23.8581	7.33713	15.1051	14.3488	9.3984	9.33921	6.86911	13.5185	13.5519	1.90803	18.2522	15.6147	7.47538	1.34613	21.2185	18.1271	9.71245	20.2493	5.39591	6.55313	15.6362	6.38011	13.773	6.7926	10.3104
	Flavonifractor_sp_An10	0.30672	0.49354	0.27635	0.9946	0.62388	0.30761	1.65455	2.05703	0.25256	0.73858	1.02129	1.24172	0.46082	0.62352	0.55674	1.27343	0.48395	0.65375	0.72476	3.93404	0.71855	1.60617	0.80004	0.14116	0.91106	0.41961	0.70505	1.04716	0.81393	0.43971	0.51638	0.82153	0.60095	1.57723	0.87801
	Flavonifractor_sp_An100	0	0	0	0	0.04894	0	0	0	0.03541	0.03084	0.0388	0	0.01215	0	0.01902	0	0	0.0112	0	0	0	0.05318	0.18154	0	0	0	0	0	0	0	0.20118	0	0	0.06031	0
	Flavonifractor_sp_An306	0.00302	0.00141	0	0.05142	0	0.07393	0.50296	0.01647	0.13851	0.05524	0.94762	0.00813	0	0.22891	0.06797	0	0.00442	0.36995	0.00769	0.05429	0.12252	2.88676	0.03121	0.35724	0.09529	0.00672	0.01875	0.10617	1.4473	0	0.01183	0.01399	2.0783	2.34255	0
	Flavonifractor_sp_An82	0	0.01313	0.02132	0.05615	0	0	0	0.0232	0.0366	0.25118	0.59809	0.03735	0.00153	0.44844	0.18772	0.11577	0.02509	0.04176	0	0	0	0.04109	0.01003	0	0	0.11329	0.14127	0.07543	0.0032	0.0049	0	0.03369	0.03675	0.31572	0.064
	Fusobacterium_sp_CAG_439	0	0	0	0	0	0	0	0.05458	0	0	0	0	0.01324	0	0.01849	0	0	0.10577	0.0232	0.57485	0.03395	0.1624	0.02557	0.24529	0.70011	0.17553	0.64216	0	0.49404	0.24771	0.55813	0.05963	0.26968	0.3681	0.0175
	Gemmiger_sp_An120	0.02559	0	0	0.03313	0.24024	0	0.13384	0.01501	0	0.30277	0.1823	0.0994	0.02457	0.17046	0.15467	0.0418	0.05678	0.09926	0.0662	0	0.29079	0.18034	0	0.06346	0.24331	0	0.60379	1.00798	0.05759	0	0.19629	0.44663	0	0.81116	0.15959
	Gemmiger_sp_An194	0	0	0	0.00547	0	0	0.00521	0	0	0	0	0	0	0.02345	0.07096	0	0.00194	0	0	0	0.00967	0.02293	0	0.0253	0	0	0.00188	0	0	0	0	0	0.02918	0.00166	0
	Gemmiger_sp_An50	0	0.79072	1.56329	0.84215	0.43499	0.10953	2.88019	0.16954	0.21705	0.5668	1.84278	1.35187	0.32737	2.06205	1.71244	1.65943	1.67992	1.73576	0.08236	0.1519	1.27587	0.47565	0.02806	0.63656	0.39889	0	2.03766	0.21479	0.65029	0.44635	0.22819	0	3.59252	0.47022	0.22085
	Gemmiger_sp_An87	0	0	0.01196	0.01341	0.01068	0.00118	0.02855	0	0	0	0.21366	0.00312	0.01471	0.07508	0.09515	0.04481	0.02617	0.47431	0.0579	0	0.05082	0.01987	0	0.17948	0.014	0	0.03978	0.0046	0	0.00961	0	0	0.07196	2.49815	0.01799
	Gordonibacter_pamelaeae	0.37342	0.08786	0.42333	0.37154	0.34525	0.50165	0.3812	0.24738	0.36382	0.34602	0.33703	0.42572	0.48942	0.33599	0.28394	0.20276	0.06422	0.36665	0.04594	0.80666	0.27848	0.25719	0.29575	0.00998	0.42286	0.27017	0.1852	0.21378	0.09845	0.14933	0.45676	0.154	0.36684	0.0837	0.23075
	Klebsiella_pneumoniae	0	0	0	0	0	0	0	0	0	0	0	0	0	0	0	0	0	0	0	0	0	0	0	0	0	0	0.16096	0	0.04324	0	0	0	0	0.0182	0
	Lachnoclostridium_sp_An118	0.98963	1.14994	0.50621	2.14608	1.16517	1.76389	1.25606	0.95836	1.24564	0.86917	1.64944	0.69131	0.95345	1.13329	0.9907	1.63738	1.22157	1.12717	1.86638	2.86449	0.8534	1.30304	1.22868	0.20043	1.38667	0.1466	0.35153	1.89402	1.03188	0.66231	1.33016	0.43526	0.8533	1.24581	1.11952
	Lachnoclostridium_sp_An131	0.21206	0.11515	0.62066	0.47567	0.20577	0.72309	0.21346	0.01901	0.01945	0.28276	0.51002	0.2909	0.37002	0.35668	0.17106	0.50356	0.11198	0.3254	0.16267	1.16858	0.17335	0.35654	0.2273	0.11944	0.2834	0.14206	0.19448	0.34985	0.23815	0.08553	0.50998	0.44017	0.34028	1.14002	0.39765
	Lachnoclostridium_sp_An138	0.61784	0.98282	1.60269	1.03877	0.29319	1.56464	0.83589	0.09327	0.05646	0.64688	1.03879	1.57577	2.74778	2.35354	1.50871	0.58033	0.39469	1.28988	0.46655	3.54	1.20205	1.70796	2.99553	0.64073	1.02209	0.01699	0.38009	0.41007	0.84363	0.77191	1.67856	0.7655	2.42942	1.45523	0.74707
	Lachnoclostridium_sp_An14	0	0	0	0	0.07336	0.14915	0	0.11352	0.00641	0.04609	0.08194	0.0877	0	0.0063	0.04406	0	0	0	0.0671	0.07436	0	0	0.00613	0	0.06091	0.04939	0.02629	0.01285	0.36679	0	0	0	0	0.3364	0.02986
	Lachnoclostridium_sp_An169	0.05925	0.02574	0	0	0	0	0	0	0.00282	0	0	0	0	0	0	0.01914	0	0	0	0	0	0	0.01171	0	0.08747	0	0	0	0	0	0	0	0	0	0.02883
	Lachnoclostridium_sp_An181	2.72745	0	0	0	0	0.62945	0	0.12324	0	0	0	0	0	0	0	0	0	0	0	0	0	0	0.59154	0	0	0	0	0	0	0.01588	0	0	0.06552	0	0
	Lachnoclostridium_sp_An196	2.20303	0.54547	1.68478	2.71223	6.31761	1.51259	2.24291	1.95366	0.47611	5.05909	17.0326	1.55757	10.0288	7.09277	0.5345	4.48255	2.28595	1.76946	3.76191	4.7775	6.91156	8.18968	7.05146	0.67915	5.34621	2.41908	4.73978	5.04454	0.29348	1.95828	8.83443	4.43648	8.18592	1.06951	1.02267
	Lachnoclostridium_sp_An298	0.98943	1.32143	0.14172	0.37467	0.20245	0.02562	0.50643	1.31142	0.27473	0.94036	0.84549	0.3379	0.23959	1.78856	0.16221	0.40825	0.16092	0.87314	4.93326	0.6766	3.08444	0.43496	0.12033	0.54849	3.18852	0.08414	0.04582	0.73841	0.37997	0.2123	2.17138	0.0652	0.15056	0.07698	2.76111
	Lachnoclostridium_sp_An76	0.51053	3.47044	0.38228	3.22759	3.10525	2.51652	1.18174	1.09874	0.64711	0.21484	1.69708	0.52997	0.34383	0.80606	2.27744	4.52337	1.7964	2.80322	2.30771	11.455	1.55375	3.11371	0.73837	1.92823	1.77547	0.09203	0.80485	0.61138	2.5197	1.62113	2.57217	0.21367	1.36688	1.05972	0.6682
	Lactobacillus_amylovorus	0	0	0	0.08199	0	0	0	0	0	0	0	0.35137	0	0	0	0	0	0	0	0	0	0	0	0	0	0	0	0	0	0	0	0	0	0.16886	0
	Lactobacillus_aviarius	0.22173	0.04566	0	0.03224	0	0	0	0.88849	1.68842	0.17962	0.12774	0.04129	0.08485	0.01127	1.13205	0.50545	2.782	0	0.03543	0.00819	0.05182	0.01561	0.02766	0	0.01135	0	0	0.20392	0.36873	0.338	0	0	0	0.01902	0.07907
	Lactobacillus_coleohominis	0	0	0.0032	0	0	0	0	0	0	0	0	0	0	0	0	0	0	0	0	0	0	0	0.00269	0	0	0	0	0	0	0	0	0	0	0	0
	Lactobacillus_crispatus	4.31531	11.0534	2.87978	9.65122	1.49228	0.04196	0.0391	7.37848	10.827	1.61082	0.20889	0.17695	2.61566	6.35293	0.65418	2.70701	10.7352	1.39318	0.26658	0.06417	0.07234	0.01587	4.94951	0.66554	3.52762	9.47524	0.4579	6.78785	0.11079	1.04496	0.96262	1.17868	3.36007	1.81931	0.55252
	Lactobacillus_gallinarum	0.05938	2.27618	2.36464	4.16628	0.37373	0	0	0	0.45915	0	0.53188	19.8338	0.31501	1.43985	0	0.02043	0.2128	0.14872	8.04897	0	0	0	0.11614	0	0.0406	4.7704	0.35983	0	0	0	0.27686	0.0787	0.02827	6.67559	0.89863
	Lactobacillus_ingluviei	0	0	0	0	0.00991	0	0	0	0	0	0	0	0.19432	0.02618	0	0	5.92221	0.10801	0	0	0	0	0	0	0	0	0	0	0	0.77754	0	0	4.50509	0	0
	Lactobacillus_johnsonii	4.08763	0.9626	3.97493	2.87942	1.04263	0	0.08597	0.53461	14.8916	1.27779	0.14339	0.03987	0.79755	0.56307	0.22534	0.80763	2.88941	0.1373	0.18916	0	0.00727	0	0.44617	0.1504	0.96588	0.4922	0.17491	1.137	0	2.36212	0.55148	0.29073	0.54606	0.48415	0.3359
	Lactobacillus_kitasatonis	0	0	0	0	0	0	0	0	0	0	0	0.04479	0	0	0	0	0	0	0	0	0	0	0	0	0	0	0	0	0	0	0	0	0	0	0
	Lactobacillus_oris	0	0	0	1.81827	0	0	0	0	0.06671	0	0	1.386	0	0	0	0	0	0	0.61222	0	0	0	0	0	0	0	0	0	0	0	0.07927	0	0	0.76556	0
	Lactobacillus_reuteri	1.98741	0.96917	7.37899	6.83734	0.42046	0	0	0.74295	3.02179	0.07843	0.28098	2.54364	1.27916	0.90489	0.01721	0.23127	0.67107	0.07233	1.5689	0.01685	0.1399	0.01492	0.78528	0.06823	0.76891	1.29826	0.25382	0.24281	0	0.10271	1.34972	0.4898	0.53342	0.41034	0.44309
	Lactobacillus_saerimneri	0.10355	0.05374	0.08144	0	0.61642	0	0	0	0.17365	0	0	0	0.00746	0	0	0	0.08378	0	0	0	0	0	0	0	0	0.06263	0	0.138	0	0.01431	0	0	0	0.02596	0
	Lactobacillus_salivarius	4.15027	2.73867	3.53903	0.39924	1.36142	1.17825	1.22026	1.87136	10.1011	0.27617	0.40172	0	0.70403	0.6387	7.29518	3.39849	28.1113	1.42905	1.15725	3.09904	0.92501	0.06354	9.62615	0.91491	4.22366	0.35162	0.43464	0.30867	1.23495	0.41503	0.36176	1.1858	0.95119	0.04837	0.54918
	Lactobacillus_vaginalis	1.21683	0.19806	0.94841	9.96031	0.06799	0	0	0.10054	0.64169	0	0	10.3098	0.08513	0	0	0.048	0.12011	0	1.36228	0	0.05196	0	0.48483	0	0	0.21508	0.02706	0	0	0	1.48489	0.05061	0.0099	0.8976	0.17874
	Massiliomicrobiota_timonensis	0.91625	0.99614	0.00229	1.13584	0.05851	0.05326	0.03397	0.30179	0.03729	0.19176	0	0.05186	0.11019	0.03949	0.20362	0.42453	0.34623	0.43214	0.40041	0.37003	0.66551	0.18243	0	0.34844	0.73108	0.01786	0	0.34663	0.21731	0.17175	0.23956	0.00207	0.30598	0	0.46022
	Megasphaera_stantonii	0	0	0	0.00542	0	0.00263	0.00319	0	0	0.00443	0	0.00231	0	0	0	0	0	0	0	0	0.00223	0	0	0	0	0	0	0	0.05834	0	0	0	0	0.00201	0.00247
	Olsenella_scatoligenes	0	0.00212	0	0	0	0	0	0	0	0	0	0.00204	0	0	0	0	0	0	0	0	0	0	0	0	0	0	0	0	0	0	0	0	0	0	0.00212
	Parabacteroides_distasonis	0	0	0	0	0	0	0	0	0	0	0	0	0	0	0	0	2.18193	0	0	0	0	0	1.44446	0	0	0	0	0	0	0	0	0	0	0	0
	Phascolarctobacterium_sp_CAG_266	0.03786	0.27786	0.01915	0.66715	1.77975	0.1678	1.43581	0	0	1.30326	0.7549	0.23761	0.31865	0.49327	0.0359	0.02911	0.80883	2.8208	0.95185	5.01498	0.65729	0.21063	1.05617	0.00235	0.05573	2.65909	1.74891	1.50362	0.61606	4.29969	0.47786	2.3638	3.82666	0.02962	0.49841
	Pseudoflavonifractor_capillosus	0.10841	0.44981	0.0801	0.11956	0.29788	0.20258	0.05379	0.04113	0.09693	0.11915	0.16212	0.31642	0.16194	0.12975	0.05299	0.07456	0.05195	0.09412	0.06615	0.01497	0.05305	0.18543	0.06147	0.04231	0.0264	0.19399	0.19935	0.19448	0.02324	0.19117	0.17401	0.17028	0.37414	1.33628	0.38112
	Pseudoflavonifractor_sp_An184	3.20965	3.07077	3.99003	2.61567	1.92195	6.42424	2.73492	2.40883	1.21933	4.98078	4.93199	4.23682	5.18986	5.7663	3.31897	4.9378	1.88831	3.71444	4.1398	9.10161	3.53156	6.43311	4.3391	0.57425	3.7762	3.22842	3.26774	2.48131	3.42974	3.86442	5.0691	2.56139	5.82306	3.08944	4.2245
	Pseudoflavonifractor_sp_An85	0.02599	0.18748	0.03404	0.07089	0.01742	0.14223	0.13318	0.27415	0.09044	0.06724	0.53175	0.04642	0.00677	0.12986	0.8391	0.09857	0.36722	0.03104	0.2235	0	2.37157	1.97071	0.6982	1.83011	0.17229	0.03306	0.26896	0.3426	0.21449	0.73703	0.13218	0.08819	1.80058	0.03932	0.11112
	Ruminococcaceae_bacterium_D16	0	0	0.00427	0	0	0	0	0	0	0	0	0	0	0	0.00142	0	0	0	0	0	0	0	0	0	0	0	0	0	0	0	0	0	0	0	0
	Sellimonas_intestinalis	0	0	0	0	0	0	0	0	0	0	0	0.87286	0	0	0	0	0	0	0	0	0	0	0	0	0	0	0	0	0	0	0	0	0	0	0
	Subdoligranulum_variabile	0	0.05088	0.02473	0.10991	0.00556	0.00543	0.03901	0.03461	0.01173	0.03997	0.00509	0.04302	0.03034	0.04715	0.09622	0.09839	0.06646	0.05984	0	0.03029	0.03419	0.19777	0.04838	0.00659	0.0295	0.0066	0.03465	0.10025	0.08007	0.111	0.05483	0.03002	0.04533	0.01613	0.06937
	Sutterella_parvirubra	0	0	0	0	0	0	0	0	0	0	0	0	0	0	0	0	0	0	0	0	0	0	0.00567	0.00403	0	0	0	0	0	0	0	0.01156	0	0	0
	Tyzzerella_sp_An114	0	0	0	0.06824	0	0	0	0	0	0	0.24393	0.38958	0	0	0.03087	0	0	0.25241	0.04596	0	0.00709	1.95288	0.01293	0.54832	0	0	0.05424	0	0	0.13665	0.01651	0.0229	0	2.79813	0.23144
	Victivallis_vadensis	0	0	0	0	0.06175	0	0	0	0	0	0	0	0	0	0	0	0	0	0.00169	0.02512	0	0.01087	0.02871	0.01646	0.07815	0.00211	0.0714	0	0	0.03306	0	0	0.34418	0	0.03587

## Sheet: Table S3
	Table S3. SuperFocus results about reads pathways.
		H65	H22	H38	H16	H21	H74	H67	H59	H39	H31	H79	H02	H28	H26	H13	H64	H18	H29	H08	H48	H05	H19	H80	H20	H83	H68	H57	H23	H70	H46	H14	H25	H01	H62	H35
	1_phi-Carotenoid_synthase_EC_13--_and_EC_211-	0	0	0	0	0	0	0	0	0	0	0	0	0	0	0.25	0	0	0	0	0	0	0	0	0	0	0	0	0	0	0	0	0	0	0	0
	2_ADP-ribose_1-phosphate_phophatase	0	0	1	1	0	0	0	3	0	0	0	0	2	0	1	1	0	0	0	1	4	0	1	1	1	10	0	0	2	0	1	0	2	1	1
	3_Pyrroline-5-carboxylate_reductase_EC_1512_#_PYCRLPYCR-like	0	0	0	0	0	0	0	0	0	0	0	0	0	0	0	0	0	0	0	0	2	0	0	0	0	0	0	0	0	0	0	1	0	0	0
	4_2E6E-farnesyl_diphosphate_synthase_EC_25110	0.885714	2.20714	2.17143	1.4	2.47143	2.16825	1.42857	3.3381	1.29643	1.28571	0.696429	2.57857	2.07143	2.14286	4.57381	1.39286	2	2.47857	3.43571	1.65	1.51429	4.5881	1.25714	3.35714	2.15714	2.33571	5.29221	1.10238	0.678571	2.54286	2.775	2.07143	1.55714	0.685714	1.16429
	5_2E6E-farnesyl_diphosphate_synthase_EC_25110_@_Dimethylallyltransferase_EC_2511	7.51905	5.34286	0.733333	3.3381	6.12381	1.68571	25.1429	1.17619	10.4952	4.77143	0.785714	3.8619	1.10476	14.0857	1.06667	0.666667	14.4714	3.18571	4.30476	0.9	2.58095	3.04286	1.36667	4.87619	10.7286	13.2143	3.61905	8.2	1.69524	5.4619	2.28571	3.27143	15.4381	3.5	5.27619
	6_2E6Z-farnesyl_diphosphate_synthase_EC_25168	0.5	1	3	0.5	2.5	0	0	3	2	0.666667	2.5	1	0	1	0.666667	1	1	2	2	0	1	3.25	2.5	1.5	0.5	0	2.25	0	2	1.5	2	1.33333	1	2	1
	7_2R-sulfolactate_sulfo-lyase_subunit_beta_EC_44124	12.5	0.5	12.5	0	33	0	0	10.5	14	59	22.5	0	0	0	105.5	8	5.5	16	115.5	107.833	79.5	3.5	51.5	63.5	92.5	0	92	0.5	110.5	25	21	2.83333	1	30.8333	18
	8_3R-hydroxyacyl-ACP_dehydratase_subunit_HadB	0	0	0	0	0	0	0	0	0	0	0	0	0	0	0	0	0	0	0	0.5	1	0	0	0	0	0	0	0	0	0	0	0	0	0	0
	9_3R-hydroxymyristoyl-ACP_dehydratase_EC_421-	3	5	1	8	9	4	4	3	6	3	4	14	3	2	9	2	5	2	17	5	12	14	3	6	41	16	5	7	6	2	11	7	16	0	5
	10_3S-malyl-CoA_thioesterase_EC_312n2	0	0	0	0	0	0	0	0	0	0	0	0.666667	0.5	0	0	0	0	0	0	0	0	0	0	0	0	0	0	0	0	0	0	0	0	0	0
	11_GlcNAc2_ABC_transporter_ATP-binding_component_1	8	15	46	5	1	6	1	13	17	3	5	7	2	0	2	23	11	6	5	19	10	9	10	26	13	14	3	6	32	6	2	9	20	11	7
	12_GlcNAc2_ABC_transporter_ATP-binding_component_2	0	0	0	0	0	0	0	0	0	0	0	0	0	0	0	0	0	0	0	0	2	0	0	0	0	0	0	1	1	0	0	0	0	0	0
	13_GlcNAc2_ABC_transporter_periplasmic_substrate-binding_protein	0	1	0	1	1	0	0	2	0	0	0	0	0	0	0	0	4	0	1	3	0	0	0	2	1	0	0	2	0	0	0	0	0	1	0
	14_GlcNAc2_ABC_transporter_permease_component_2	0	0	0	0	0	1	0	0	0	0	0	0	0	0	0	0	0	0	0	0	0	0	0	0	1	2	0	0	0	0	0	0	0	1	0
	15_Pyruvate_Oxoisovalerate_Dehydrogenase_Alpha_&_Beta_Fusion_like	0	0	0	0	0	0	0	0	0	0	0	0	0	0	0	0	1	0	0	1	0	0	0	0	0	0	0	0	0	0	0	0	0	0	0
	16_R-2-hydroxyacid_dehydrogenase_similar_to_L-sulfolactate_dehydrogenase_EC_111272	130	161	72	68	43	186.5	40.5	176	52.3333	57.5	253	223	59	47.5	53.5	137.5	106	142.5	69	140	89.5	100.5	114.5	100	129	60	217	74	177.5	48	64.5	262	67.5	75	86
	17_R-citramalate_synthase_EC_231182	3.5	2213	1.25	1.5	1	0.5	1	2.5	3232	0.5	1.5	2518	0.5	0.5	1	2387	1	1	6	1	1	1	1.5	4.5	3.5	2	2	1358	2.5	2.5	1	2.5	1	1	0.5
	18_R-citramalate_synthase_EC_231182_2-isopropylmalate_synthase_EC_23313	0	0	0	0.25	0.5	0	0	0.5	0	0.5	0	0	0	0	0.25	0	0	0	4	0	0	4.75	0	0	0	0	0	0	1	0.5	1.5	0	0	0	0
	19_S-2-hydroxymethylglutarate_dehydratase	27	31	36	20	17	18	14	33	14	32	56	133	14	13	30	39	20	17	16	52	57	84	55	54	47	102	51	9	27	40.3333	37	42	35	55	10
	20_S-2-hydroxymethylglutarate_dehydrogenase_EC_111291	3	10	5.91667	10	10	6	3.5	15	4	1.5	10.5	34.5	6	8	0.5	11.5	5.5	4.66667	7	6.5	12.5	20.5	8	7.5	8.5	23.5	9	1.5	14.5	6	12	10	17.5	9	1.5
	21_S-2-hydroxymethylglutarate_dehydrogenase_EC_111291_#_carboxy-end	2	2	0	1	1	0	0	0	0	0	0	0	0	0	0	0	0	0	1	1	0	1	2	0	0	0	0	0	1	0	0	0	0	0	0
	22_S-2-hydroxy-acid_oxidase_EC_11315	127	2652	59	553	142	161.5	5.5	13.5	108	152	89	473.333	11.5	198	166.5	167	107	161	493	41	77.5	428	150	365.5	118.5	35	104.5	66	41	105.5	288.5	60	287	24	221
	23_S-3-O-geranylgeranylglyceryl_phosphate_synthase	1.5	0	0	0	0.5	0	0	0	0	0.5	1	0.5	0	0	0	0	0	0	7	0.5	0	2	0	0.5	0	0	0	0	0	0	0	0	0	0	0.5
	24_/_Carbamoyl-phosphate_synthase_large_chain_EC_6355	0	0	0	0	0	0	0	0	0	0	0	0	0	0	0	0	0	0	0	0	0	0	0	0	0	0	0	0	0	0	0	0	0	0.5	0
	25_12-diacylglycerol_3-glucosyltransferase_EC_241157_diglucosyldiacylglycerol_synthase_LTA_membrane_anchor_synthesis	411.5	215.5	438	381.5	288.5	312	258.5	302	498.5	232.5	328.5	303	376	348.5	294	395	421.5	380.5	159.5	348.5	267	200	296.5	261	380	356	392.5	280.5	339.5	368.5	307	306.5	340.5	226.5	407.5
	26_12-diacylglycerol_3-glucosyltransferase_EC_241157_diglucosyldiacylglycerol_synthase_LTA_membrane_anchor_synthesis_putative	551.5	555.5	560	792.5	501	508	365.5	553	748.5	428.5	613.5	952	465	656.5	372	545	541.5	455.5	268.5	526.5	524	442	508.5	507	732	966	698.5	587.5	509.5	668.5	432	538.5	564.5	309.5	597.5
	27_12-dihydroxy-3-keto-5-methylthiopentene_dioxygenase_EC_1131154	0	0	0	3.16667	0	0	0	0	0	0	0	0.333333	0	0	0.333333	0	0	0	0	0	0	0.333333	0	0	0	0	0	0	0	0.666667	0	0	0	0	0
	28_12-dihydroxycyclohexa-35-diene-1-carboxylate_dehydrogenase_EC_13125	2	10	0	2	3	0	1	0	0	2	0	0	0	0.333333	1	0	0.333333	2	2	1	1	1.33333	0.333333	0.333333	3	1	0.666667	0	0	0.333333	4	0	0	1	0.666667
	29_12-epoxyphenylacetyl-CoA_isomerase_EC_53318	1	0	0	2	0	0.5	0	0	0	0	0	2	0	0	0.5	0	1.5	1	0	0	0	0	0	0.5	1	0	0	0.5	0	2	0	2	0.5	0	0
	30_12-phenylacetyl-CoA_epoxidase_subunit_A_EC_11413149	0	0	0	0	0	0	0	0	0	0	0	0	0	0	0	0	1	0	0	0	0	0	0	0	0	0	0	0	0	0	0	0	0	0	0
	31_12-phenylacetyl-CoA_epoxidase_subunit_B_EC_11413149	8.5	5.5	0.5	10	7	1	41.5	4.5	20	7.5	3	9	3.5	27	1.5	2	22	2	7	0.5	4.5	5.5	2.5	5.5	5	21.5	4	6	1.5	4.5	3.5	3.5	33.5	0	16.5
	32_12-phenylacetyl-CoA_epoxidase_subunit_D_EC_11413149	4	8	0	12	14	0	85	0	16	9	0	13	4	32	3	6	10	4	10	0	7.5	2	0	18	2	50	2	2	0	4	1	1	52	3	7
	33_13-beta-galactosyl-N-acetylhexosamine_phosphorylase_EC_241211	771	1848.5	942	2060	1645.5	1522.5	1491.5	2730	3062.5	1144.5	1309.5	2755	2341.5	2263	1357	1508	2738.5	1844	1016	1010.5	2651	1925	1750	1886	1167	3143	1430	1197.5	1924	2409	2097.5	3160.5	3154	1678.5	1559.5
	34_13-propanediol_dehydrogenase_EC_111202	6.68333	6.63333	1.93333	12.3333	8.25	53.1833	3.33333	4.93333	8.7	6.36667	53.5333	5.76667	2.53333	4.03333	8.96667	10.8333	4.13333	9.38333	5.01667	8.35	11.2333	4.36667	9.58333	14.5667	16.6167	0.5	29.8833	6.53333	6	5.46667	4	11.1167	3.61667	2.66667	31.5333
	35_14-alpha-glucan_glycogen_branching_enzyme_GH-13-type_EC_24118	20581.7	19344	25707.5	22008.3	19655.7	21050.2	17542.3	24658.5	34249	17301.8	26377.2	30729.7	24977.7	23656.8	20378.8	20233.3	27485.2	22852.2	14757.5	24506	24730.5	21230.8	23511.7	22882.5	25646.8	28375.5	21465.2	16655.5	26067.3	27144.2	21860.8	20666.2	31213	18686.5	23026.7
	36_14-alpha-glucan_glycogen_branching_enzyme_GH-13-type_EC_24118_interrupted	10	4	32	21	12	6	5	50	10	7	11	5	10	16	13	11	60	1	0	18	43	4	6	3	11	51	0	8	49	14	5	4	11	4	15
	37_14-alpha-glucan_starch_branching_enzyme_GH-13-type_EC_24118	0	3	2	1	0	1	0	1	2	0.5	1	1.33333	2	2	7	1	2	4	4	3	7	4	0	3	3	4	9	1	0	3	2.33333	4	0	0	0
	38_14-alpha-glucan_branching_enzyme_EC_24118	1011.5	4321	343.5	401	1744	598	937	620.5	665	520.5	1009.5	883	709	1194	404.25	496.5	1201.5	978.5	808.5	827	743.5	724	1835.5	2244.5	2620.5	174.5	532	369	932.5	933	2536.5	260	861	1266	1626
	39_14-dihydroxy-2-naphthoate_polyprenyltransferase_EC_25174	142.25	45.3333	76.6667	12	79.3333	400.833	8	24.5	154.333	23.9167	293.5	84.75	21	18.5	42.8333	644.583	122.75	64.8333	31.6667	75.25	67.25	19.75	211.667	196.917	423.667	4.25	424.167	154.75	54.25	133	78.75	336.5	40.3333	32	743.333
	40_14-dihydroxy-6-naphthoate_carboxy-lyase	1.33333	1	2.33333	1.33333	0.666667	2	0.333333	0.333333	4	1.66667	1.33333	2.33333	0.333333	0.333333	3.66667	1	2.33333	2	1	2	0.666667	0.333333	2	0.333333	2.33333	2	1	0.333333	1	0.666667	0.333333	0.666667	2.33333	2	1.66667
	41_14-dihydroxy-6-naphthoate_carboxy-lyase_UbiD-like	10.5	1090.5	2	1828	977	26.5	1298	536.5	1043	783.5	2	4112.5	1920	1138.5	263	193	2074.5	1844.5	234	2	943.5	802.5	50	582.5	15.5	2611.5	158.5	1218	7.5	344	315	342	3015	760.5	622
	42_14-dihydroxy-6-naphthoate_carboxy-lyase_UbiX-like	1	68.0833	15	129.583	69	1.08333	89.5833	30.5833	66.3333	53.5	21	300.667	134.667	78.1667	17.25	13.3333	151	145.25	10.6667	30	59.5833	56	5.25	48	1.75	166.667	12.4167	89.25	0.75	25.8333	24.8333	29.5	256.333	56.9167	49.5833
	43_14-dihydroxy-6-naphthoate_synthase_EC_114--	4.5	526.833	3.83333	106.5	17.6667	1	3.16667	3.83333	15	40.3333	2.83333	109.5	1	36.5	23.8333	5.16667	15.1667	35.6667	108.333	7.16667	9.66667	102.667	7.5	27.1667	7.33333	9.66667	17.1667	5.5	6	3.16667	61.6667	8.33333	69.5	5.33333	10.5
	44_14-dihydroxy-6-naphthoate_synthase_EC_114--_alternative	0	0	0	0.5	0	0	0	0	0	0	0	0	0	0	0	0	0	0	0	0	0	0.5	0	0	0	0	0	0	0	0	0.5	0	0	0	0
	45_14-dihydroxy-6-naphtoate_synthase	3.5	0.5	5	1	0.5	0	0.5	0.5	5	2.5	3.5	2.5	2	0.5	1	2	12.1667	0.5	1	5.5	9.16667	3.5	1	4.5	2.5	8.16667	0.5	2	1	1.5	4	0.5	63	1.5	0.5
	46_14-naphthoquinone_polyprenyltransferase	3.66667	427	1	74.3333	21	4.33333	0.666667	0.666667	11.6667	32	0.666667	68.3333	2	31	25.3333	1	6.66667	24	67	0.666667	3	76	5.66667	19.6667	1	7	6.66667	4	1.66667	83.3333	51.6667	10	52	0.666667	7
	47_16-anhydro-N-acetylmuramyl-L-alanine_amidase_##_AmpD	30	27.5	1.5	34	41	0.5	88	5	51.5	17.5	1	25	9	68.5	3.5	7.5	63.5	10.5	20.5	2	22	8.5	10.5	22	43.5	74.5	6.5	20.5	9	23.5	5.5	17.5	83.5	2	26.5
	48_1-acyl-sn-glycerol-3-phosphate_acyltransferase_EC_23151	87.1	192.45	100.367	81.0333	134.633	57.1667	122.05	82.1167	185.333	100.483	96.3667	140.583	91.8667	110	123.617	67.2833	135.167	96.45	197.917	125.167	155.467	137.033	148.333	98.3	187.133	176.6	92.5167	93.8	158.417	109.533	198.067	117.983	123.367	78.6	98.5167
	49_1-deoxy-D-xylulose_5-phosphate_reductoisomerase_EC_111267	3887.17	5321.5	4112.5	4149.17	4232.67	3568.67	3745.5	4441.17	6030.33	3504.5	4663.67	6841.33	4593.5	4594.17	3922.17	3674.67	4827	4257.33	3962.17	4712.33	4413	4411.5	4866.83	4946	5124.5	5379.67	0.25	3621.5	4748.67	4852.83	4738.33	3725.83	5705.33	3858.83	4055.83
	50_1-deoxy-D-xylulose_5-phosphate_reductoisomerase_EC_111267_#_truncated	0.333333	0	0.333333	0.333333	0	0	0	0.666667	0.333333	0.666667	0.333333	0.333333	0	0.333333	0	0	0	0	1	0	0.666667	0.333333	0	0.666667	0.333333	0	0	0	0	0	0.333333	0	0	0.333333	0.333333
	51_1-deoxy-D-xylulose_5-phosphate_synthase_EC_2217	1659.11	1692.95	1883.39	1467.67	1447.57	1511.18	1338.92	1581.52	2414	1371.94	1959.69	2057.21	1584.5	1536.09	1469.83	1612.88	1698.11	1626.62	1439.28	1905.59	1511.31	1624.5	1932.57	1679.42	2145.03	1647.66	1622.54	1320.6	1971.83	1833.57	1754.26	1308.32	2016.1	1400.75	1597.7
	52_1-deoxy-D-xylulose_5-phosphate_synthase_EC_2217_#_frameshift	0.25	0	0	0	0.25	8.25	0	0.5	0.25	0.5	6.5	15.5	0	0	1	1.75	0.166667	11.25	0	0.25	0	1.75	4	9.5	0.5	0	35.25	0.75	0.5	3.5	0.25	0	2.5	0	1.75
	53_1-hydroxy-2-methyl-2-E-butenyl_4-diphosphate_synthase_EC_11771	105.333	657.083	108.75	231.167	236.167	91.3333	113.833	114.333	137.25	144.75	162.25	260.667	61	163	252.583	92.0833	130.333	149.5	369.333	203.75	148.833	341.417	151.417	245.25	125.167	181.75	200.167	100.25	140.333	133.25	245.833	166.333	224.5	102.083	96.0833
	54_1-phosphofructokinase_EC_27156	74	55.25	84.2833	63.7833	81.25	41.3333	56	30.4333	221.5	27.3333	138.067	26.9167	44.75	42.75	22.5667	182.85	51.8333	34.0833	36.5	33.5	39.45	38.0333	84.3667	40.45	167.617	56.3333	40.9167	152.417	48.2333	61.2	34.1667	22.6667	65.0833	20.5	678.117
	55_1-pyrroline-4-hydroxy-2-carboxylate_deaminase_EC_35422	0	2	0	0	0	0	0	2	0	0	0	0	0	0	0	0	2	1	2	0	0	0	0	0	0	0	0	0	0	0	0	1	0	0	0
	56_10-formyltetrahydrofolate_synthetase	0	0	0	0	0.5	0	0	0	0	0	0	0	0	0	0	0	0	0	0	0	0	0	0	0	0	0	0	0	0	0	0	0	0	0	0
	57_16S_rRNA_cytidine1402-2-O-methyltransferase_EC_211198_##_RsmI	1167.67	1174.08	1365.17	1104.17	1499.17	1220.07	1424.17	1241.78	1614.92	1082	1216.9	1365.57	1038.83	1357.17	1208.92	1209.65	1545.33	1066.42	1242.53	1230.62	1141.83	1382	1462.23	1319.53	1055	1372.08	1317.57	923.533	1354.68	1503.33	1321.25	1138.67	1472.12	1255.7	1102.78
	58_16S_rRNA_cytidine1402-2-O-methyltransferase_EC_211198_#_fragment	118.5	31.5	138.5	52.5	66	71.5	53	44.5	84	54	100.75	74	60	55	67.5	92.5	77	65.5	31.5	92	70	66.5	78.25	46.5	103.5	59	73.5	75.5	94	93.5	66	54.5	79	66	81
	59_16S_rRNA_cytosine1402-N4-methyltransferase_EC_211199	2	9.5	5.25	5	4	3.5	3	14.75	5	14.5	10.5	8	2.5	5.5	10	3	9.25	3.5	5.5	6.25	7.25	16.25	7.5	5.5	7.5	6	6.5	4	5	2.5	7.5	10.25	7	6	2.5
	60_16S_rRNA_cytosine1402-N4-methyltransferase_EC_211199_##_RsmH	44.4762	42.7524	9.66667	59.3714	56.8667	4.86667	207.6	6.09524	93.9333	44.1333	9.73333	51.3238	18.819	129.8	9	11.8095	130.943	39.4095	51.7048	16.3333	39.8095	38.7429	25.3714	38.1524	102.533	125.267	45.4095	60.9333	18.4	63.019	21.1619	25.1333	141.333	21.5524	58.7333
	61_16S_rRNA_cytosine1407-C5-methyltransferase_EC_211178_##_RsmF	15.7	0.5	3.96667	16.7833	1	2.15	1	2.2	1	1	2	1	0.5	2.5	6.58333	2.25	1	0.5	18.9	1	12.05	1	1.14286	0.5	32.6	1.5	2	0.5	2.78333	18.3667	1	0.5	0.5	0.5	0.75
	62_16S_rRNA_cytosine967-C5-methyltransferase_EC_211176	2522.83	1220.33	3758	1624.67	1542.83	2013.17	1313.33	1707.67	3511	1405.83	3360.67	1878.33	2017.33	1766.83	1637	2029.67	1850.67	1655.83	851.333	2795	1329.83	1107	2291	1331.83	3373.33	2045.67	2094.67	1733.33	2825.67	2438.33	1511.83	1179.17	1815.67	1265.67	2473.17
	63_16S_rRNA_cytosine967-C5-methyltransferase_EC_211176_##_RsmB	81	80	7	100	134	9	416	17	193	79	18	65	17	259	20	17	211	59	57	19	60	52	50	70	179	215	33	129	11	97	29	28	212	26	90
	64_16S_rRNA_guanine1207-N2-methyltransferase_EC_211172_##_RsmC	75	50	20	88	101	3	388	22	148	66	16	82	14	201	13	19	169	47	49	19	71	37	31	73	157	242	38	99	13	88	17	39	211	29	103
	65_16S_rRNA_guanine1207-N2-methyltransferase_EC_211172_##_SSU_rRNA_m2G1207	27	26	47	35	12	23	13	10	63	27	47	29	10	40	11	44	30	28	19	30	35	23	35	34	101	43	22	23	17	37	21	18	24	7	77
	66_16S_rRNA_guanine1516-N2-methyltransferase_EC_211242_##_RsmJ	58	49	12	84	86	13	341	9	133	43	9	77	29	132	27	13	164	34	53	21	34	31	33	56	132	172	37	78	21	70	20	43	161	25	72
	67_16S_rRNA_guanine527-N7-methyltransferase_EC_211170	0.5	19.75	14	1	0.5	11.5	54.5	3.5	0.5	0.5	17.4167	1.5	10.5	1	0.5	11	33.8333	19.5	0.5	9	21.5	0.5	11.5	2	24.5	24.5	7.5	18	1	18	2.5	0.5	3	1	22
	68_16S_rRNA_guanine966-N2-methyltransferase_EC_211171	2	0	1	0	0	0	0	2	1	0	4	1	0	1	1	2	0	1	0	0	1	1	1	1	3	1	1	0	0	0	5	0	3	1	1
	69_16S_rRNA_guanine966-N2-methyltransferase_EC_211171_##_SSU_rRNA_m2G966	1	215	0.333333	0.333333	0.666667	0.333333	1	0.666667	457	1.33333	1.66667	0.333333	0.333333	0.333333	0.666667	244	1	0.333333	0.666667	1	0.666667	238	257	1.33333	0.333333	0.666667	1.33333	0.333333	1.33333	0.333333	283	1	0.666667	1.33333	354
	70_16S_rRNA_uracil1498-N3-methyltransferase_EC_211193_##_RsmE	663.95	710	737.5	458.417	710.583	603.5	738.75	520.267	733.567	550.25	550.283	615.083	504.417	712.667	604.5	659.7	639.333	500.917	675.25	633.25	463.917	521.583	816.333	668.283	727.75	607.167	711.833	542.667	748.583	811.783	688.667	485.917	650.867	713.667	538.833
	71_16S_rRNA_uracil1498-N3-methyltransferase_EC_211193_#_fragment	0	0	0	0	0	0	0	0	0	0	0	0	0	0	0	0	0	0	0	0	0	0	0	0	0	0	0	0	0	0.5	0	0	0	0	0
	72_16S_rRNA_processing_protein_RimM	3401	3727	3813	3139	3011	3205	2859	3425	5400	2480	4065	4498	3845	3665	3149	3332	4093	3368	2386	3573	3686	2858	3975	3040	4267	4188	3346	2616	4058	4099	3115	2814	4228	2861	3926
	73_16_kDa_heat_shock_protein_A	32	20	7	41	52	5	173	10	65	34	5	31	3	97	8	3	85	22	19	8	26	13	13	19	78	77	15	38	7	18	10	20	100	7	26
	74_16_kDa_heat_shock_protein_B	47	21	10	55	42	4	183	6	54	17	6	43	3	74	11	1	102	28	26	9	43	19	12	28	68	69	11	45	4	35	10	11	98	12	32
	75_18K_peptidoglycan-associated_outer_membrane_lipoprotein_Peptidoglycan-associated_lipoprotein_precursor_Outer_membrane_protein_P6_OmpA/MotB_precursor	39	114.5	23.5	79	61	32	167.5	28	82	86	23	115	36	89	79	35	97	40	127.5	6	70	114	86.5	75.5	111	174.5	38	84	35.5	77.5	109.5	71.5	142	47	31.5
	76_1D-myo-inositol_2-acetamido-2-deoxy-alpha-D-glucopyranoside_deacetylase_EC_351103	0	0	0	0	0	0	0	0	0	1	0	0	0	0	1	0	0	0	0	0	0	0	0	0	1	0.5	0	0	0	0	0	0	0	0	0
	77_23-cyclic-nucleotide_2-phosphodiesterase_EC_31416	148.7	654.2	129	360.983	277.9	335.233	341.467	573.033	355.133	272.267	212	593.9	253	211.9	216.4	587	302.067	185.067	88.6	207.2	765.2	670.883	185.7	244.533	255.633	831.533	304.867	185.933	361.4	637.2	159.733	852.4	335	359.067	317.533
	78_23-cyclic-nucleotide_2-phosphodiesterase_EC_31416_/_3-nucleotidase_EC_3136	4.85	3.13333	1.5	6.05	6.71667	1.98333	16.1167	5.86667	6.21667	4.93333	1.66667	6.66667	9.03333	8.48333	4.4	3.86667	8.71667	3.6	2.93333	2.53333	3.7	3.91667	2.86667	2.03333	8.95	8.15	2.9	1.35	2.4	7.15	2.98333	0.9	9.66667	3.73333	4.23333
	79_23-cyclic-nucleotide_2-phosphodiesterase_EC_31416_/_5-nucleotidase_EC_3135	7.16667	1.33333	3.5	18.2333	5	2.16667	3.5	2.16667	2.58333	1.56667	3.5	3.5	3.16667	3	1.66667	0.333333	2.16667	1.06667	2.7	9.35	1	3.06667	1.36667	2.66667	3.66667	1.16667	2.83333	2	1.56667	6.1	4.83333	2.83333	3.16667	3	0.833333
	80_2-5_RNA_ligase	67.5	51.5	43.5	62.5	70.5	48	178.5	18.5	106	54.5	17	68.5	62.5	112.5	22.5	20	86	49.5	20	22	43	39	54	56.5	100	108	44.5	51	22	59	29.5	29.5	132.5	18.5	54
	81_2345-tetrahydropyridine-26-dicarboxylate_N-acetyltransferase_EC_23189	1431	1480.5	1989.5	1388	1329.5	1235	885.5	2397	1982	1162	1615	2320.5	925.5	1459.5	1425.5	1347	1662.5	1577.5	1651	2197	1805	1808	1678.5	1825.5	2045.5	1821	2349.5	1733	2777	1435	1662	1644	1721.5	1471	1921
	82_2345-tetrahydropyridine-26-dicarboxylate_N-succinyltransferase_EC_231117	423	2212	240.5	475.5	472.5	318	517	230	347.5	483.5	303	559	262.5	431	238.5	481	339	349	620.5	396.5	221	537.5	600.5	658.5	665.5	191.5	264.5	325.5	315.5	427	710.5	125	572	473.5	382
	83_23-bisphosphoglycerate-independent_phosphoglycerate_mutase_archaeal_type_EC_5421	3	1	1.75	1	8	2	2	0.25	1	3	2	1.25	5	1	0.5	1	3	0.25	1	2	5	1	0.5	2	0.5	2	0.5	1	1	1	1	0.25	1	1	0.5
	84_23-bisphosphoglycerate-independent_phosphoglycerate_mutase_EC_5421	1935.6	3067.07	1403.47	2163.9	0.333333	1414.6	2322.7	1874.38	2838.23	1725.93	1916.2	3849.58	2507.9	2445.88	1912.35	1451.25	2695.1	2356.7	0.666667	2277.85	2150.28	2562.18	0.333333	2835.98	2812.62	3248.9	1944.98	1915.77	0.666667	2065.48	0.333333	1765.47	3465.45	2062.8	2015.27
	85_23-bisphosphoglycerate-independent_phosphoglycerate_mutase_EC_54212	106.483	1190.47	83.2	267.133	169.917	71.3667	81.5667	113	116.2	153.75	126.85	344.033	88.9667	159.05	147.25	49.85	115.733	130.767	433.267	161.117	95.45	429.733	130.667	213.983	140.183	112.683	134.617	61.0333	155.083	98.25	274.217	137.4	220.483	100.217	71.4333
	86_23-butanediol_dehydrogenase_R-alcohol_forming_R-_and_S-acetoin-specific_EC_1114	1051	124.333	1236	313	344.667	643.667	269	426	401.333	510.667	1615	518	237	305	815.667	894.333	498	424	406	1128.5	315.5	402	545	615	404	276	674	282	1007.67	781	365.667	332	437.333	424	444.333
	87_23-butanediol_dehydrogenase_S-alcohol_forming_R-acetoin-specific_EC_1114_/_Acetoin_diacetyl_reductase_EC_111304	21.5	20	1	16	17	1	2	1	11	14	3	30	14	1	33.5	2	63.5	33	1	42.5	1	1	32.5	2	1	11	183	3	67.5	2	1	2	26	4	71
	88_23-butanediol_dehydrogenase_S-alcohol_forming_R-acetoin-specific_EC_1114_/_Acetoin_diacetyl_reductase_EC_1115	142.5	121	432.5	148	136	163	26	454	132	113	184	128	186	153	138.5	128	651.5	71	22	196.5	521.5	26	84.5	26.5	228.5	413.5	122	128.5	399.5	175.5	138.5	41	160	50	156
	89_23-butanediol_dehydrogenase_S-alcohol_forming_S-acetoin-specific_EC_11176	27	0	9	3	12	84	5	12	8	18	97	27	6	15	19	37	7	32	12	22	75	12	17	16	38	2	151	10	11	19	15	6	13	6	198
	90_23-dehydroadipyl-CoA_hydratase_EC_42117	21	18	1	31	15	0	135	9	63	14	0	11	1	60	2	7	69	14	9	7	21	19	7	29	21	94	1	8	4	33	4	0.166667	97	7	29
	91_23-diaminopropionate_for_siderophore_biosynthesis_protein_SbnA	0.5	0	0	0	0	0.5	0	0.333333	0	0	0.333333	0.333333	0	0.2	0	0	0	0.866667	0	0.5	0	0	0	0	0	0	0.5	0.5	0	0	0	0.333333	0	0	0.4
	92_23-diaminopropionate_for_siderophore_biosynthesis_protein_SbnB	0	0	1	0	0	0	0	0	0	0	0	0	0	0	0	0	0	0	0	0	0	0.5	0	0	0	0	0	0.5	0.5	0	0	0	0	0	0
	93_23-dihydro-23-dihydroxybenzoate_dehydrogenase_EC_13128_bacillibactin_siderophore_@_23-dihydro-23-dihydroxybenzoate_dehydrogenase_EC_13128_of_siderophore_biosynthesis	0	0	0	0	0	0.5	0	0	2	0	0	0	0	0	1	0	0	0	1	0	0	1	0	1	0	0	0	0	0.5	0	0	0	0	0	0
	94_23-dihydro-23-dihydroxybenzoate_dehydrogenase_EC_13128_enterobactin_siderophore	23.5	25.5	6	37.5	44	3.5	175.5	6	53	32	3	36	11	80	3	3	86	22.5	17	6	31.5	13.5	15.5	38	75.5	100.5	29	56	7	34	9.5	9.5	113.5	13.5	30
	95_23-dihydro-23-dihydroxybenzoate_dehydrogenase_EC_13128_of_siderophore_biosynthesis	13.5	16.5	3	18.5	23	0.5	81.5	2	27	16	1	11	4	31	3	2	32	9.5	8	10	9.5	6.5	6.5	18	39.5	31.5	10	26	5	14	5.5	6.5	53.5	4.5	14
	96_23-dihydroxy-23-dihydro-phenylpropionate_dehydrogenase_EC_131-	12.25	13.75	2.5	12	15.25	5.25	70.25	2.5	24	16.5	1.5	11.5	3	29.75	1.5	4	35	7.5	8	5.5	11.25	6.66667	10	6.33333	28	35.3333	9.75	18.5	3	12.5	3	8.5	29	6.5	25.3333
	97_23-dihydroxybenzoate-AMP_ligase_EC_27758	0	0	0	0	0	0	0	0	0	0	0	0	0	0	0	0	0	0	0	0	1	0	0	0	0	0	0	0	0	0	0	0	0	0	0
	98_23-dihydroxybenzoate-AMP_ligase_EC_27758_#_Vulnibactin-specific	0.5	1	1.5	0	0	0	0.5	0	3.33333	0	3	0	3.5	1	0.5	3	1.5	1.5	2	0	0	1.5	1	0	0	0	0	3	1	0	0	0	6.5	0	1
	99_23-dihydroxybenzoate-AMP_ligase_EC_27758_bacillibactin_siderophore	40.3333	9.5	36	9	1	17	12	8	42.8333	11	33.5	39.5	17	21	24.5	34	43	23	15	40	11	7	33.1667	6	22	0	21	25	33	9.33333	12.5	4	52.5	2	13.5
	100_23-dihydroxybenzoate-AMP_ligase_EC_27758_enantio-pyochelin_siderophore	0	0	0	0	0	2	1	0	1	0.5	0	1	3	0	5.5	1	3	3	0	1.5	0	0	0.5	0	0.5	2	0.5	0	1	1	0.5	0	0	1.5	3
	101_23-dihydroxybenzoate-AMP_ligase_EC_27758_enterobactin_siderophore	132	66	6	123	153	15	505	17	251	96	13	93	16	278	21	21	233	78	58	17	117	50	41	61	233	265	66	149	10	96	31	47	266	43	71
	102_23-dihydroxybenzoate-AMP_ligase_EC_27758_pyochelin_siderophore	3.66667	2	0.333333	2	4	0	0	2	1	0	2.33333	2	0.5	0	3	1.66667	0.666667	0	10	7	1	2	4.33333	2	2.33333	0	9	1	18	4	1.66667	1	1.33333	5	1.66667
	103_23-dihydroxybenzoate-AMP_ligase_EC_27758_pyochelin_siderophore_/_Isochorismate_synthase_EC_5442_pyochelin_siderophore	1	0	1	0	0	1	0	1	4	1	0	0	0	0.5	0	0	1	1	1	1	0	1	2	0	0	0	0	0	2.5	0	0	2	1	2	0
	104_23-dihydroxybenzoate-AMP_ligase_EC_27758_of_siderophore_biosynthesis	0	0	0	0	0	0	0	0	0	0	0	1	0	0	0	0	0	0	0	0	0	0	0	0	1	0	0	0	0	0	0	0	0	0	0
	105_23-dihydroxybiphenyl_12-dioxygenase	0	0	0	0	0	0	0	0	0	0	0	2	0	0	4	0	2	0	0	0	0	0	0	0	0	0	2	0	0	0	0	0	0	0	0
	106_23-dihydroxyphenylpropionate_12-dioxygenase_EC_11311-	51.5	15.5	2	35	47	3	184.5	2.5	84.5	41	4.5	46	2	104.5	0.5	4.5	94	16.5	23.5	6.5	39	21.5	12.5	21.5	88	96	17	42	5	31.5	9	17.5	95	8	32.5
	107_23-dihydroxypropane-1-sulfonate_exporter	1	5	0	8	0	0	0	0	0	0	0	0	1	1	1	0	9	1	1	0	0	0	0	0	14	2	0	0	0	8	2	1	1	0	7
	108_23-diketo-5-methylthiopentyl-1-phosphate_enolase-phosphatase_EC_31377	0	0	0	1	0	0	0	0	0	0	0	0	0	0	0	0	0	0	0	0	0	0	0	0.666667	0	0	1	0	0	0	0	0	0	0	0
	109_23-diketo-5-methylthiopentyl-1-phosphate_enolase_EC_5325	22.5	0	34	9.5	9	18	1	12	8.5	25	22	24.5	6.5	10.5	15.5	19	10	19.5	18.5	24	3.5	8.5	7.5	35.5	24	4.5	12	15.5	15.5	11	10.5	10.5	9	6.5	11
	110_23-dimethylmalate_lyase_EC_41332	6	4	6.5	7	3.5	7	3	13.5	9	7	4.5	36.5	5	8	7	10.5	7.5	6	5.5	9.5	10	28.5	9	10	7	29.5	9.5	4	9	9	12	17	6	5.5	7.5
	111_24-diaminopentanoate_dehydrogenase_EC_14112	45	23	98	30	38	48	27	23	48	235	149	62	53	36	63	46	33	43	68	40	18	31	69	71	54	29	77	100	78	21	60	21	23	57	50
	112_24-dichlorophenol_6-monooxygenase_EC_1141320	0	0	0	0	0	0	0	0	0	0	0	0	0.5	0	0	0	0	0	0	0	0	0	0	0	0	0	0	0	0	0	0	0	0	0	0
	113_24-dienoyl-CoA_reductase_NADPH_EC_13134	1352	1435.5	1167	1324.5	1294.5	1296.5	1829	1306	2451.5	1153.5	1533.33	1565.33	1222	1692	1103.5	1293.5	1547.5	1221.5	1170.5	1635.5	1122	1090.5	1680.5	1486.5	2490	1717.5	1548	1201	1274	1666	1243	902.5	1940	1138.5	1333.5
	114_24-dihydroxyhept-2-ene-17-dioic_acid_aldolase_EC_41252	11.8333	5.33333	5.16667	12.3333	18	4.33333	46	4.33333	23.6667	10.1667	2.33333	13.0333	1.16667	11.5	2.16667	3.16667	21	9.5	3.5	3.5	4.5	6.16667	8.16667	6.66667	14.3333	21.3333	9	11.5	5	7	2.66667	6.5	24.5	6.5	10
	115_24-dihydroxyhept-2-ene-17-dioic_acid_aldolase_EC_412n4	26.3333	15.0833	9.5	24.3333	37	8.16667	96.6667	6.16667	32.1667	19.8333	5.33333	24.5333	4.33333	23.5	2.5	2.83333	45.5	10.3333	6.83333	7.66667	19	14.8333	13.1667	11.8333	20	47	20	22	4.83333	20.5	5.66667	9.33333	29.1667	6.66667	21.6667
	116_24-diketo-3-deoxy-L-fuconate_hydrolase	0	1	1	1	3	0	1	4	0	1	1	1	0	0	1	1	1	3	1	1	1	2	1	0	2	3	1	3	0	1	1	1	3	3	2
	117_25-diamino-6-ribitylamino-pyrimidinone_5-phosphate_deaminase_archaeal_EC_354-_#_experimentally_not_confirmed_PMID11889103_but_genomic_evidence_is_strong	0	0	0	0	0	0	0	0	0.5	0	0	0	0	0	0	0	0	0	0	0	0.5	0	0	0	0	0	0	0.5	0	0	0.5	0	0	0	0
	118_25-diamino-6-ribosylamino-pyrimidinone_5-phosphate_reductase_fungal/archaeal_EC_111302	6.5	0.5	1.5	3	3	2.5	1.5	1.5	4	4	0.5	1	0	1	4.5	0.5	1	2	18	10.5	1	10.5	6	6.5	4	0	7.5	8	3	2.5	3	0	5.5	1	3
	119_25-diamino-6-ribosylamino-pyrimidinone_5-phosphate_reductase_fungal/archaeal_EC_111302_/_25-diamino-6-ribitylamino-pyrimidinone_5-phosphate_deaminase_fungal_EC_354-	259	840	172	180.667	400	271.833	351	241.833	170.167	249.667	264.333	338.5	338	265.333	124	256	291.333	238.5	244	273	219	224	403.833	470	567.833	79	123.5	133.333	276.833	234	531	51	346.333	317	358
	120_25-diketo-D-gluconic_acid_reductase_EC_111-	15	6	31.5	12	17	11	17	14	20	19	16	19	16	3	11	8	23	20	8	14	12	13	9	11	14	16	27	21	26	17	17	9	40	18	14
	121_25-dioxovalerate_dehydrogenase_EC_12126	0	1	0	0	0	0	0	0	0	0	0	0	0	0	0	0	0	0	0	0	0	0	1	0	0	0.5	0	0	0	0	0	0	0	0	0
	122_25-dioxovalerate_dehydrogenase_EC_12126_#_in_D-glucarate/D-galactarate_catabolism	0	0	0	0	0	0	0	0	0	0	0.111111	0	0	0	0.333333	0	0	0	0	0	0	0	0	0	0	0	0	0	0.111111	0.222222	0.222222	0	0	0	0
	123_2-C-methyl-D-erythritol_24-cyclodiphosphate_synthase_EC_46112	1919.17	2555.12	2233.92	2734.92	2403.12	2217.58	2315.33	2922.33	3903	2083.75	2703.17	4210.58	3020.42	2785.08	2347.42	2088.25	3124.5	2534.83	1990.83	2563.17	3021.83	2748.33	2890.33	3080.46	2607.75	3383.58	2316.08	1928.17	2799.33	3222.25	2863.5	2680.75	3875.33	2636.75	2364.08
	124_2-C-methyl-D-erythritol_24-cyclodiphosphate_synthase_EC_46112_/_tRNA_pseudouridine_13_synthase_EC_421-	0	1	0	1.66667	2.66667	0	6.33333	0	1.66667	2.33333	0	3	0	3.33333	0.333333	0.333333	6.33333	1.33333	2.33333	0.333333	1.66667	0.666667	1	1.33333	4.33333	4.66667	0	1	0	1.33333	0.666667	0.666667	3.66667	0.333333	1
	125_2-C-methyl-D-erythritol_4-phosphate_cytidylyltransferase_EC_27760	1057	999.767	1104.77	1327.15	1091.65	747.567	1174.75	942.783	1622.48	974.983	992.833	2609.95	1694.95	1267.17	1059.02	948.067	1472.07	1551.5	699.967	1212.53	995.717	1055.23	1168.08	1060.55	1165.92	1755.83	1021.4	1230.8	1434.28	1130.92	955.2	800.517	2198.7	1183.43	1100.73
	126_2-C-methyl-D-erythritol_4-phosphate_cytidylyltransferase_EC_27760_/_2-C-methyl-D-erythritol_24-cyclodiphosphate_synthase_EC_46112	16.55	627.35	13.5333	127.9	123.475	32.1	68.4833	17.3333	19.15	57.7167	19.4833	117.5	4.15	111.217	60.85	10.0833	64.4167	37.6167	218.35	38.7833	37.5833	161.35	38.3667	57.2083	26.6833	46.6667	70.1	8.11667	55.9833	38.9833	76.6333	18.2667	81.3333	19.5667	20.3
	127_2-C-methyl-D-erythritol_4-phosphate_cytidylyltransferase_EC_27760_/_Short-chain_dehydrogenase	0.2	0	0	1	0.6	0	0	0	0	0.4	0	0	0	0	1.51111	0	0	0	2.6	0	0	0.2	0	0	0	0.4	0	0	0	0	0	0.8	0	0	0
	128_2-C-methyl-D-erythritol_4-phosphate_cytidylyltransferase_EC_27760_/_short_chain_dehydrogenase	0.2	0	0	0	0.4	0	0	0	0	0.4	0	0	0	0	0.2	0	0	0	1.93333	0	0	0	0	0.2	0	0	0	2.91667	0	0	0	0.2	0	0	11.0833
	129_2-Keto-3-deoxy-D-manno-octulosonate-8-phosphate_synthase_EC_25155	14.8333	346.583	6.5	85.1667	51.8333	4	61.5833	15.5833	39	29.25	6.33333	102.917	8.33333	67.8333	41.6667	6.5	47.6667	26.25	105.667	7.66667	33.1667	95.9167	19.5	43.8333	22.1667	43.4167	18	30.1667	9.16667	20.1667	54.9167	18.9167	77.5	14.6667	16
	130_2-Keto-3-deoxy-D-manno-octulosonate-8-phosphate_synthase_EC_25155_##_KdsA	269.533	1165.2	141.367	361.25	759.333	285.083	570.667	149.667	425.283	345.083	153.5	553.75	224.417	469.833	497.75	382.283	318.917	0.333333	718.5	237	233.083	618.817	360.833	373.5	283.167	371.833	212.667	243.7	357.417	375.833	417.65	238.417	457.583	303.75	262.583
	131_2-Keto-3-deoxy-D-manno-octulosonate-8-phosphate_synthase_EC_25155_##_KdsA_frameshift	0	5	1	0	3	0	0	0	0	1	0	0	0	0	0	0	0	0	6	0	0	2	0	0	0	0	0	1	0	1	0	1	0	0	0
	132_2-Keto-3-deoxy-D-manno-octulosonate-8-phosphate_synthase_EC_25155_#_KdsA	23.5333	0.333333	16.0333	0.583333	124.333	14.25	19.75	0.25	19.6167	27	27.25	0.666667	0.666667	22	1.66667	16.2833	0.583333	28.5833	0.5	23.6667	41.75	2.33333	0.25	0.666667	0.333333	40.0833	10.5	37.8667	36.75	14	1.33333	0.916667	0.333333	32.75	29.5833
	133_2-Methylcitrate_dehydratase_AcnD	17.5	15	18	12.5	18	15	11	16	25	5	16.5	16.5	8.5	8.5	23	5	11	14	33.5	27	13.5	36	13	23	16	8	24	18	23	13	20	15	23.5	15.5	10
	134_2-Methylcitrate_dehydratase_AcnD_##_predicted_from_clustering_to_proline_racemase	11.5	5	5	7.5	4	6	3	8	4	8	9.5	4.5	9.5	15.5	6	0	2	10	8.5	14	4.5	2	4	7	7	2	14	12	4	6	10	7	8.5	4.5	3
	135_2-Oxobutyrate_oxidase_putative	6	1959	0	295	90	4	2	1	39	98	0	312	13	132	84	3	21	87	343	1	33	344	16	66	2	29	60	11	9	2	200	33	212	9	25
	136_2-hydroxyphenylmethyl-succinyl-CoA_dehydrogenase_beta_subunit_EC_11135	0	1	0	2	0	0	0	0	0	0	0	0	0	0	0	0	0	0	0	0	0	0	0	0	0	0	0	0	0	0	2	0	0	0	1
	137_2-acylglycerophosphoethanolamine_acyltransferase_EC_23140_/_Acyl-acyl-carrier-protein_synthetase_EC_62120	11	11.5	5	32	36	4.5	63.5	1	39.5	11.5	1	27.8333	11	45	6.33333	0	52.5	26.5	15.5	3	17	43	12	21	38	46	10.5	11.3333	7	13.5	20.3333	15	42.5	2.5	21
	138_2-amino-37-dideoxy-D-threo-hept-6-ulosonate_synthase_EC_22110	2	17	0.5	0.5	2	7	2	1	12	23	0.5	3	1	48	7.5	2	6	1	4.5	2.5	1	0.5	21	36	4.5	3	2	9	7	0.5	10	1	11	0.5	1
	139_2-amino-37-dideoxy-D-threo-hept-6-ulosonate_synthase_EC_22110_#_AroA	3.5	38	0.5	1	4	37	36	37	1	1.5	4	1	58	265	1	24	1	50	21	0.5	43	10	24	1	1	0.5	51	35	40	77	0.5	62	63	34	0.5
	140_2-amino-3-ketobutyrate_coenzyme_A_ligase_EC_23129	2.16667	0.666667	1	454.933	1.33333	626.1	710.8	376	0.333333	0.833333	483.15	0.333333	1	445.333	432.667	3.33333	0.5	0.5	1	3.16667	0.5	0.833333	10.5833	0.333333	0.666667	343.567	5.5	2.5	591.333	600.867	740.033	0.833333	0.333333	0.333333	2.66667
	141_2-amino-4-hydroxy-6-hydroxymethyldihydropteridine_pyrophosphokinase_EC_2763	26.6833	251.317	8.46667	53.6	37.95	10.7333	77.0333	12.4	37.4	28.2167	20.45	61.7667	10.05	47.3833	23.2167	11.1333	39.0833	27.9833	62.9833	15.0333	25.1333	66.9667	35.3333	33.8833	30.5	63.95	21.0667	29	19.9833	23.3833	33.5667	15.7667	83.8667	11.2167	19.05
	142_2-amino-4-hydroxy-6-hydroxymethyldihydropteridine_pyrophosphokinase_EC_2763_/_Deoxyadenosine_kinase_EC_27176_/_Deoxyguanosine_kinase_EC_271113	0	0	0	2	2	0	0	0	0	0	0	0	0	0	1	0	0	0	4	1	0	1	0	1	0	0	0	0	0	0	4	0	0	0	0
	143_2-amino-4-hydroxy-6-hydroxymethyldihydropteridine_pyrophosphokinase_EC_2763_/_Dihydropteroate_synthase_EC_25115	0.5	0	0	0	1	1	0	0.5	0.5	0	1	0	0.5	1	1	0	0	1.5	0	0	0.5	0	1	0	0	1	0	1	0	0	0	0	2	2	0
	144_2-amino-4-hydroxy-6-hydroxymethyldihydropteridine_pyrophosphokinase_EC_2763_/_GTP_cyclohydrolase_I_EC_35416_type_1	0	0	0.142857	0	0	0	0	0	0	1	0.142857	0	0	0	0	1	0.142857	0.142857	0	0	0	0.72619	0	0	0	1	1	0	0	0	1	0	0	0	0.142857
	145_2-amino-4-hydroxy-6-hydroxymethyldihydropteridine_pyrophosphokinase_EC_2763_/_GTP_cyclohydrolase_I_EC_35416_type_2	0	0.166667	0	0.333333	0.166667	0	0	0	0	0.583333	0	0	0	0	0	0	0	0	1	0.5	0.166667	0.416667	0.333333	0	0	0	0	0	0.166667	0	0.666667	0.166667	0.166667	0.166667	0
	146_2-amino-4-hydroxy-6-hydroxymethyldihydropteridine_pyrophosphokinase_EC_2763_/_Uncharacterized_protein_YbbK	0	0	0	0	0	0	0	0	0	0	0	0	0	0	0	0	0	0	0	0	0	0	1.5	0	0	0	0	0	0	0	0.5	0	0	0	0
	147_2-amino-4-hydroxy-6-hydroxymethyldihydropteridine_pyrophosphokinase_EC_2763_/_domain_not_in_CDD	0	0	0	0	0	0	0	0	0	0	0	0	0	0	0	0	0	0	0	0	0	1	0	0	0	0	0	0	0	0	0	0	0	0	0
	148_2-amino-4-hydroxy-6-hydroxymethyldihydropteridine_pyrophosphokinase_EC_2763_/_pfam09719_Putative_redox-active_protein_C_GCAxxG_C_C	0	0	0	0	0	0	0	0.25	0	0	0	0	0	0	0	0	0	0	0	0	0	0	0	0	0	0	0	0	0	0	0	0	0	0	0
	149_2-amino-4-ketopentanoate_thiolase_alpha_subunit	2	0	10	5	8	2	4	6	5	39	22	6	3	4	4	5	6	4	9	7	4	4	13	6	5	2	10	10	4	1	7	3	3	11	7
	150_2-amino-4-ketopentanoate_thiolase_beta_subunit	3	18	1	4	2.5	1	1	56	1	3	6	7	4	1	1	2	1	2	84	3	1	73	2	2	3	1	6	3	1	3	3	3	2	2	2
	151_2-aminoethylphosphonatepyruvate_aminotransferase_EC_26137	5519.5	3923	6050.5	4623.5	4474	3823	4695.5	4210	6920	3660	6322.5	7167	5628.5	5536.5	4528	4293	5529.5	5280.5	3580	6020.5	4154.5	4322	6382.5	4781.5	6208.5	6471	4872	4879	5967.5	4914	4581	3344.5	7030.5	4517.5	4786.5
	152_2-aminoethylphosphonate_ABC_transporter_ATP-binding_protein	8.5	1	10	1	2	1	0	2	4	0	2	2	13	1	0	0.25	7	0	2	1	1	2	4	1	11	0	4	7	4	15	1	1	0	1	1
	153_2-aminoethylphosphonate_ABC_transporter_ATP-binding_protein_TC_3A191	2	24	1	12	5	3	4	5	5	3	6	10	1	3	3	3	7	2	15	1	5	12	14	6	3	11	2	6	5	7	6	6	10	5	3
	154_2-aminoethylphosphonate_ABC_transporter_periplasmic_binding_component_TC_3A191	0	0	0	0	0	0	0	0	0	0	0	0	0	0	0	0	0	0	0	0	0	1	0	0	0	0	0	0	0	0	0	0	0	0	0
	155_2-aminoethylphosphonate_ABC_transporter_permease_protein	0	1	1	0	1	0	0	0	1	0	0	5	0	1	0	1	0	0	0	1	0	1	0	0	1	1	3	0	0	1	1	0	1	0	0
	156_2-aminoethylphosphonate_ABC_transporter_permease_protein_II_TC_3A191	0	0	2	0	0	0	0	0	0	0	0	0	0	0	0	0	0	0	0	0	0	5	0	0	0	0	0	0	0	0	0	0	0	0	0
	157_2-aminoethylphosphonate_ABC_transporter_permease_protein_I_TC_3A191	0	0	0	0	0	0	0	0	0	0	0	0	0	0	0	0	0	0	0	0	0	5	0	2	0	0	0	0	0	0	0	0	0	0	0
	158_2-aminoethylphosphonate_ABC_transporter_substrate-binding_protein	0	0	0	0	0	0	0	0	0	0	0	0	0	0	0	0	0.5	0	0	0.5	0.5	0	0	0	0	0	0	0	0	0	0	0	0	0	0
	159_2-aminoethylphosphonate_uptake_and_metabolism_regulator	1	0	0	1	1	0	1	0	2	2	1	2	0	0	0	0	2	0	0	0	2	1	0	1	3	6	3	2	1	1	0	2	6	0	2
	160_2-aminoethylphosphonate_utilization_transcriptional_regulator	0	0	0	0	0	0	0	0	0	0	0	1	0	0	0	0	0	0	0	0	0	0	0	0	0	0	1	0	0	0	0	0	0	0	2
	161_2-dehydro-3-deoxy-D-gluconate_5-dehydrogenase_EC_111127	1	0.333333	0	0	0	0.5	0	0	0	0	0	0	0	0	0	0	0	0	0	0.333333	0	0	0	1.25	0	0.333333	0	0	0	0	0	0	0	0	0
	162_2-dehydro-3-deoxy-D-gluconate_5-dehydrogenase_EC_111127_@_2-deoxy-D-gluconate_3-dehydrogenase_EC_111125	610.333	774	712.333	805	544.833	731.5	774	1058.5	1459.17	0.333333	992.5	1255.17	856.833	863.667	645.833	708.333	844.167	722.667	535.333	776.333	875.167	822	937.5	902.583	810.167	1259.17	660.833	0.333333	927.667	982.833	714.333	1018	1187	697.333	824.5
	163_2-dehydro-3-deoxygalactonokinase_EC_27158	79	76	15	160	88	22	372	48	239	108	21	139	37	228	38	32	222	79	92	46	59	76	70	113	139	228	72	95	26	93	51	89	546	33	104
	164_2-dehydro-3-deoxyglucarate_aldolase_EC_41220	12.5833	7.25	29	20.5	30.6667	17	31.0833	21.5	20	31.5833	46.4167	41.0833	26.5	31.25	23	11.75	15.8333	29.5	14.5	68	11.0833	7.75	19.25	95.75	65.25	27.0833	57	11.1667	19.25	16.8333	22.25	13.25	27.5	42.5	18.5833
	165_2-dehydro-3-deoxygluconate_kinase_EC_27145	0.583333	0.25	2597.21	1.16667	0.75	2449.74	2950.44	0.666667	2.53333	0.533333	0.2	1.16667	3805.17	0.416667	1.36667	1873.16	0.583333	1.9	2097.68	1.66667	1.38333	2.93333	0.533333	0.533333	2386.81	0.333333	1.4	2.66667	0.25	0.5	2.25	0.2	0.333333	0.783333	0.333333
	166_2-dehydro-3-deoxygluconokinase_EC_27145	342.683	313.583	568.61	411.431	374.983	355.769	356.658	524.592	627.802	371.338	788.29	585.317	315.983	415.826	365.294	373.376	580.448	510.542	357.317	628.51	412.293	472.65	493.326	734.1	538.66	549.667	480.135	336.125	498.7	461.067	421.563	392.526	507.576	363.26	441.26
	167_2-dehydro-3-deoxygluconokinase_EC_27145_@_2-dehydro-3-deoxygalactonokinase_EC_27158	0	0	0	0	0	0	0	0	0	0	0	0	0	0	0	0	0	0	0	0	0	0	0	0	0	0.333333	0	0	0	0	0	0	0	0	0
	168_2-dehydro-3-deoxyphosphogalactonate_aldolase_EC_41221	57	54	6	76	65	24	286	17	156	49	4	49	12	132	19	15	172	40	44	14	44	55	25	51	73	174	26	70	11	74	49	43	339	12	76
	169_2-dehydro-3-deoxyphosphogalactonate_aldolase_EC_41221_6-phospho-2-dehydro-3-deoxygalactonate_aldolase_2-_oxo-3-deoxygalactonate_6-phosphate_aldolase_/_Galactonate_dehydratase_EC_4216	3	2	0	2	2	0	9	0	4	1	1	2	0	3	0	1	6	2	3	0	0	2	0	0	5	5	2	5	0	2	1	1	8	1	3
	170_2-dehydro-3-deoxyphosphogalactonate_aldolase_EC_41221_/_Galactonate_dehydratase_EC_4216	1	0	0	0	0	0	3	0	0	0	0	0	0	4	0	0	0	0	3	0	0	0	0	0	0	3	1	0	0	0	0	1	9	1	1
	171_2-dehydro-3-deoxyphosphogluconate_aldolase_EC_41214	3.5	2.95	0.7	1.85	0.75	1	3	0.85	2.85	0.7	2.15	3.6	2	1.25	1	1.5	0.95	0.25	1.25	2	2.25	2.5	2.25	1	3.25	3.9	1.35	1	1.75	4.75	0.5	2.2	1.7	0.7	2.25
	172_2-dehydro-3-deoxyphosphogluconate_aldolase_EC_41214_/_2-dehydro-3-deoxygluconate_kinase_EC_27145	2	0.666667	2	1	1.66667	8.66667	1.33333	2	2.66667	0.833333	6.16667	2.66667	4	1.33333	1.33333	2.33333	0.333333	1.33333	0.25	2.16667	2.66667	2.66667	1.66667	6.53333	0.25	1.66667	3	0.333333	1.5	1.66667	0.5	1	1.66667	0.333333	3.66667
	173_2-dehydro-3-deoxyphosphogluconate_aldolase_EC_41214_/_2-dehydro-3-deoxygluconokinase_EC_27145	1	0	0.583333	1.08333	0.666667	1.41667	0.166667	0.416667	0.5	0.75	2.75	0.416667	0.5	0	0.833333	0.416667	1.08333	1.75	1.16667	0.5	0.75	3.16667	1.08333	1.83333	1.25	0.333333	0.833333	1	1.58333	1	1.16667	0.833333	1.41667	1	0.25
	174_2-dehydro-3-deoxyphosphogluconate_aldolase_EC_41214_/_4-Hydroxy-2-oxoglutarate_aldolase_EC_41316	0.0833333	0	0.333333	0.333333	0.166667	0.166667	0.25	0.25	0.166667	0.5	0.809524	0.416667	0.142857	0.166667	0.166667	0.309524	0.5	0.5	1	0.47619	0.333333	1	0.5	0.142857	0.309524	0.166667	0.416667	0.166667	0.166667	0.166667	0.695238	0.142857	0.142857	1	0.166667
	175_2-dehydro-3-deoxyphosphogluconate_aldolase_EC_41214_@_4-hydroxy-2-oxoglutarate_aldolase_EC_41316	0.0833333	0	0	0	0.25	0.333333	0.0833333	0.75	0.25	0.0833333	0.25	0.75	0	0.166667	0.0833333	0.348485	0	0.0833333	0.25	1	0.0833333	0.0833333	0.5	0.166667	0.0833333	1.33333	0.416667	0	0.166667	0	0.516667	0	0.166667	0	0.166667
	176_2-dehydro-3-deoxyphosphogluconate_aldolase_EC_41214_in_D-glucosaminate_utilization_operon	1	1.25	1.5	1	0.25	1.25	0.75	1	3	0.25	0.25	4.25	0.25	0.75	0.5	0.5	0.25	0.25	1	0.75	1.75	1.75	1.91667	0.75	2.25	3	1.5	0.75	0.25	0.75	1	0.5	0.25	5.16667	1.75
	177_2-dehydropantoate_2-reductase_EC_111169	1187.67	1419.33	1218.83	1833.33	1481	1551.67	1756.17	1858.17	2311.67	1181.5	1290.67	2725.17	2500.83	1786.83	1523.33	1446	2728.33	2029.17	1023.5	1241.5	2234.83	1482.33	2015.67	1414.83	1691.33	2582.83	1174.67	1243.5	1613.17	1680.5	1434.33	1475.83	2827.83	1775	1552.67
	178_2-deoxy-D-gluconate_3-dehydrogenase_EC_111125	87.5	49.5	121.5	71.5	63.5	108.5	104.5	166	156	93.5	109.5	120	67.5	81	191.5	149.5	125.5	118	65.5	527.5	48.5	63	158.5	459	82	54.5	39.5	74	391	119	41	31.5	163	42	173.5
	179_2-deoxy-D-gluconate_3-dehydrogenase_EC_111125_#_truncated	5	7	11.5	6	6	5	4	9	8	3	2	10	5	13	3	1	6	1	4	12	6	1	7	4	3	5	1	3.5	6	5.5	4.5	12.5	5	5	1
	180_2-deoxyglucose-6-phosphate_hydrolase_YniC	58	133	82.5	219	152	31.5	278.5	84.5	207	128	38	399.5	239	212	56.5	49	277.5	222.5	54	48.5	128	134	52	78.5	103	352	60.5	141	41	117.5	74	89	370	102	145
	181_2-desacetyl-2-hydroxyethyl_bacteriochlorophyllide_A_dehydrogenase_BchC	0	0	0	0	0	0	0	0	0	0	0	0	0	0	0	1	0	0	0	0	0	0	0	0	0	0	0	0	0	1	2	0	0	0	0
	182_2-haloalkanoic_acid_dehalogenase_EC_3812	2.33333	2	0	1	1.33333	0	11.3333	0	4.66667	0.5	0.5	2	4.33333	7.33333	7.66667	4	4.33333	0.5	1	6.66667	0.5	2.5	2.33333	8.66667	9.66667	0.5	0.5	2	2	0.5	0.5	1.5	10.6667	0.5	0.5
	183_2-heptaprenyl-14-naphthoquinone_methyltransferase_MenG_EC_211163	248.75	469	167	186	150.75	204	300.25	139.5	145.25	214	217.25	199.75	205	177.5	137	373	191	171.5	281	229.5	150.75	198.75	430	372	385	65	171.333	222.333	293	213	351	60.25	296.25	296.5	0.5
	184_2-hydroxy-3-keto-5-methylthiopentenyl-1-phosphate_phosphatase	0	0	0	0	0	0	0	0	0	0	0	0	0	0	0	0	0	0	0	0	0	0	0	0	0	0	0	0	0.5	0	0	0	0	0	0
	185_2-hydroxy-3-keto-5-methylthiopentenyl-1-phosphate_phosphatase_EC_31387	0	0	0	0	0	0	0	0	1	0	0	0	0	0	0	0	0	0	1	0	0	0	0	0	0	0	0	0	0	0	0	0	0	0	0
	186_2-hydroxy-3-keto-5-methylthiopentenyl-1-phosphate_phosphatase_related_protein	1	9	1	0	2	0	0	0	0	1	0	1	0	1	1	0	1	2	20	0	5	9	0	0	0	1	0	0	0	0	0	3	0	1	0
	187_2-hydroxy-3-oxopropionate_reductase_EC_11160	213.867	729.917	258.617	1126.23	734.983	286.317	950.317	500.617	948.617	546.867	301.1	2465.17	1204.68	858.95	344.883	319.95	1297.2	1266.77	266.167	227.817	712.583	722.183	305.576	691.867	436.417	1425.48	380.433	765.6	250.083	470.517	427.917	516.183	1968.08	554.567	590.133
	188_2-hydroxy-6-ketonona-24-dienedioic_acid_hydrolase_EC_371-	18	8.5	1	17	23.5	3.5	72.5	3	34.5	13	1.5	15.5	3	40.5	0	1.5	27.5	9.5	9.5	1.5	13.5	7	5.5	9.5	39	57	4.5	25	3.5	13	5	8.5	38	2	8
	189_2-hydroxy-6-oxo-6-phenylhexa-24-dienoate_hydrolase_EC_371-	4.5	3.33333	2.5	5	0.5	2.5	1	5.33333	6.5	1.5	3.33333	2.16667	2.33333	3.83333	3.5	5.5	1.5	4.33333	0.666667	3	3	5.66667	2	4.5	7.5	10	5.16667	4	5.16667	4.83333	2	2.83333	2.33333	0.5	3
	190_2-hydroxychromene-2-carboxylate_isomerase	0	0	0	0	0	0	0	0	0	0	0	0	0	0	0	0	0	0	0	0	0	0	0	0	0	0.5	0	0	0	0	0	0	0	0	0
	191_2-hydroxychromene-2-carboxylate_isomerase_family_protein	0	0	0	0	0	0	0.5	0	0	0	0	0	0	0	0	0	0	0	0	0	0	0	0	0	0	0	0	0	0	0	0	0	0	0	0
	192_2-hydroxycyclohexanecarboxyl-CoA_dehydrogenase	0	1	0	2	0	1	0	2	1	4	4	1	1	4	2	0	0	0	1	7	0	2	2	1	1	0	1.5	1.5	1	4	0	3	0	1	0
	193_2-hydroxycyclohexanecarboxyl-CoA_dehydrogenase_EC_111-	0.5	1	11	8	14	3	0	19	4	3	3	35	2	1	16	5	10	1	2	3	5	22	2	8	0	12	1	40	93	3	5	6	3	21	6
	194_2-hydroxyglutaryl-CoA_dehydratase_D-component_HgdA	86	137	176	171	153	153	130	217	206	273	305	197	290	190	221	89	149	190	166	364	208	198	147	221	248	257	225	247	262	276	221	206	235	203	149
	195_2-hydroxyglutaryl-CoA_dehydratase_D-component_HgdB	9	21	14	11	20	17	10	18	20	13	21	23	23	23	17	7	27	17	15	25	12	27	13	19	21	26	17	21	20	19	9	20	12	12	14
	196_2-hydroxyhepta-24-diene-17-dioate_isomerase_EC_533-	18	6	10	12.3333	6	11	4	4.5	8	10.5	9.5	11.8333	3	8.66667	2	7.83333	6	9	16	9	5.5	7.5	5	4	3	12.8333	14.3333	6	4.5	11	2	9	9	5	11.3333
	197_2-hydroxyhepta-24-diene-17-dioate_isomerase_EC_533-_/_5-carboxymethyl-2-oxo-hex-3-_ene-17-dioate_decarboxylase_EC_41168	1.33333	0.666667	0.333333	1.33333	0.333333	1.66667	1.33333	1.66667	37.8333	20.5	1	1.33333	1.66667	1	1.33333	0.333333	0.5	0.333333	31	0.333333	1.33333	0.666667	32.9167	51	0.666667	83.4167	40.3333	0.666667	0.666667	1	26	0.333333	31.1667	0.333333	1.33333
	198_2-hydroxyhexa-24-dienoate_hydratase_EC_421132	0.5	0	0	0	0	0	0	1	3.66667	1	0	0.5	0	0	0	0.25	0	0	0	0	1	0	0	0	0.25	0.5	0	0	0.5	1	1	1	0	0	1
	199_2-hydroxymuconic_semialdehyde_hydrolase_EC_311-	0	0	0	0	0	0	0	0	0	0	0	0	0	0	0	0	0	0	0	0	0	0	0	0	0	0	0	0	0	0	1	0	0	2	0
	200_2-hydroxymuconic_semialdehyde_hydrolase_EC_3719	44	5	18.5	3	1	8.5	19	15.5	1	1	1	5	2	44	1	7.5	1	2	2	51.5	2	14	20.5	3	34.5	5	82	2	2	172.5	3	7	4	25.5	18
	201_2-iminoacetate_synthase_ThiH_EC_419919	0.2	0.6	0.2	0.4	0.4	27.5833	0.4	0.4	0.8	41.9333	0.4	2.2	0.6	0.8	0.4	44.8167	0.6	0.2	92	31.5	0.2	0.2	0.6	0.4	2.4	4	0.4	0.2	0.6	2.2	0.2	0.6	74.7667	45	0.4
	202_2-iminobutanoate/2-iminopropanoate_deaminase_RidA_EC_359910	134	255	175	223	229	192	285	305	422	194	171	399	201	306	176	151	332	164	177	158	305	317	200	211	236	437	235	189	237	331	212	259	361	201	209
	203_2-isopropylmalate_synthase_EC_23313	4	1	2	16	2	4	4	9320.33	14	12	1	1	6	2	2	2	13	8755.5	2	1	2	3	5	4	5	5	4	3	9467	5	6	11	1	4	1
	204_2-isopropylmalate_synthase_EC_23313_#_frameshift	0	0	0	0	0	0.5	0	0	0	0	2	0	0	0	0	0	0	0	0	0	0	0.5	0.5	3	0	0	0	0	0	0	0	0	0	0	0.5
	205_2-keto-3-deoxy-D-arabino-heptulosonate-7-phosphate_synthase_II_EC_25154	0	0.25	0	0	0	0	1	0	0	0	0	0	0	0	4	0	4	0	3	0	0	0.25	0	0	0	0	2	1	0	0	0	5	0	2	0
	206_2-keto-3-deoxy-D-arabino-heptulosonate-7-phosphate_synthase_II_EC_25154_##_AroA_II	3.16667	928.083	1	183.167	52.1667	0	2	1	35.6667	63.1667	0	176.833	2	72.5	55	4.33333	18.3333	41.5	192.167	0.5	20	217.917	16.5	44.5	1.83333	12.1667	28.6667	5.83333	5.33333	1	98	25.1667	131.167	1	17.6667
	207_2-keto-3-deoxy-D-arabino-heptulosonate-7-phosphate_synthase_II_EC_25154_#_AroA_II	0.666667	291.583	0	62.6667	13.6667	0	1	0	9.66667	18.6667	0	48.3333	0	19	21	2.33333	6.33333	15	66.6667	0	6	68.9167	4	12	2.33333	4.66667	10.6667	0.333333	1.33333	0	26	1	36.6667	3	2.66667
	208_2-keto-3-deoxy-D-arabino-heptulosonate-7-phosphate_synthase_I_alpha_EC_25154	1722.17	1389	2159.5	1659.67	1513.17	1555.17	1578.5	1691.33	2442.67	1253.67	2385.17	1737.67	1711.33	1834.58	1622	1655	2364.67	1726	1320.17	2141.33	1864.67	1575.83	1583	1480.17	2964.67	2370.83	1690	1257.33	2022.67	2160.83	1588.33	1096.5	2225.67	1004.33	1702.33
	209_2-keto-3-deoxy-D-arabino-heptulosonate-7-phosphate_synthase_I_alpha_EC_25154_##_AroA_I_alpha	3022.83	1847.17	3458.67	1920.08	2071.67	2202.17	1471.17	2868	3479.5	1720.33	3586.83	2483.33	2448.58	2640.75	2513.17	2540.67	3027.17	2023.42	1777.67	3763	2471	2133.25	2176.17	2491.83	3540.92	2436	2367.83	2034	3577.33	2918.17	2403.5	1823.17	2792.33	1767.33	2620.42
	210_2-keto-3-deoxy-D-arabino-heptulosonate-7-phosphate_synthase_I_alpha_EC_25154_##_AroA_I_alpha_frameshift	6	3.5	0.5	9.5	1	0	5	0	2	6.5	1.5	0	0.5	0.5	0	1	30	0.5	7	3.5	0	0.5	2.5	0.5	13	10.5	0	3	0	2.5	0	1.5	2	0	9.5
	211_2-keto-3-deoxy-D-arabino-heptulosonate-7-phosphate_synthase_I_alpha_EC_25154_##_AroA_I_alpha_truncated	89.5	30	43.5	85.5	34	38	49.5	39.5	53	76	80	36	40.5	57.5	29.5	44.5	173	36.5	37.5	72.5	50	18	41	38	119	58	46.5	33.5	45.5	42.5	20.5	25	56	33	48.25
	212_2-keto-3-deoxy-D-arabino-heptulosonate-7-phosphate_synthase_I_alpha_EC_25154_#_AroAI_alpha	0.5	0.833333	0	1	0.666667	0	3.16667	0	1	0.5	0	0.833333	0.333333	1.16667	0	0.5	1.83333	0.666667	0.333333	0.166667	0.166667	1.66667	0.666667	0.666667	1	1.66667	0.333333	0.833333	0	0.666667	0.166667	0	2	0.5	1.16667
	213_2-keto-3-deoxy-D-arabino-heptulosonate-7-phosphate_synthase_I_alpha_EC_25154_#_AroA_I_alpha	15	14.1667	4.66667	21.0833	16	2.5	41	8.83333	20.5	5	3.33333	13.8333	2.41667	36.8333	12.8333	5.5	24	7.75	9.5	8.16667	11.6667	12.5833	8	8.16667	19.75	14.5	9.33333	9.5	11.3333	13.8333	8.83333	14.8333	30.5	4.5	11
	214_2-keto-3-deoxy-D-arabino-heptulosonate-7-phosphate_synthase_I_alpha_EC_25154_#_AroA_I_alpha_Truncated	7	3	1.5	9.5	16	2	45	0	15	9.5	1	10.5	0.5	25	2	3.5	23	7	5	1	9.5	4.5	4	8	17.5	16.5	7	9.5	1	14.5	1.5	8	27.5	1	9.5
	215_2-keto-3-deoxy-D-arabino-heptulosonate-7-phosphate_synthase_I_beta_EC_25154	1296.63	2087.57	1306.37	2819.05	2169.34	1122.93	2165.9	1701.18	2824.17	1667.29	1415.95	5782.79	2372.29	2584	1393.17	995.9	2807.15	2610.47	1506.13	1332.86	2110.05	2277.17	1349.22	1792.19	1513.63	4131.91	1801.67	2070.65	1316.97	2130.93	1515.88	1830.06	3875.68	1415.55	1650.25
	216_2-keto-3-deoxy-D-arabino-heptulosonate-7-phosphate_synthase_I_beta_EC_25154_##_AroAI_beta	0	0	0	0	0	0	0	0	0.333333	0	0.333333	0	0	0	0	0	0	0	0	0	0	0	0	0	0	0	0	0	0	0	0	0	0	0	0
	217_2-keto-3-deoxy-D-arabino-heptulosonate-7-phosphate_synthase_I_beta_EC_25154_##_AroAI_beta_truncated	0	0	0	0	0	0	0	0	0	0	0	0	0	0	0	0	0	0.5	0	0	0.5	0	0	0.5	0	0	0	0	0	0	0	0	0	0	0
	218_2-keto-3-deoxy-D-arabino-heptulosonate-7-phosphate_synthase_I_beta_EC_25154_##_AroA_I_beta	2046.12	2915.06	3247.47	3312.47	2670.06	3051.25	2374.6	4070.45	5280.85	2455.66	3382.54	4793.5	3604.91	3336.31	2640.68	2448.87	4165	2980.11	2116.06	2971.79	3950.47	3341.01	2987.69	3317.09	2970.23	4336.76	3033.42	2298.88	3492.07	4335.14	3219.85	4016.84	4157.6	2721.32	3004.78
	219_2-keto-3-deoxy-D-arabino-heptulosonate-7-phosphate_synthase_I_beta_EC_25154_##_AroA_I_beta_frameshift	0.666667	8.66667	1	3	16	0.333333	8	1	1.33333	1	1.33333	2.66667	2	1	4.66667	0.333333	1	0.666667	9.33333	2.33333	1.66667	9.33333	1.33333	10.6667	0.333333	0.666667	2	0.666667	1	0.333333	0.666667	1.33333	0.666667	1.33333	0.333333
	220_2-keto-3-deoxy-D-arabino-heptulosonate-7-phosphate_synthase_I_beta_EC_25154_#_AroAI_beta	8.4	13.6167	7.02424	8.575	20.7833	4.58333	2.36667	7	10.2667	9.55	16.3524	12.7333	11.0667	6.99286	23	4.16667	8.75	8.75	19.3636	10.6833	11.45	20.7929	6.33333	14.0167	11.4667	6.03333	8.37619	4.65	9.06667	6.16667	20.025	11.7333	11.5	5.53333	7.18333
	221_2-keto-3-deoxy-D-arabino-heptulosonate-7-phosphate_synthase_I_beta_EC_25154_#_AroA_I_beta	50.7167	51.2417	76.1409	32.8333	71.075	43.8	34.2333	64	57.8333	67.5262	80.4333	84.4024	49.175	50.0167	86.2917	37.2167	50.8	51.3083	116.664	90.525	54.0667	88.3833	60.5083	79.3917	54.2833	52.025	80.4917	40.7	82.0583	49.825	97.625	59.4083	65.2167	46.8833	45.1833
	222_2-keto-3-deoxy-D-arabino-heptulosonate-7-phosphate_synthase_I_beta_EC_25154_#_AroA_I_beta_frameshift	4	14.3333	3	4.33333	2	6.66667	4.33333	4.66667	1.66667	1	9	5	4	3	3.33333	1.33333	2.66667	5	1.33333	2.33333	3.66667	5.33333	1	6.66667	5.66667	9.66667	5.33333	8.33333	2.33333	7.33333	3.33333	6	5.66667	2.33333	2.66667
	223_2-keto-3-deoxy-D-arabino-heptulosonate-7-phosphate_synthase_I_beta_EC_25154_/_Chorismate_mutase_I_EC_54995	398.417	738.267	129.683	149.867	347.867	268.01	275.25	166.6	254.533	203.267	256.117	227.8	262.833	302.917	151.383	287.033	274.95	274.333	377.433	356.65	256.2	194.183	461.183	495.567	652.95	85.6667	142.2	157.017	324.333	260.017	568.883	78.2667	262.467	397.933	319.6
	224_2-keto-3-deoxy-D-arabino-heptulosonate-7-phosphate_synthase_I_beta_EC_25154_/_Chorismate_mutase_I_EC_54995_##_AroAI_beta/AroHI	579.5	787.933	179.933	226.033	392.283	383.093	618.25	228.91	519.95	303.517	214.033	300.983	580.333	412.667	505.55	575.533	335.283	422.167	491.267	335.9	285.95	239.1	997.517	543.317	675.45	157.75	183.783	242.35	419.083	366.767	625.967	127.1	487.133	788.1	394.433
	225_2-keto-3-deoxy-D-arabino-heptulosonate-7-phosphate_synthase_I_beta_EC_25154_/_Chorismate_mutase_I_EC_54995_##_AroA_I_beta/AroHI	0	0	0	0	0	0	0	0	0	0	0	0	0	0	0	0	0	0	0	0	0	0	0	0	0.333333	0	0.333333	0	0.333333	0	0.333333	0	0	0	0
	226_2-keto-3-deoxy-D-arabino-heptulosonate-7-phosphate_synthase_I_beta_EC_25154_/_Chorismate_mutase_I_EC_54995_#_AroAI_beta/AroH	0	0	0	0	0	0	0	0.142857	0	0	0	0	0	0	0	0	0	0	0	0	0	0	0	0.5	0	0	0	0	0	0	0	0	0	0	0
	227_2-keto-3-deoxy-D-arabino-heptulosonate-7-phosphate_synthase_I_beta_EC_25154_/_Prephenate_dehydratase_EC_42151_##_AroAI_beta/PheAIp/ACT_domain	2.5	1.75	0	1	2.5	0.5	0.333333	2	1	1	1.25	1.75	0.5	0.5	6.5	0.5	1.5	1.5	2.5	6	1	4.5	0.5	2.5	0.5	7	1	1	3.5	1	2.5	7	1	0.5	1
	228_2-keto-3-deoxy-D-arabino-heptulosonate-7-phosphate_synthase_I_beta_EC_25154_/_Prephenate_dehydratase_EC_42151_#_AroAI_beta/PheAIp/ACT_domain	0	2.25	0	0.25	0.75	0	0	0	1.25	0.75	0	1.25	0	0.5	0.25	0	0.75	0.25	5.75	0	1	2.5	0	0	1	0	0.25	0.25	0	0.25	1	1.5	0.25	0.25	0
	229_2-keto-3-deoxy-L-fuconate_dehydrogenase	1.5	0	3	1	1.5	0	0	2	0.833333	3	2	1	0	1	3.33333	0	0	0	8	5	4	2	1	4.5	4	1	3.83333	2	5.66667	0	1	0	0	2	0.5
	230_2-keto-3-deoxygluconate_permease_KDG_permease	364	246	255	357	313	293	565	650	823	346	370	470	283	533	219	472	480	343	163	263	315	253	315	270	535	627	329	309	179	645	260	207	434	310	425
	231_2-keto-4-pentenoate_hydratase/2-oxohepta-3-ene-17-dioic_acid_hydratase_catechol_pathway	40.5833	23	37.1667	37	39.8333	37.25	22	65	34	42.5	40.5	52.75	52.5	44.8333	44.5	20.8333	45.8333	36.4167	24.5	108.5	34.3333	48.5	34.25	68.8333	40	50.5	56.3333	42.8333	45	62.5	29.75	30	71	34.75	34.5
	232_2-keto-4-pentenoate_hydratase_EC_42180	4.33333	9.33333	1.5	18.8333	1.5	1.5	0.5	0.833333	16.8333	8.33333	1	11.3333	1.33333	3.16667	1.16667	1	3	7.5	0.333333	3.83333	4	1.33333	1.33333	0.333333	3.66667	0.833333	11.1667	7	3.33333	11.8333	4.33333	8.16667	3.5	1.66667	0.5
	233_2-ketoaldonate_reductase_broad_specificity_EC_111215_EC_111-	94	58	11	123	127	14	413	14	188.167	84.3333	18.5	69	30	196	17.5	16.3333	256	53	54	20.5	93.5	50	63	75.5	203	207	43	121	19.5	97	25.5	50.5	246	16	90
	234_2-ketobutyrate_formate-lyase_EC_231-_/_Pyruvate_formate-lyase_EC_23154	35.25	36.0357	6.31667	46.5	57.3095	9.64286	168.9	10.9762	72	45.5357	7.25	41.25	6.75	89.25	17	3.75	88.1429	34.5	66.9524	11.75	27.0929	49.119	16.5	27.9762	76.519	76.85	21.5	34.25	7.5	32.3333	23.25	33.9762	96.65	13.5833	38.25
	235_2-ketogluconate_6-phosphate_reductase_EC_11143	21	4	17.5	6	9	6	11	7	11	14.5833	9	12	12	13	13.25	32.3333	14.5	13	7	16	9	23	6	10	6.25	7	6	6.5	15.25	14	10	10	18	10	18
	236_2-ketogluconate_kinase_EC_27113	18.75	22.5	31	16.75	40.5	27	31	37	29	21.5	52.25	49.5	10	50	24	15	48.5	24.5	26.5	43.5	28	33.5	21.25	46	73.75	52.5	28.5	24.5	44.75	45.75	21.5	25.75	29.5	16.75	25.5
	237_2-ketogluconate_transporter	0	8	0	7	18.5	2	18	0	0	1	0	9	0	8.5	0	0	15	0	17.5	2	2	22	0	1	0	12	8	0	0	13.5	0	1	3.5	0	4
	238_2-ketogluconate_utilization_repressor_PtxS	0	0	0	0	2	0	1	0	0	0	0	0	2	1	0	1	0	1	3	1	2	1	1	3	0	0	1	0	2	0	0	1	0	2	0
	239_2-ketoglutaric_semialdehyde_dehydrogenase_EC_12126	0	0	0	0	0	0	0	0	0	0	0	0	0	0	0	0	0	0	0	0	0	0	2	0	0	0	0	0	0	0	0	0	0	0	0
	240_2-methoxy-6-polyprenyl-14-benzoquinol_methylase_EC_211201	0.25	0.5	0	0.5	0	0	1.33333	0	0	0	0	0.25	0.25	0	2	0	0	0	0.5	0	0	0	0.5	0	0	1	0	1	0	0.25	0	0.892857	0.25	0	0
	241_2-methoxy-6-polyprenyl-14-benzoquinol_methylase_EC_211201_@_Demethylmenaquinone_methyltransferase_EC_211163	1.4	18.8667	3.53333	8.36111	38.2	7.33333	31.4667	0.333333	4.49091	4.36667	2.66667	3.06667	0	25.0667	2.33333	2.33333	29.5333	0	28.5333	1.29091	4.53333	19.3389	1.06667	1.33333	2.8	12	15.3333	4.93333	0.333333	12.6667	1.33333	1	1.06667	2	4.43333
	242_2-methyl-3-hydroxypyridine-5-carboxylic_acid_oxygenase_EC_114124	0	0	0	0	0	0	0	0	0	0	0	0	0	0	0	0	0	0	2	0	0	0	0	0	0	0	0	0	0	0	0	0	0	0	0
	243_2-methyl-6-phytyl-14-benzoquinone_methyltransferase_eukaryotic_type_/_2-methyl-6-solanyl-14-benzoquinone_methyltransferase_eukaryotic_type	0.666667	1	1	1	2	0.333333	0.666667	0.666667	0.333333	1	0	3	0.333333	0.666667	2.66667	0	1	1.66667	3.33333	4	2	3	1.33333	1.33333	2	2	2	0.666667	4.66667	0.666667	3.66667	1.66667	0	1	0
	244_2-methyl-6-phytyl-14-benzoquinone_methyltransferase_/_2-methyl-6-solanyl-14-benzoquinone_methyltransferase	0	0.5	0	0	0	0	0	0	0	0	0	0	0	0	0	0	0	0	0	0	0	0.5	0	0	0	0	0	0	0	0	0	0	0	0	0
	245_2-methylaconitate_cis-trans_isomerase	5.33333	5.5	7	15.8333	12	7	4.16667	4.33333	9.5	11	11.3333	19.3333	14.5	8	6.5	4	5.5	11	7	15.5	7	9.66667	11.5	4.16667	10.5	9	14	9.83333	9.5	10.3333	7	4.66667	8.5	7	10.1667
	246_2-methylaconitate_isomerase	0	0	0	0	0	1	0	0	0	1	0.5	0	0	0	0	0	0	0	0	0	0	0	0	0	0	0	0	0	0	1	0	0	0	0.5	0
	247_2-methylaconitate_racemase	4	1	1	5	0	2	1	4	2	4	7	2	3	5	7	1	6	2	3	9	1	4	1	2	3	4	7	20	2	5	4	4	4	4	4
	248_2-methylcitrate_dehydratase_2-methyl-trans-aconitate_forming_EC_421117	0	0	0	0	0.2	0	0	0	0	0	0	0	0	0	0	0	0	1	0	0	0	0	0	0	0	0	0	0	0	0	0	0	0	0	0
	249_2-methylcitrate_dehydratase_2-methyl-trans-aconitate_forming_EC_421117_#_frameshift	0	0	0	0	0	0	0	0	0	0	0	0	0	0	0	0	0.166667	0	0	0	0	0	0	0	0	0	0	0	0	0	0	0	0	0	0
	250_2-methylcitrate_dehydratase_EC_42179	47	31.5	1.5	33	41.5	4	183	8	90.5	34.5	5	42	5	119	10.5	11	99.5	26	27.5	11.5	18	18	11.5	34	93	110	23	62	8.5	28.5	9.5	21.5	124.5	12	40.5
	251_2-methylcitrate_dehydratase_FeS_dependent_EC_42179	0	0	0	0	0.2	0	0	0	0	0	0	0	0	0	0	0	0.166667	0	0.5	0	0	0	0	0	0	0	0	0	0	0	0	1	0	0	0
	252_2-methylcitrate_synthase_EC_2335	36	36.5	5	51	53	3.5	186.5	9	103.5	42.5	5	33	6.5	102.5	9	4	80	25	22	8.5	28.5	26.5	17	29	75	98	24	50	6	38	16.5	22.5	107.5	13	37
	253_2-methyleneglutarate_mutase_EC_54994	19	25	12	23	15	12	16	58	30	22	25	167	24	18	18	26	16	24	16	29	35	75	30	44	31	99	24	1	34	14	35	81	41	18	23
	254_2-methylfumaryl-CoA_hydratase_EC_421148	0	0	0	0	0	0	0	0	0	0	0	0	0	0	0	0	0	0	0	0	0	0	0	0	0	0	0	0	0	0	0	0.5	0	0	0
	255_2-octaprenyl-3-methyl-6-methoxy-14-benzoquinol_hydroxylase_EC_11413-	46	41	4.5	59.5	53.5	2.5	205	11.5	122.5	33	4.5	42.5	4	97.5	12	7.5	153.5	30	15.5	10.5	44.5	32	22.5	43	112	119	17	63.5	10.5	49	16	23	135.5	14.5	57
	256_2-octaprenyl-6-methoxyphenol_hydroxylase_EC_11413-	69.5	43.5	11	62	70.5	10	274.5	11.5	159	45.5	6	40.5	19.5	156.5	7	10.5	154.5	30.5	40.5	9.5	37.5	27.5	45.5	36	152.5	156	26	68	16	55.5	21	30	204.5	17	48.5
	257_2-octaprenylphenol_hydroxylase_##_UbiI	30	27.3333	2.91667	37.7	46	4.41667	135.25	4.75	65.2833	33.8333	3.83333	25.0333	8.75	82.2833	1.08333	3.5	73.3333	18.8333	26	2.5	18.3333	11.4167	16.5	22.6667	45.75	57.0333	19.25	54.3333	5.41667	27.0833	10.25	16.8333	89.85	17.3333	26.3333
	258_2-oxo-4-hydroxy-4-carboxy-5-ureidoimidazoline_OHCU_decarboxylase_EC_41197	0	0	0	0	0	0	0	0	0	0	0	0	0	0	0	0	0	0	0	0	0	0	0	1	0	1	0	0	0	0	0	7	0	0	0
	259_2-oxo-hepta-3-ene-17-dioic_acid_hydratase_EC_42--	30.1667	30.3333	2.16667	25.8333	28.75	1.33333	98.5	4.16667	35.3333	26	4.58333	27.25	4.25	14.5833	5.25	3.16667	70.0833	22.6667	3.5	4.66667	18.5833	7	15.5	17.3333	15.5833	68	16.1667	31.5833	4	27.3333	2.33333	12	9.08333	6.41667	26.4167
	260_2-oxoglutarate/malate_translocator	119.5	536.5	44	184.5	142	212	319	24	260	104	163	191	32	204	45	165	202	133	132	37.5	80	137	80	112	320	192	243	177	41.5	100.5	88	63	299	43.5	418.5
	261_2-oxoglutarate_carboxylase_large_subunit_EC_6417	0	0.5	0	1.5	0	0	1.5	0.5	1	1	0	1	1	0.5	0.5	0	1	0	1	0.5	0.5	1	0	0	1.75	0.5	0.75	0.5	1.5	1	0	0.5	0	1	0
	262_2-oxoglutarate_carboxylase_small_subunit_EC_6417	3	7.5	5.5	2.5	4	4	4.5	3.5	5.2	3	13.2333	10.9	5.95	7.33333	2.5	3	5.5	4.7	4.6	16.0833	12.3333	11.2	6.7	5.5	11.9	5	3.16667	3.4	9.53333	5.5	9.53333	8.33333	6.25	6.83333	7.66667
	263_2-oxoglutarate_decarboxylase_EC_41171	15.3333	102	15.5	77.5	201.5	65.5	199.5	14	116	21.5	12	0.333333	56.8333	150	1.16667	25	0.991667	31	102	0.2	32	83.5	22.5	41.5	36.5	1.33333	102.5	24.5	13.5	0.666667	17	1.66667	47	0.166667	41
	264_2-oxoglutarate_dehydrogenase_E1_component_EC_1242	23.3333	16.3333	2.66667	32	25.6667	4.66667	103.333	2.66667	45.6667	26.3333	2.66667	29.3333	5.66667	54.6667	4.66667	3.66667	51	14.3333	12.6667	5	16	12	8.66667	14.5	47.6667	61.5	10.3333	19.3333	3	15.6667	6.33333	10.8333	81.3333	3.66667	22.5
	265_2-oxoglutarate_oxidoreductase_alpha_subunit_EC_1273	3198.42	4345.83	1592	2241.5	3205.92	2169.42	3101.83	1970.17	3316	2188.17	2005.75	3790.5	3314.5	2768.75	3028	2814.33	2677.5	2978.25	3720.5	2911.83	2304.25	2783.67	4786	3627.67	4105.17	2300.67	1828.67	1923.67	3052.33	2479.42	3675.83	1280.58	3904.5	3841.92	2464.83
	266_2-oxoglutarate_oxidoreductase_alpha_subunit_EC_1273_#_frameshift	80	97	24	41	75.5	48.5	74.5	31	62	40	31.5	45	75.5	54	55	73.5	34.5	63.5	88	56	59	42.5	142	70.5	115	30.5	26	35	62	59	94	13.5	77	94	49.5
	267_2-oxoglutarate_oxidoreductase_beta_subunit_EC_1273	2587.5	3735.5	1396.5	2006.5	2958.5	1833.5	2516	1756	2547.5	1898	1768.5	3246	2685.5	2287	2537	2223.5	2358.5	2599	3324.5	2393	2124	2385	3708.5	3089.5	3375	2065	1674	1711	2575	2221	3124.5	1136.33	3145	2932.5	2094.5
	268_2-oxoglutarate_oxidoreductase_beta_subunit_EC_1273_/_2-oxoglutarate_oxidoreductase_gamma_subunit_EC_1273	5	2.5	4	5.83333	8.5	1	1.5	4	7	4	7.5	5.5	1	5	5	4	4.5	7.5	11	8	3.5	10.5	3.33333	7	3.5	0.5	8.5	2	2.5	5.5	5	5.5	5.5	4	5
	269_2-oxoglutarate_oxidoreductase_delta_subunit_ferredoxin-like_4Fe-4S_binding_protein_EC_1273	0.666667	0.333333	3.66667	0.333333	0.333333	1	1	3.33333	0.333333	0.666667	1.53333	0.666667	171.5	0.333333	0.333333	0.666667	0.333333	3	0.333333	1.33333	101	0.333333	3	3	0.666667	0.333333	1.66667	0.666667	0.666667	92.5	1	0.333333	265.5	0.666667	1
	270_2-oxoglutarate_oxidoreductase_delta_subunit_putative_EC_1273	90	112.75	26.5	40	47	56.25	95.5	28.5	109.75	31.5	29.25	68.75	103.5	67	90.25	87.25	40.25	77	88.75	64	50	46	181.75	77	119.5	26.5	30.25	31.75	79.5	47	65.75	17	101.5	121.5	52.5
	271_2-oxoglutarate_oxidoreductase_gamma_subunit_EC_1273	613.5	1211.5	380	577.5	708	420	607	425	661.5	482	434	934	664	660	625.5	548	588.5	713.5	860	646	550	656	936.5	778.5	849	572.5	450	453.5	702.5	547	820	253	877	762.5	533.5
	272_2-oxoglutarate_oxidoreductase_gamma_subunit_EC_1273_/_2-oxoglutarate_oxidoreductase_alpha_subunit_EC_1273	618.25	718	233.5	307.5	564.75	436.75	412.5	282.5	380.5	357	235.25	363	478	407.25	301	605.5	391	405.75	953	496	462.25	303.5	711	526.5	789.5	164.5	261	333	387	431.25	703	170.75	279	597.25	391.5
	273_2-oxoglutarate_oxidoreductase_gamma_subunit_EC_1273_/_2-oxoglutarate_oxidoreductase_alpha_subunit_EC_1273_#_frameshift	0	0	0	0	0	0	0	0	0	0	0	0	0	0	0	0	0	0	2	0	1	0	0	0.5	0	0	0.5	0	0	0	0	0	0	0	0
	274_2-phosphosulfolactate_phosphatase	0	0	0	0	1	0	0	0	0	0	0	0	0	0	0	0	0	0	0	0	0	0	0	0	0	0	0	0	0	0	0	0	0	0	0
	275_2-phosphosulfolactate_phosphatase_EC_31371	0	3	0	0	4	1	1	1	1	1	0	1	0	1	1	1	3	0	1	2	5	1	1	1	0	17	2	0	1	0	3	0	5	3	3
	276_2-phosphosulpholactate_phosphatase_domain_/_7-cyano-7-deazaguanine_synthase_EC_63420	0	0	0	0	0	0	0	0	0	0	0	0	0	0	0	0	0	0	0.333333	0	0	0.333333	0	0.333333	0	0	0.333333	0	0	0	0	0	0	0	0
	277_2-polyprenyl-6-methoxyphenol_hydroxylase_and_related_FAD-dependent_oxidoreductases	0.5	0.5	1	0.5	2.5	1	0	0.5	1	2	0.5	3.5	2	1	2	0	0.5	0	2.5	1	0.5	1	1	0	0	4	1.5	3.5	0.5	3.5	2	2	0.5	3	1.5
	278_2-polyprenylphenol_hydroxylase_and_related_flavodoxin_oxidoreductases	253	286	336	216	192	234	212	211	292	235	341	271	264	239	176	240	252	199	139	317	164	168	310	199	418	227	225	191	274	334	234	128	289	175	225
	279_2-succinyl-5-enolpyruvyl-6-hydroxy-3-cyclohexene-1-carboxylic-acid_synthase_EC_2219	526.333	200.5	89.3333	162.167	207.333	240.833	314.5	125	607.5	97.8333	173.833	232.667	431.333	244	463.167	402.167	174	303.5	343.167	234.5	243.5	125.833	573.667	237.333	517.333	155.833	90	113.5	364.833	202.667	249.667	87.6667	349.167	543.667	249.333
	280_2-succinyl-6-hydroxy-24-cyclohexadiene-1-carboxylate_synthase_EC_429920	23.6667	8	11.3333	15.3333	22.3333	5.5	71.1667	4.5	31.3333	16.3333	8.33333	31.5	7.66667	60.8333	4.33333	10.8333	48.6667	22.1667	18.1667	8.83333	15.6667	5.83333	9.83333	10.6667	24.3333	44	16.6667	34.3333	6.83333	15.3333	6.5	11.8333	23.1667	12.3333	23.1667
	281_23S_rRNA_Uracil-5-_-methyltransferase_RumA_EC_211-	204.167	219	286.833	291.5	208.5	156	332	200.5	363.333	216	220.833	290.667	193.333	334	256.5	169.333	365.333	273.5	226.5	262	213.167	241.167	195.333	261.333	272.833	299.5	256.5	213.833	368.5	298.333	258.367	283.333	323.333	170.667	238.333
	282_23S_rRNA_Uracil-5-_-methyltransferase_RumA_EC_211-_##_LSU_rRNA_m5U1939	5	10.3333	7.5	6	11.5	6.83333	10	1.5	10.8333	6	13	4.16667	5.33333	6.5	16.3333	8.16667	8	13	8	6	5.16667	7.5	7.83333	6	4.33333	8.16667	3.33333	5.5	9.66667	5.16667	4	1.83333	4.41667	6.5	10.8333
	283_23S_rRNA_Uracil-5-_-methyltransferase_rumB_EC_211-	68	37.6667	4.5	42.5	46.8333	8.33333	184.167	7.66667	76.5	39.6667	1.33333	42.5	13.8333	102.5	11.5	10.8333	131.667	21.6667	40.1667	15	31	27.8333	17.1667	16.1667	83.8333	110.167	20.5	46.3333	3	44.6667	6	23.8333	122.833	11.5	53.3333
	284_23S_rRNA_adenine1618-N6-methyltransferase_EC_211181_##_RlmF	59	57	4	92	75	12	314	14	143	79	13	70	14	138	9	11	157	30	41	6	50	29	36	58	128	130	48	67	25	53	23	17	165	13	66
	285_23S_rRNA_adenine2030-N6-methyltransferase_EC_211266_##_RlmJ	51	35	7	89	83	3	244	12	124	38	9	50	10	135	11	10	116	30.5	29	12.5	52	29	24	40	114	104	22	54	18	53	16	28	154	7	57
	286_23S_rRNA_adenine2085-N6-dimethyltransferase_EC_211184_##_Erm	36	51.5	70	88	60	35.5	37.5	53.5	80	51.5	65	69.5	21	70	60	36.5	80	60.5	51.5	107	86	96.5	58.5	102.5	79.5	62	99	68.5	124	42.5	54	45.5	77.5	57	101
	287_23S_rRNA_adenine2503-C2-methyltransferase_&_tRNA_adenine37-C2-methyltransferase_EC_211192_##_RlmN	1283	1477	1581	1470	1505	1116	1384	1618	2309	1331	1778	2069	1384	1696	1331	1042.5	1842	1408	1446	1761	1606.5	1640	1489	1615	1864	2015	1510	1223	1755	1606	1644	1513	2054	1147	1363
	288_23S_rRNA_cytidine1920-2-O-methyltransferase_EC_211226_@_16S_rRNA_cytidine1409-2-O-methyltransferase_EC_211227	61	42	63	56	77	45	38	108	97	73	81	91	39	62	98	40	61	58	131	124	92	107	75	162	102	124	116	45	126.5	76	114	85	79	63	46
	289_23S_rRNA_cytidine2498-2-O-methyltransferase_EC_211186	64	45	6	91	110	10	339	12	132	65	8	77	24	177	7	13	181	65	51	20	43	44	22	49	158	178	30	91	12	61	17	31	248	21	65
	290_23S_rRNA_cytosine1962-C5-methyltransferase_EC_211191_##_RlmI	4.83333	6	2.91667	8.75	8.16667	0.833333	45.15	1.33333	15.3333	7.2	1	11.5	1	32.5	0.25	2.08333	11.7	5.08333	9.58333	0.75	8.66667	4.48333	3.08333	6.08333	13.7	28.1167	5.41667	9.91667	2	6.08333	4.91667	2.25	17.7333	2.5	8.38333
	291_23S_rRNA_cytosine1962-C5-methyltransferase_EC_211191_#_fragment	133	86	192	112	81	140.5	74	113	162	95	180.5	159	133	115	96	100	136	102	68	133	123	85	112.5	107	217	176	124	129	163.5	154	96	80	136	76	153
	292_23S_rRNA_guanine1835-N2-methyltransferase_EC_211174_##_RlmG	68	46	8	85	90	9	387	5	181	81	11	90	0	236	14	20	195	73	51	18	68	56	30	49	155	210	52	63	19	77	34	35	234	26	107
	293_23S_rRNA_guanine2445-N2-methyltransferase_EC_211173	1255.5	969.5	1737.5	1132	1087	1188.5	870	1350	1771.5	1009.5	1867.5	1635.5	1165.5	1296	1137	1208	1278.5	1093.5	854.5	1635.5	1141	1124.5	1276	1197	1719.5	1751.5	1469.5	1121	1522	1540.5	1120.5	1007	1286.5	920	1397
	294_23S_rRNA_guanine2445-N2-methyltransferase_EC_211173_#_fragment	11	8	23	9	13	7	1	40	6	5	19	7	10	8	14	14	50	1	2	21	37	2	12	1	15	30	2	19	29	10	6	3	5	4	8
	295_23S_rRNA_guanine2445-N2-methyltransferase_EC_211173_/_23S_rRNA_guanine2069-N7-methyltransferase_EC_211264	176	112	86	160	199	51	616	55	353	146	100	156	50	327	49	43	387	76	105	79	120	78	109	122	351	318	125	168	65	161	57	86	376	104	184
	296_23S_rRNA_guanine745-N1-methyltransferase_EC_211187_##_LSU_rRNA_m1G745	72	56	139	114	82	80	217	104	218	91	115	145	59	182	56	56	218	85	75	68	106	57	48	111	155	180	81	84	74	132	53	71	192	63	93
	297_23S_rRNA_guanosine2251-2-O-methyltransferase_EC_211185_##_RlmB	76	65	9	76	76	21	252	31	124	63	24	94	22	150	43	19	187	54	79	19	85	71	49	57	121	168	57	74	23	74	71	64	160	40	63
	298_23S_rRNA_guanosine-2-O-_-methyltransferase_rlmB_EC_211-	1	1	0	2	3	0	2	4	2	0	1	0	0	2	0	0	0	0	0	0	0	2	0	1	1	1	1	0	0	0	4	0	1	0	0
	299_23S_rRNA_guanosine-2-O-_-methyltransferase_rlmB_EC_211-_##_LSU_rRNA_Gm2251	513	555	546	434.5	511.5	767.5	342	561	806	415	1060	962.5	347	523	439	803.5	568	578	464	684	508	595.5	614.5	761.5	979	703	1096.5	567	732	566.5	552	596.5	518.5	391	866.5
	300_23S_rRNA_pseudouridine1915-N3-methyltransferase_EC_211177	0	2.5	6.5	1	3	1	0	0.333333	5	1	5.5	0.5	2	0	0.4	0.583333	0.5	0	1.5	0.666667	0.5	0.333333	1	0.333333	3	4	7	2	3.5	1	3.5	1	3	0.333333	0.333333
	301_23S_rRNA_pseudouridine1915-N3-methyltransferase_EC_211177_##_ybeA	102.726	63.3857	49.8167	45.2262	74.1857	65.7	50.7976	57.7167	102.093	40.8667	69.6	62.7167	89.0833	66.3833	85.2667	83.3786	59.25	84.7095	93.2095	91.5667	73.0333	60.85	98.3833	81.119	136.064	43.2786	49.4333	46.4167	100.217	61.1524	94.4667	44.7762	75.8405	66.65	91.2833
	302_23S_rRNA_uracil1939-C5-methyltransferase_EC_211190	8	4.5	2	10	7	5	2	5	17	13	27	10.5	13	4	10	0.5	12.5	10	25.5	13	13	0.5	5	18	18.5	7	10	8.5	4	10.5	19.5	14.5	12	1	2
	303_23S_rRNA_uracil1939-C5-methyltransferase_EC_211190_##_LSU_rRNA_m5U1939	2250.5	1121.67	3127.33	1564.58	1366.5	1597	1142.83	1896.5	2705.17	1449.83	2735.25	1870.67	1695.83	1702.33	1721.5	2118.33	2089.83	1608	914.75	2509.17	1681.58	1100.5	1876	1494.33	2789.33	1973.08	1891.67	1686.33	2435.67	2235.17	1457.95	1154.5	1888.5	1176.17	2295.33
	304_23S_rRNA_uracil1939-C5-methyltransferase_EC_211190_##_RlmD	64.3333	77.5	88.6667	82.9167	79.1667	78.3333	54	105.667	108.167	66.6667	127.833	135	78.8333	105	68.3333	69.8333	94.1667	70.1667	52.9167	123.5	113.833	92.5	72.8333	101.083	74.1667	157.583	96.5	80.1667	115.667	88.6667	79.3667	67.1667	95.75	66.6667	77.0833
	305_23S_rRNA_uracil1939-C5-methyltransferase_EC_211190_#_frameshift	1	0	1	1	0	0	0	0	2	0	2	0	0	0	0	0	1	0	0	1	2	0	5	1	0	0	0	1	2	0	3	0	1	1	0
	306_23S_rRNA_uracil747-C5-methyltransferase	0	0	0	0	0	0	0	0	0	0	0	0	1	0	0	0	0	0	0	0	0	0	0	0	0	0	0	0	0	0	1	0	1	0	0
	307_23S_rRNA_uracil747-C5-methyltransferase_EC_211189_##_LSU_rRNA_m5U747	9	4.66667	3	10	15.3333	0.833333	77.6667	4.66667	26.5	14.1667	0.333333	17	2.83333	33	1.5	2.33333	13.6667	9.66667	9.16667	2	14	2.33333	7.66667	12.6667	18.3333	36.1667	8	25.3333	1	11.6667	2.5	1.33333	16.3333	1.5	8.83333
	308_23S_rRNA_uracil747-C5-methyltransferase_EC_211189_##_RlmC	8	3.66667	0.5	8.5	10.8333	0.833333	38.1667	0.666667	19	5.16667	0.333333	12.5	3.33333	31.5	1	0.833333	18.6667	5.66667	7.66667	2	8	6.33333	4.16667	3.16667	21.8333	13.6667	1.5	10.3333	0	10.6667	1.5	0.833333	28.8333	2	7.83333
	309_23S_rRNA_uridine2552-2-O-methyltransferase_EC_211166_##_RlmE	12.0833	6.16667	0.416667	11.75	12.1667	0.25	47.5	0.75	17.4167	6	1.25	9.25	2.75	31.5833	3.66667	1.66667	27.75	7.08333	4.58333	1.91667	2.33333	2.83333	3.41667	7	23.6667	23.1667	9.25	10.25	2.58333	9.75	2.75	2.66667	37.0833	2.58333	7.16667
	310_25S_rRNA_cytosine2870-C5-methyltransferase_EC_211310_##_NOP2	0	2	0	0	0	0	0	0	0	0	0	0	0	0	0	0	0	0	0	0	0	0	0	0	0	0	0	0	0	0	0	0	0	0	0
	311_2Fe-2S_iron-sulfur_cluster_binding_domain	0	0	0	0	0	0	0	0	0	0	0	0	0	0	1	0	0	0	0	0	0	0	0	0	0	0	0	0	0	0	0	0	0	0	0
	312_2H_phosphoesterase_superfamily_protein_BC2899	1	2	6	2	4	0	2	2	0	5	2	1	2	3	2	0	1	1	0	1	2	12	3	2	0	1	3	0	2	0	0	0	2	2	0
	313_2H_phosphoesterase_superfamily_protein_Bsu1186_yjcG	0	0	0	0	0	0	0	0	0	0	0	2	0	0	0	0	0	0	0	0	0	0	0	0	0	0	0	0	0	0	0	0	0	0	0
	314_2TM_domain_pfam13239_/_Dihydrofolate_reductase_EC_1513	0	0	0	0	0	0	0	0	0	0	0	0	0	0	0	0	0	0	0	0	0	0	0	0	0	0	0.5	0.5	0	0	1	0	0	0	0
	315_2nd_GPH_family_transporter_in_unknown_oligosaccharide_utilization_Sde_1396	0	0	0	0	0	0	2	0	3	3	1	0	0	1	0	4	0	0	0	1	0	1	0	0	0	0	2	0	1	4	0	0	0	0	3
	316_325-bisphosphate_nucleotidase_EC_3137	632	500	161	280	479	382	708	233	654	253	180	329	588	528	423	573	441	391	621	398	353	236	1069	548	822	285	191	287	461	409	518	142	574	612	409
	317_35-cyclic-nucleotide_phosphodiesterase_EC_31417	230	126	24.5	142.5	257	23	531	23	274	178	63	92.5	61	661	68	55.5	624.5	51	325.5	61.5	171	103	130.5	84	229	126	197.5	324.5	67	122	72	72	906.5	58.5	199
	318_3-5_exonuclease_domain_similar_to_epsilon_subunit_of_DNA_polymerase_III_PA3232-type	0	0	0	0	0	0	0	0	0	0	0	0	0	0	0	0	0	0	0	0	0	2	0	0	0	0	0	0	0	0	0	0	0	0	0
	319_3-phosphatase_5-polynucleotide_kinase_phage-associated	15	0	0	0	0	0	0	0	0	0	0	0	0	0	0	0	0	0	0	0	0	0	0	0	0	0	0	0	0	0	0	0	0	0	0
	320_3-phosphoadenosine_5-phosphosulfate_sulfurtransferase_DndC	316	764	1002	647	673	473	445	761	823	590	1047	911	479	876	884	623	1175	693	580	898	670	659	1131	700	566	1112	537	809	1113	916	1027	500	675	527	1047
	321_3-to-5_exoribonuclease_RNase_R	17673	23138	17683	17511	17013	16780	19118	16587	27818	14261	19409	25545	22150	19935	16398	18434	22090	19343	13774	18110	18403	16374	25857.5	19202	25275	22424	16001	13847	19551	21698	19112	13308	25255	18129	19678
	322_3-to-5_oligoribonuclease_orn	61	139	26	140	121	45	252	48	178	102	19	130	28	131	88	32	167	56	128	16	94.5	104	120	85	169	253	41	113	54	98	130	97	205	33	84
	323_3-to-5_oligoribonuclease_B_Bacillus_type	109	2079	68	404	162	490	31	11	306	136	361	340	35	198	155	326	53	202	364	87	92	383	104	182	395	62	515	182	66	54	232	39	258	34	901
	324_34-dihydroxy-2-butanone_4-phosphate_synthase_EC_419912	16	11.5333	4.86667	16.5667	21.9	1	39.5	4.43333	21.9333	11.8333	5.03333	16.0667	2.66667	23.0333	7.86667	6.3	22.2	9.43333	25.5	7.46667	9.36667	17.4667	12.2333	9.66667	21.7	24.3333	11.2667	19.1	4.16667	8.4	11.2667	11.1667	26.6333	4.53333	12.7
	325_34-dihydroxy-2-butanone_4-phosphate_synthase_EC_419912_/_GTP_cyclohydrolase_II_EC_35425	1360.98	1408.45	945.65	853.517	1004.8	1010.75	925.05	556.7	1009.38	836.867	994.75	1023.48	981.233	766.617	973.017	1400.63	755.233	1012.53	1374	955.017	729.5	936.95	1559.88	1037.63	1258.62	651.167	884.5	926.167	1032.47	987.5	1121.65	468.167	1108.22	985.817	934.75
	326_34-dihydroxy-2-butanone_4-phosphate_synthase_EC_419912_/_GTP_cyclohydrolase_II_EC_35425_/_C-terminal_extension_specific_for_cyanobacteria	0.833333	3.17619	0	0.266667	4.53333	0.166667	0	0.166667	0.166667	0.1	0	0.933333	0.333333	0.266667	3.1	0	0.333333	0.166667	3.36667	0	0.5	5.76667	0.433333	4.56667	0.166667	0.666667	0	0.666667	0.166667	0.266667	0.833333	0.342857	0	0.666667	0
	327_34-dihydroxy-2-butanone_4-phosphate_synthase_EC_419912_/_Shikimate_5-dehydrogenase_I_alpha_EC_11125_##_RibB/AroDI_alpha	0	0	0	0	0	0	0	0	0	0	0	0	0	0	0	0	0	0	0	0	0	0	0	0	0	0	0	0	0.571429	0	0	0	0	0	0
	328_34-dihydroxy-2-butanone_4-phosphate_synthase_EC_419912_/_Shikimate_5-dehydrogenase_I_alpha_EC_11125_#_RibB/AroDI_alpha	0	0	0	0	0	0	0	0	0	0	0	0	0	0	0	0	0	0	0	0	0	0	0	0	0	0	0	0	0.571429	0	0	0	0	0	0
	329_34-dihydroxy-2-butanone_4-phosphate_synthase_/_GTP_cyclohydrolase_II_EC_35425	80.8667	155.583	90.6	131.833	306.5	174.367	246.667	68.0667	107.15	79.7	116.3	192.833	77.6833	247.7	70.3667	73.0833	256.2	78.7833	240.417	86.5667	93.6167	131.783	74.4833	92.0333	122.55	199.6	243.783	77	91.3333	180.733	86.3333	47.0167	75.65	68.25	102.933
	330_34-dihydroxy-2-butanone_4-phosphate_synthase_related_protein	11	5.6	4.5	1.4	12.8	130	0	0.8	1.2	3.43333	153	22.4333	2.6	4.2	18.6	49	0.5	18.2	8	22.2	9	3.6	10	28	72	6	60.7	9	4	11	5.96667	0.6	13.2	4.2	38.1667
	331_34-dihydroxyphenylacetate_23-dioxygenase	0	0	0	0	0	0	0	0	0	0	0	0	0	0	0	0	0	0	0	0	0	0	0	0	0	0	2	0	0	0	0	0	0	0	0
	332_34-dihydroxyphenylacetate_23-dioxygenase_EC_1131115	8.5	7.75	1.25	11.25	12.5	1	37.5	1.58333	16.75	10	0.25	8.5	0.5	1.75	2	1.25	24.5	5.5	0.5	0.75	6.5	0.5	2	10.25	9.75	23.25	4.75	12	3.5	8	1.25	3.75	3.25	3	10.25
	333_35-diaminohexanoate_dehydrogenase_EC_14111	174.5	184	183	127	76	223.5	336.5	95.5	101	423	127	143.5	45.5	122	106.5	418.5	85	173.5	245.5	80	28	112	220.5	184	76	139	112	232	124.5	241	211.5	60	199.5	306.5	141
	334_37-dideoxy-D-threo-hepto-2_6-diulosonate_synthase_EC_14124	10	1	6	0	7	1	0	9	5	11	5	2	1	0	18	8	2	7.5	34	34.5	38	3	18.5	25	27	1	43	4	47.5	6.5	6	2	2	8	14
	335_37-dideoxy-D-threo-hepto-2_6-diulosonate_synthase_EC_14124_#_AroB	3	0	0.5	1	1	2	0.5	8	0.5	2	2	6	2	0	3	4	2.5	11.5	15	2	1	2	18.5	2.5	0.5	2	40	2.5	49.5	12.5	1.5	7	2	0.5	11
	336_3-3-hydroxy-phenylpropionate_hydroxylase_EC_11413-	21	14.5	2.5	26.5	40	1.5	121.5	2.5	55	25	1	21.5	4.5	60	2.5	1	56	16.5	16.5	4	17	11	4	15	49	68	17	26.5	0.5	16.5	8	12.5	48	8	25.5
	337_3-Indoleacetonitrile_aminohydrolaseEC_3551_/_Nitrile_hydratase_EC_42184	0	0	1	0	0	0	0	3	0	1	1	0	0	0	0	0	1	0	1	1	0	0	0	1	3	0	1	0	0	1	0	0	2	0	4
	338_3-Ketoacyl-ACP_reductase	48.5	53	135.5	50.5	42	6	16.5	148.5	34	28	43	24	65	55	48.5	28	224	11.5	10.5	69.5	153	8.5	25	0	55	121	0	40.1667	115	40.5	51	9	57.8333	8.5	24.5
	339_3-O-alpha-D-glucopyranosyl-L-rhamnose_phosphorylase_EC_241282	1	2	0.666667	4.66667	13.6667	2.33333	6.66667	10.3333	5	3.66667	6	6.33333	3.66667	5.66667	9.33333	3	3.66667	7	14	11	6.33333	4	4.33333	9.66667	7.33333	6	6.66667	0.333333	10.6667	6.33333	14.6667	3	6.33333	16	3.66667
	340_3-amino-5-hydroxybenzoate_synthase_EC_421144	0	0	0	0	0	0	0	0	0	0	0	0	0	0	0	0	0	0	0	0	0	0	0	0	0	0	0.5	0	0	0	0	0	0	0	0
	341_3-aminobutyrl-CoA_ammonia_lyase_EC_43114	45	51.3333	63.5	54	31	79	99.25	31.5	38	130	45	73	21.3333	38.5	41.75	120.5	29	38.8333	71.5	25	12	41.5	60	63.5	48.75	43.5	44.5	73.75	23.5	84.5	55.5	29	62.75	90	67
	342_3-aminobutyryl-CoA_ammonia-lyase_EC_43114	7.66667	9.33333	9	8	6	11.3333	10.75	3.5	4.5	23	15	7.5	1.83333	11.5	5.25	18.5	4	13.8333	20.5	5.33333	0.5	9	11.8333	20.8333	4.75	8	7	12.25	10.5	11	18.5	3	11.25	23	18.5
	343_3-carboxy-ciscis-muconate_cycloisomerase_EC_5512	1	3	0	13	5	9	8.33333	7	5	5	0	6	0	42	4	1	0	1	1	3	0	8	0	1	0	0	2	21	0	36	3	28	4	9	18
	344_3-carboxyethylcatechol_23-dioxygenase_EC_1131116	40.5	13.5	2	32	35	3	139.5	1.5	63.5	32	4.5	34	2	77.5	0.5	4.5	93	12.5	16.5	5.5	26	15.5	9.5	13.5	69	74	16	32	2	29.5	7	15.5	71	7	29.5
	345_3-dehydro-L-gulonate_2-dehydrogenase_EC_111130	370	227	746	477	319	341	642	395	506	327	414	468	460	666	266	213	790	241	187	423	471	248	366	365	420	664	337	385	205	374	286	633	605	239	498
	346_3-dehydroquinate_dehydratase_II_EC_42110	472.017	892.617	332.983	495.683	596.017	353.733	400.167	507.35	592.767	362.417	383.1	890.75	559.333	504.833	515.033	386.867	474.333	545.433	781.617	555.3	538.2	727.717	625.083	627.667	588.2	613.3	485.083	449.033	600.617	452.95	691.833	405.033	682.033	476.6	425.583
	347_3-dehydroquinate_dehydratase_II_EC_42110_##_AroCII	1	4.66667	2	4	13.1667	1.66667	2.33333	1.66667	2.33333	1	3.33333	3.33333	0.25	4.5	3.66667	0.333333	1	2	7.16667	2.33333	2.33333	11.1667	0.666667	10.6667	0.666667	2.33333	1.66667	1.33333	2.33333	2.33333	3	1.66667	1	4.33333	0.666667
	348_3-dehydroquinate_dehydratase_II_EC_42110_#_AroC_II	20.2667	37.7	22.4833	19.7667	38.1833	12.15	14	20.6	19.2667	23.3333	23.85	42.3333	15.3333	19.3333	39.0333	11.6167	20.75	24.5167	56.7833	37.4667	29.95	62.8833	19.5	44.1667	21.8667	27.8833	31.8333	20.8667	33.2	21.2	41.5833	25.3667	28.95	18.5167	17.5
	349_3-dehydroquinate_dehydratase_I_EC_42110	139	111.333	256.15	145.6	109.7	140.967	162	127.1	234.767	138	260.967	158.617	132.433	138.1	132.967	171.2	189.967	182	85.05	155.7	120.267	125.217	148.033	110.7	281.1	192.367	123.567	108.467	149.167	164.833	105.4	104.967	166.7	79.9	141.767
	350_3-dehydroquinate_dehydratase_I_EC_42110_##_AroCI	422.683	392.65	627.883	566.1	495.45	465.667	383.583	622.1	811.733	424.583	597.483	634.167	579.6	594.85	430.383	433.117	740.683	546.75	239.267	564.4	577.85	391.467	620.317	490.1	654.55	609.45	485.733	381.367	625.983	572.267	511.183	574.05	791.95	414.2	658.767
	351_3-dehydroquinate_dehydratase_I_EC_42110_##_AroCI_frameshift	0	0	0	0	0	0	0	0	0	0	0	0	0	0	0	0.333333	0	0	0	0	0	0	0	0	0	0	0	0	0	0	0	0	0	0	0
	352_3-dehydroquinate_dehydratase_I_EC_42110_##_AroCI_truncated	16	2.5	9	8	1	9.5	10	5	10.5	5	7	18	6.5	12.5	7	3	7.5	11.5	0.5	5.5	5.5	6.5	10.5	12.3333	15.5	7.5	5.5	10.5	9	3	7.83333	4.5	13.5	1.5	8.5
	353_3-dehydroquinate_dehydratase_I_EC_42110_#_AroC_I	0.733333	1.26667	1.26667	7	0.333333	3.46667	6	0.333333	0.866667	1	9.73333	0.533333	2	14	1	43.3333	0.2	0	0.866667	1.13333	0.333333	30	2.13333	0.933333	14.4667	0.333333	2	2.6	2.93333	2.06667	3.8	14	0.666667	1.86667	9.33333
	354_3-dehydroquinate_dehydratase_I_EC_42110_/_5-Enolpyruvylshikimate-3-phosphate_synthase_EC_25119_beta_sub-homology_division_##_AroCI/AroF_beta	261	364	293	262	127	358	611	152	155	691	75	232	16	182	132	880	153	182	429	74	16	195	375	234	92	221	218	458	43	495	271	123	371	432	162
	355_3-dehydroquinate_dehydratase_I_EC_42110_/_Shikimate_5-dehydrogenase_I_alpha_EC_11125_##_AroCI/AroDI_alpha	0	0	0	0	0	0	1	0	0	0	0	0	0	0	0	0	0	0	0.2	0	0	0	0.5	0	0	0	0	0	0.25	0	0.5	0	0.5	0	0
	356_3-dehydroquinate_dehydratase_I_EC_42110_/_Shikimate_5-dehydrogenase_I_alpha_EC_11125_/_Acetyltransferase_##_AroCI/AroDI_alpha/GNAT_family	0	0	0	0	0	0	0	0.5	0	0.5	0.5	0	0	0	1.5	1	0	0	0.5	1	0	0	1	0.5	2	0	1	0	0.5	0	0	0	0	0	0.5
	357_3-dehydroquinate_dehydratase_I_EC_42110_/_Shikimate_kinase_I_EC_27171_##_AroCI/AroEI	5	1	8	5	3	1	1	2	3	0	4	0	0	0	0	3	3	1	3	3	1	1	3	0	7	0	3	2	2	7	4	0	5	1	2
	358_3-dehydroquinate_synthase_EC_4234	4972.15	6574.82	5225.45	5553.82	5175.83	4665.62	5049.87	5898.88	8229.58	4491.1	5686.23	8007.53	5906.4	6025.93	4730.77	4952.51	6870.03	5434.13	4640.18	5600.78	6256.36	5501.23	6315.73	6126	6709.45	6963.77	4900.94	4111.12	6052.61	6577.33	6089.3	4963.37	7451.1	5121.62	5081.22
	359_3-dehydroquinate_synthase_EC_4234_#_AroB	53.7333	109.483	64.5333	55.8167	47.0833	46.2	37.3667	92.2833	83.45	38.6833	56.15	74.5333	67.7333	38.7667	81.769	25.8429	63.1167	37.8	104.767	85.6167	60.8595	92.0667	57.0667	74.5524	73.95	49.6167	69.0262	42.8667	81.3595	70.5667	82.4	67.8667	59.35	29.2	47.5167
	360_3-dehydroquinate_synthase_EC_4234_#_AroB_Truncated	0.333333	0	1	0	0	0	0	0	0	0	0.333333	0	0	0	0	0.333333	0	0	0	0	0	0	0	0	0	0	0	0	0	0	0	0	0	0	0
	361_3-dehydroquinate_synthase_EC_4234_#_AroB_frameshift	0	0	0	0	0	0	0	0	0	0	0	0	0	0	0	0	0	0	0	0	0	0	0	0	0	0	0	0	0	0	0	0.333333	0	0	0
	362_3-dehydroquinate_synthase_EC_4234_#_Frameshift_#_frameshift	0	0	0	0	0	0	0	0	0	0	0	0	0	0	0	0	0	0	0	0	0	0.5	0	0	0	0	0	0	0	0	0	0	0	0	0
	363_3-dehydroquinate_synthase_EC_4234_#_Truncated_#_truncation	0	0	0	0	0	0	0	0.5	0	0	0	0	0	0	0	0	0	0	0	0	0	0	0	0	0	0	0	0	0	0	0	0.5	0	0	0
	364_3-dehydroquinate_synthase_EC_4234_#_frameshift	3	4	2.25	0	7	3	2.5	8	3	4	9	8	1.5	4	6	2	5.75	7	5.5	11	5.5	5.5	4.5	14.5	8	3	5	3.5	10	5.5	3	4.5	6	2.5	7
	365_3-dehydroquinate_synthase_EC_4234_/_5-Enolpyruvylshikimate-3-phosphate_synthase_EC_25119_beta_sub-homology_division_/_Shikimate_kinase_I_EC_27171_/_3-dehydroquinate_dehydratase_I_EC_42110_/_Shikimate_5-dehydrogenase_I_alpha_EC_11125_##_aromA_AROM_pentafunctional_enzyme_AroB/AroFbeta/AroEI/AroCI/AroDI_alpha	0.333333	0.5	1.5	0.5	0.5	1	0.333333	1	0.666667	0	0	0	1.5	0	3.5	0	0	0.666667	1.66667	0.333333	2	0.5	0.5	0.666667	2.5	1	0.666667	1	1	0.4	0.333333	1	0	0.5	0
	366_3-dehydroquinate_synthase_EC_4234_/_Exopolyphosphatase_EC_36111	0	1.33333	0	1.33333	0	0	0	0	0	0.333333	0	0.333333	0	0	0	0	0	0	1	0	0.333333	0.333333	0	0	0	0	0	0	0.666667	0	0	0.333333	0	0	0
	367_3-demethylubiquinol_3-O-methyltransferase_EC_21164_@_2-polyprenyl-6-hydroxyphenyl_methylase_EC_211222	1.25	1.75	0	3.25	4.25	1.25	14.25	0.75	2	1	0.25	3	1.75	6.83333	0.25	1	2.5	4	0.25	0.5	2.5	0.5	0.5	2.25	5	5	0.5	3.25	0	3.75	0.5	0.25	8.25	1	4
	368_3-demethylubiquinone-9_3-methyltransferase_EC_21164	1128.25	548.75	262.5	438.25	751.25	565.25	484.25	394.25	933	246.5	288.25	625.5	962.75	496	562.75	1031.5	613.5	817	1094.75	703.5	780.5	287	833	569.25	1165	352	245.5	307.75	785.5	451.25	703	232.25	647.25	680.5	607
	369_3-deoxy-D-manno-octulosonate_8-phosphate_phosphatase_EC_31345	33.5	33.5	9.5	31.5	43.5	11	113.5	8	48.5	14	11	21	13.5	57	18.5	16.5	55.5	20	36	7	12.5	32	14	29	46	70.5	19.5	32.5	16.5	27	17.5	21	76	8.5	20.5
	370_3-deoxy-D-manno-octulosonic_acid_transferase_EC_249912	0	1.5	1.5	0	2	0	0.5	0	1	0.5	0	1.5	0	0	0	0	0	0.5	2	0	1.5	2	0.5	0.5	1.5	1.5	0	0.5	0.5	0.5	1	0.5	0	0.5	1
	371_3-deoxy-D-manno-octulosonic_acid_transferase_EC_249912EC_249913	20.4167	27.6667	0.5	10.55	1.33333	5.5	63.5	2	0.166667	2.16667	3.16667	4.83333	3.58333	2.66667	0.166667	0.666667	1.33333	2.58333	24.9167	9.66667	2.36667	18.6667	0.333333	3.41667	26.9167	2.5	13.5	0.25	2.33333	18.3333	0.166667	6.41667	4.16667	0.833333	0.166667
	372_3-deoxy-D-manno-octulosonic_acid_transferase_EC_249912EC_249913_/_Lipopolysaccharide_core_heptosyltransferase_I	0	0	0	0	1.5	0	0.5	0	0	0	0	0	0	0	0.5	0	0	1	2.5	0	0.5	0	0	0	0	0	0	0	0	0	0.5	0	0	0	0
	373_3-deoxy-D-manno-octulosonic_acid_transferase_EC_249912EC_249913_/_Tetraacyldisaccharide_4-kinase_EC_271130	0	22.5	3	46	28.5	8	65.5	12.5	21.5	33.5	2	112.5	62.5	40	7	2	75	47.5	29.5	1	73	37	11	58.5	0	68.5	13	36.5	9.5	16	43.5	12	87	27.5	29.5
	374_3-deoxy-D-manno-octulosonic_acid_transferase_EC_249912EC_249913_/_tRNA_guanine46-N7-methyltransferase_EC_21133	1	0	4	0	3	1	2	0	4	2	3	0	0	6	1	2	0	3	0	0	2	1	3	1	0	1	4	3	0	1	3	3	3	0	3
	375_3-deoxy-manno-octulosonate_cytidylyltransferase_EC_27738	1719	4469	1000	2385	2431	1424	2704	1293	2392	1945	1491	4474	2288	2271	1650	1646	2713	2478	2580	1411	1907	2326	1894	2398	2438	2683	1296	1765	1762	1991	2373	1054	3752	1975	1964
	376_3-hydroxy-3-isohexenylglutaryl-CoA_lyase_EC_41326	1	0.583333	0.5	0.25	2	1	1.5	2.5	6	0.5	0.5	1	0.5	1.75	4	0.5	2.41667	0.5	1	0.5	1.33333	0.583333	1	8	1	1.75	1.16667	0.5	1	1.83333	0.5	1.5	1.33333	5	1.16667
	377_3-hydroxy-3isohexenylglutaryl-CoAacetate_lyase	0.5	8.25	14	5.75	12	7	16.5	1.5	2	29	2	3	1.5	10.25	38	1	8.25	1	11	11	6	10.25	0.5	56	15	2.25	5.5	16	21	6.5	1.5	3.5	4.5	1	3.5
	378_3-hydroxy-D-aspartate_aldolase_EC_41341	0	0	0	0	0	0	0	0.666667	0	0	0	0	0	0	0	0	0	0	0	0	0	0	0	0	0	0	0	0	0	0	0	0	0	0	0
	379_3-hydroxyacyl-CoA_dehydrogenase_EC_11135	0.75	0.75	0.2	1.25	2.1	0.9	1.85	0.8	4.4	1.55	0.5	0.5	0.9	2.2	0.6	1.2	0.616667	0.983333	0.333333	0.7	1	0.2	0.75	0.45	0.6	5.65	1.43333	0.4	0.2	2.16667	1.3	2.65	1.6	0.9	0.6
	380_3-hydroxyacyl-CoA_dehydrogenase_EC_11135_FabG4	0	0.666667	0	0	0	0.666667	0.333333	0	0	0	0	0	0	0.333333	1	0	0.333333	0	0.666667	0	0	0.333333	0	0	0	0	0	0	0	0	0	1.83333	0	0.5	0
	381_3-hydroxyacyl-CoA_dehydrogenase_EC_11135_/_Enoyl_CoA_hydratase_EC_42117	0.166667	0.5	0.866667	0.333333	0.333333	0.666667	0.333333	0.866667	0.166667	0	0.866667	0.25	0.333333	0.333333	0.4	0	1.06667	0	0.25	0.733333	0.333333	0	0.333333	1	0.166667	0.333333	0.666667	0.333333	0.533333	0	0	0.5	0.666667	0.333333	0
	382_3-hydroxyacyl-CoA_dehydrogenase_EC_11135_/_conserved_protein_associated_with_acetyl-CoA_C-acyltransferase	0	0.5	0	0	0	0	0	0	0	0	0	0.25	0	0	0	0	0	0	0	0	0	0	0	0	0	0	0	0	0	0	0	0	0	0	0
	383_3-hydroxyacyl-CoA_dehydrogenase_EC_11135_@_17hydroxysteroid_dehydrogenase_type_10_HSD10-like	0	0	0.333333	0.2	0	0	0	0	0	0	0.166667	0	0	0	0	0	2	0.166667	0	0.333333	0	0	0	0.333333	0	0	0	0.5	0	0	0	0.8	0	0	0
	384_3-hydroxyacyl-CoA_dehydrogenase_PaaH_EC_111157	0	0	0	0	0	0	0	0	0	0	0	0	0	0	0	0	0	0	0	0	0	0	0	0	0	0	0	0	0	0	0	1	0	0	0
	385_3-hydroxyacyl-CoA_dehydrogenase_PaaC_EC_111-	48	36	1	42	48	2	248	12	135	55	16	81	0	164	12	11	182	34	43	22	30	31	19	74	61	178	4	22	11	62	12	15	163	10	65
	386_3-hydroxyacyl-acyl-carrier-protein_dehydratase_FabA_form_EC_42159	1	1.5	2.33333	1	1.33333	2	4.83333	0	3.83333	0.5	3.33333	21.6667	2.66667	3.83333	1	4.66667	3	19.3333	1	0.333333	1.83333	11.3333	19	11.6667	0.5	2.5	1.5	3	2	0.5	6	1.83333	3.16667	0.333333	0.333333
	387_3-hydroxyacyl-acyl-carrier-protein_dehydratase_FabA_form_EC_42159_@_Trans-2-decenoyl-acyl-carrier-protein_isomerase_EC_53314	1.33333	0.666667	0.333333	3.83333	3	0	10.6667	0	6	2.66667	1.33333	2.66667	0.666667	4.66667	0	1.66667	5	0.333333	1.33333	2.33333	1.66667	0.333333	2	0.666667	3	4.66667	1.66667	1.33333	0	2	0	0	9.33333	0	2
	388_3-hydroxyacyl-acyl-carrier-protein_dehydratase_FabZ_form_EC_42159	3449	4562	4538	4380	3788	3578	1	4584	6053	3317	1	6654	4412	4565	3607	3316	1	4320	2834	4400	4420	4257	3728	4275	4929	0.5	4247	3794	4577	0.5	3700	3731	5626	2925	4729
	389_3-hydroxyadipyl-CoA_dehydrogenase	0	0	0	0	1	0	0	0	0	0	0	0	0	0	0	0	0	0	0	2.14286	0	0	0	0	0	0	0	0	0	0	1	1	1	1	0
	390_3-hydroxybutyrate_dehydrogenase_EC_11130	1	2	1.5	0	1	0	0	1.5	0	0	1	1	0	0	1.5	0	0.5	0	0.5	0	0	2	0	1.5	0	0	0.5	0	0	1	3	0	2	2.5	0
	391_3-hydroxybutyryl-CoA_dehydratase_EC_42155	627	413.6	586.933	542.317	494.833	581.983	498.5	620.683	905.083	467.667	661.35	866.983	496.4	537.633	411.5	486.983	613.233	566.95	358.817	485.467	591.783	490.233	530.176	546.15	442.433	666.2	591.7	479	460.167	738.233	488.66	537.967	727.05	426.9	480.817
	392_3-hydroxybutyryl-CoA_dehydrogenase_EC_111157	5.82273	4.25	5.14015	2.82273	4.23182	5.71818	2.72273	4.48182	9.69318	3.53864	6.15682	4.04091	4.13182	4.77727	6.10455	8.84318	5.98636	8.05455	5.68636	4.48182	4.25	5.51364	3.27955	5.80909	6.14091	7.20227	8.22727	3.72273	5.19545	5.51591	3.93636	5.72273	7.65455	4.02273	7.00909
	393_3-hydroxybutyryl-CoA_dehydrogenase_EC_111157_3-hydroxyacyl-CoA_dehydrogenase_EC_11135	58.8199	56.1072	74.0659	76.793	67.6623	75.1956	49.9529	75.7211	120.579	79.9863	120.812	118.59	116.137	85.0582	65.0539	85.8876	77.7542	80.3399	53.5387	95.4223	75.1206	74.8974	86.4526	86.6103	100.978	133.594	110.511	87.885	80.6089	91.3945	92.0801	70.8192	92.1085	76.0287	73.5155
	394_3-hydroxydecanoyl-ACP_dehydratase_EC_42160	7	50	12	12	19	9	23	8	22	18	2	34	12	14	19	5	27	17	43	11	32	33	23	7	65	47	4	20	11	18	32	20	20	7	1
	395_3-hydroxydecanoyl-acyl-carrier-protein_dehydratase_EC_42159	2.33333	2.66667	0.333333	11.8333	4.33333	1	14	1	5.33333	5.66667	0.333333	6.66667	2.66667	14	0	0.666667	7	3.33333	0.333333	0.333333	4	3.33333	4	1.66667	9	9.66667	3.66667	4.33333	0	1	1	0.333333	14	1.33333	3.33333
	396_3-hydroxyisobutyrate_dehydrogenase	0	0	0	0	0	0	0	0	0.5	0	0	0.5	2	0	0	0	0	0	0	0	0	0	0	0	0	0	0	0	0	0.5	0	0	0	1	1
	397_3-hydroxyisobutyrate_dehydrogenase_EC_11131	17	1173	11.75	2253	919	0.5	1549	565	1092	0.333333	17	5146	2404.5	1047.2	282	0.5	2586.5	0.333333	0.2	16.3333	979	1043.5	0.5	653.5	32.5	3044	215.333	1273	30.5	425.6	0.333333	482	4072.5	983	537.5
	398_3-hydroxyisobutyryl-CoA_hydrolase_EC_3124	0	0	2	1	0	0	0	0	0	2	0	1	1	0	1	0	3	1	0	1	1	0	0	1	0	0	0	1	0	0	1	8	0	0	1
	399_3-hydroxypropionyl-CoA_dehydratase_EC_421116	0	0	0	0	0	0	0	0	0	0	0	0.333333	0	0	0.666667	0	0	0	0	0	0	0	0.333333	0	0	0	0	0.333333	0	0	0	0	0	0	0
	400_3-hydroxypropionyl-CoA_synthase_EC_62136_/_3-hydroxypropionyl-CoA_dehydratase_EC_421116_/_Acrylyl-CoA_reductase_NADPH_EC_13184	0	0	0	0	0	0	0	0	0	0	0	1	0	0	0	0	0	0	2	0	2	0	0	0	0	0	1	1	0	0	0	0	0	1	0
	401_3-isopropylmalate_dehydratase_large_subunit_EC_42133	4	0.333333	1	1	7	3	5666	11	6.33333	2	6	4	1	7338.83	2	3	5	3	15	6	6	12	4	2	6	1	3	4	4	3	13	3.33333	3	6	2
	402_3-isopropylmalate_dehydratase_large_subunit_EC_42133_Homoaconitase_large_subunit_EC_42136	0	0.333333	1.33333	0.666667	0.333333	0.333333	0	0.333333	0.333333	0.666667	0.333333	0	0	0	0.666667	0.333333	0	0.333333	5.33333	0.333333	0	4.33333	2.66667	1	1	0.333333	0.333333	0.666667	0.333333	0.333333	0	0	7.66667	0.333333	0.866667
	403_3-isopropylmalate_dehydratase_large_subunit_EC_42133_/_DUF89-clustered_Fe-S_assembly-repair	2.25	0	1	0.5	0	0.5	0	0.5	0.5	3	1.75	0.75	0	0	1.75	1.5	0.75	0	7.75	5	4.5	0	1.5	4	2.5	0	6.75	0.5	4	1	1.75	0	0	0.5	0.5
	404_3-isopropylmalate_dehydratase_large_subunit_EC_42133_@_R-2-methylmalate_dehydratase_large_subunit_EC_42135_@_Maleate_hydratase_large_subunit_EC_42131	0.5	1.5	1	3.25	0	2.5	0.5	1	2.5	1.5	0.5	5.25	0.5	0	0.5	0.25	1.75	2.5	1.5	4	2	2	1	2	4	0.5	3	1	0	2	1.5	1.25	1.5	2	0
	405_3-isopropylmalate_dehydratase_large_subunit_EC_42133_@_Methylthioalkylmalate_isomerase_large_subunit_EC_544-	0	0	0	0	0	0	0	0	0	0	0	0	0	0	0	0	0	0	0	0	0	0	0	0	1	0	0	0	0	0	0	0	0	0	0
	406_3-isopropylmalate_dehydratase_small_subunit_EC_42133	2462.5	3285	2482	2869.5	2437.25	2116.5	2266.5	2989	3720	1987.25	2774.25	1	3010	2863	2364.25	2188	3302	2875.5	2457.75	2876.25	3154.75	2886	2760.5	2612	3122.25	3895.5	2	2371.5	3068.33	2959	2554.75	2522	3837	2301.25	2317
	407_3-isopropylmalate_dehydratase_small_subunit_EC_42133_Homoaconitase_small_subunit_EC_42136	0	0.5	0	0	0	0	0	0	0	0.333333	0	0	0	0	0	0	0.5	0	0	0	0	0.333333	0.5	0	0	0	0	0	0	0	0	0	0	0.5	0
	408_3-isopropylmalate_dehydratase_small_subunit_EC_42133_/_3-isopropylmalate_dehydrogenase_EC_11185	0	0	0	0	0	0	2	1	0	1	1	2	0	1	2	0	2	0	2	1	1	3	0	0	0	1	1	0	6	1	2	0	4	1	1
	409_3-isopropylmalate_dehydratase_small_subunit_EC_42133_/_DUF89-clustered_Fe-S_assembly-repair	0	0	0	0	1.25	0	0	0	0	0.25	0.75	0	0	0	1.25	0.5	0	0.5	4.25	2.75	2.75	0	1	0.5	3.75	0	2	0	3.5	0	1.25	0	0	0.25	0.5
	410_3-isopropylmalate_dehydratase_small_subunit_EC_42133_@_R-2-methylmalate_dehydratase_small_subunit_EC_42135_@_Maleate_hydratase_small_subunit_EC_42131	0	0	0.5	0	1	0	0	1.5	0	1	1.5	0	1	0	0	0	0	0	3.5	1	0	1	0	0	1	0	1	0.5	0	0.5	0	0	1	0	0.5
	411_3-isopropylmalate_dehydrogenase_EC_11185	4829	6680	5398.5	4.33333	5318.5	4652	4930.5	6483	8345	4332	6049.5	9778.5	6642.5	6471.75	5205	4	3.66667	7.16667	5397.5	6021	0.5	6129.25	5922	5793.5	6503	8365	5251	4747.75	6410.5	6476.75	5613.5	5700.5	0.5	4801	4945.5
	412_3-isopropylmalate_dehydrogenase_EC_11185_Homoisocitrate_dehydrogenase_EC_11187	0	0	0	0	0.333333	0	0	0	0	0.333333	0	0	0	0	0	0	0	0.333333	0.666667	0.333333	0	0	0	0	0	0.666667	0	0	0.333333	0	0	0	0.333333	0	0
	413_3-isopropylmalate_dehydrogenase_EC_11185_#_frameshift	0	0.5	0	0	0	0	0.5	0	0.5	0	0	0	0	0	0.5	0	0	1	0.5	0	0	0	0	0	0	0	0	0	0	0	0	0	0	0.5	0.5
	414_3-keto-5-aminohexanoate_cleavage_enzyme	170.5	190	165	186	147.5	195	348	92.5	120	353.5	153	229.5	119	183	125	395.5	161	223	249.5	119.5	66	148	194.5	228.5	106	195	139	260	87.5	253.5	199.5	99	285.5	270	155
	415_3-keto-L-gulonate-6-phosphate_decarboxylase_UlaD_EC_41185_L-ascorbate_utilization_protein_D	58	36	1	52	62	7	231	15	107	68	6	69	4	138	4	11	135	36	26	11	36	28	18	26	95	118	22	55	11	62	29	24	85	25	56
	416_3-keto-L-gulonate_6-phosphate_decarboxylase	3	17	66	1	1	8	10	1	6	12	101	5	0	5	1	6	2	2	8	5	9	0	2	22	39	13	7	3	2	53	0	1	16	0	50
	417_3-keto-L-gulonate_6-phosphate_decarboxylase_EC_41185	52	48	5	69	72	6	254	9	84	40	12	56	14	121	10	11	144	40	25	13	41	33	26	54	72	95	17	56	6	45	13	17	108	8	55
	418_3-ketoacyl-CoA_thiolase_EC_23116	0.7	0.866667	1.03333	0.166667	0.166667	0.97619	0.533333	0.333333	0.533333	1.46667	0.366667	1.04286	0.166667	0.509524	1.96667	0.166667	0.833333	0.833333	0.666667	1.06667	0.566667	1.33333	1.2	0.366667	0.2	0.153846	0.333333	0.166667	0.366667	0.566667	2.26667	0.166667	0.644444	1.9	1.1
	419_3-ketoacyl-CoA_thiolase_EC_23116_Acetyl-CoA_acetyltransferase_EC_2319	0.1	0	0.0714286	0.2	0.0833333	0	0.0909091	0	0.3	3	1.6	0.1	0	0.0714286	0	0	0.1	0.0833333	0.1	0.142857	0.0769231	0.4	0.3	1.6	0.3	0.2	0.125	0.5	0.3	0.154762	0.2	0.142857	0.201923	0.1	0
	420_3-ketoacyl-CoA_thiolase_EC_23116_##_anaerobic_beta-oxidation_pathway	0.830753	0.60049	0	1.38459	1.07598	0.260965	0.130435	0.166667	0.130435	0.531244	0	0.673955	0.145833	1.88154	0.0588235	0.0588235	2.38999	0.0434783	0.558824	0.125	0.0434783	0.145833	0.135965	0.0434783	2.48799	2.25889	0.125	1.13958	0.229167	0.6875	0.121324	0.851587	2.36544	0.322304	0.538334
	421_3-ketoacyl-CoA_thiolase_EC_23116_@_Acetyl-CoA_acetyltransferase_EC_2319	0.78658	0.0833333	0.666667	0.154762	0.0833333	0.33254	0.222222	0.553114	0.0714286	0.335949	0.271368	0.711645	0.763889	0.584499	0.368687	0.188034	0.356782	0.233766	0.419282	0.727457	0.329004	0.515152	0.330891	0.800866	0.328089	0.194444	0.25	0.272024	0.355866	0.24504	0.590909	0.277778	0.944084	0.372222	0.18254
	422_3-ketoacyl-CoA_thiolase_EC_23116_@_Acetyl-CoA_acetyltransferase_EC_2319_FadA2	0	0	0	0	0	0	0.174242	0	0	0	0	0	0	0	0.166667	0	0	0	0	0	0	0	0	0	0	0	0	0	0	0	0	0.416667	0	0	0
	423_3-ketoacyl-CoA_thiolase_EC_23116_@_Acetyl-CoA_acetyltransferase_EC_2319_#_frameshift	0.222222	0.433333	0.111111	0.211111	0	0.1	0	0.544444	1.06667	0.1	0.211111	0.944444	0.222222	0	0.111111	0.633333	0	0.211111	0	0.311111	0.666667	0.111111	0.422222	0.433333	1.28889	0.511111	0.111111	0.522222	0.111111	0.522222	0.555556	0.633333	0.222222	0.211111	0.444444
	424_3-ketoacyl-CoA_thiolase_isoleucine_degradation_EC_23116	1	1.11111	2	2	3	2	1	1	9.5	3	2	3	5	2	2	7	5.5	6.08333	6	3.08333	5	6	11.5	4	6	2	2	5	1.08333	6.5	3	5	6.5	2	2
	425_3-mercaptopyruvate_sulfurtransferase_EC_2812	16.6667	11.6667	4	21.6667	27	3	96.6667	2.66667	35.6667	21.3333	2.66667	15.3333	4.66667	40	3	3.66667	49.3333	20	8	1	15	13	5.33333	11	36.3333	52.3333	6	27	5.33333	15.6667	4.66667	6	54.3333	5.66667	14.6667
	426_3-methyl-2-oxobutanoate_hydroxymethyltransferase_EC_21211	485.25	796.2	295	611.033	615.7	325.25	609.25	294	579.783	446	270.25	915.333	764.583	531.583	448.95	447.067	644.833	697.617	670.267	412.5	511.833	478.2	682.167	535.167	618	553.833	345.433	398.867	446	375.583	517.583	234.667	872.417	592.033	425.667
	427_3-methyl-2-oxobutanoate_hydroxymethyltransferase_EC_21211_/_2-dehydropantoate_2-reductase_EC_111169	0	0	0	0	0	0	0	0	0	0	0	0	0	0	0	0	0	0	0	0	0	0	0	0	0	0	0	0	0	0	0	0	0	1	0
	428_3-methylitaconate_Delta_isomerase_EC_5336	82	41	36	103.833	43	37	35	89	109.5	68.6667	62	145	57.6667	32	37	35	39	48.3333	23	73.3333	85	48	60.5	59.3333	98	108	142	79	30	48	52	65.3333	43	63	80
	429_3-methylitaconate_isomerase_EC_5336	22	9	6	7	10	16	13	6	5	20	25	76	4	12	7	6	10	12	20	17	22	26	29	32	36	15	16	5	21	21	17	8	17	10	12
	430_3-methylmercaptopropionyl-CoA_dehydrogenase_DmdC	8	8	15	5	3	0.833333	0.333333	0.333333	8	0.333333	10	2	0.333333	0.333333	2	7	7	0.5	11	13	1.66667	0.5	5	11	20	4	3	5	1	7	1.2	2	11	1	5
	431_3-methylmercaptopropionyl-CoA_ligase_DmdB	0.666667	0	0.333333	0.75	0	0	0	0	0	0	0	0	0	0	0.833333	0	1	0	0	0	0	1	0	0.75	0	0	0	0	0	0	0	1.83333	1	0	0
	432_3-methylmercaptopropionyl-CoA_ligase_EC_62144_of_DmdB1_type	0	0	0	0	0	0	2	2	0	0	0	0	0	0	0	0	0	0	0	0	0	0	0	0	0	0	0	0	0	0	0.583333	0	0	0	0
	433_3-methylmercaptopropionyl-CoA_ligase_EC_62144_of_DmdB2_type	0	0	0	0	0	0	0	0	0	0	0	4	1	0	0	0	0	1	0	0.666667	2	1.33333	1	0.333333	4	0	0	0	0	0	0	0	1	0	0
	434_3-methylthioacryloyl-CoA_hydratase_2_DmdD2	0.333333	0.666667	0	0.333333	0	0	0	0	0	0.333333	1.08333	0.25	0.333333	0	0.25	0	0.25	0	0.25	0	0	1.28333	0.5	0.75	0	0.333333	0	0	0	0	0.25	0	0.25	0	0.333333
	435_3-oxo-56-dehydrosuberyl-CoA_semialdehyde_dehydrogenase_EC_12191_/_2-oxepin-23H-ylideneacetyl-CoA_hydrolase_EC_33212	0	0	0	0	0	0	0	0	0	0	0	4	0	0	2	0	0	0	0	0	0	0	0	0	0	0	0	0	0	0	0	3	0	0	0
	436_3-oxoacyl-ACP_reductase_EC_111100	38	230	33	108	131	21	48	39	74	83	52	165	126	53	404	38	81	47	523	26.5	149	341	71	97	139	127	25	66	67	67	146	187	120	33	22
	437_3-oxoacyl-ACP_synthase	2	11	4	4	8	8	7	1	15	2	2	8	6	8	10	0	3	5	28	13	5	13	3	7	92	23	3	6	9	5	17	12	6	3	1
	438_3-oxoacyl-ACP_synthase_EC_23141_FabV_like	26	128	23	49	61	24	35	18	66.5	34	32	94	46	29	174	15	53	28	298	32	99	184	44	51	164	88	7	37	31	22	104	83	59	40	16
	439_3-oxoacyl-ACP_synthase_III_in_alkane_synthesis_cluster	0	0	0	0	0	0	0	0	0	0	0	0	0	2	1	0	4.5	0	0	0	0	0	0	0	2	1	0	0	0	0	0	1.5	0	0	0
	440_3-oxoacyl-acyl-carrier-protein_synthase_KASIII_EC_231180	1	14270	8875	10245	10013	8385	8423	8771	14308	7614	2.5	0.5	1	11147	8676	9048	11946	10624	0.5	9607	0.5	8630	11265	9909	12498	12525	7948	7636	0.5	11302	10433	7334	1	0.5	10622
	441_3-oxoacyl-acyl-carrier-protein_synthase_KASII_EC_231179	37	22	37.5	17	25	19.5	19	35.5	24	22	67	41.5	12.5	35.5	25	14	28.5	22	23	110	49.5	46.5	33	102	16	38.5	37.25	32.5	70.3333	30.5	37.5	22.5	31	30.5	26.5
	442_3-oxoacyl-acyl-carrier-protein_synthase_KASI_EC_23141	9.5	7	0.5	12.5	11.5	1.5	30.5	1	15.5	11	0.5	2.5	2288	16.5	2.5	0.5	13.5	5.5	2.5	1	6	2.5	4	5.5	18	21.5	4.5	6.5	1	4	1.5	2.5	31.5	0.5	4.5
	443_3-oxoacyl-acyl-carrier-protein_synthase_EC_23141	92	46	104	97	82	75	15	67	68	172	42	214	1	46	90	54	65	92	120	214	92	82	115	212	45	151	148	59	107	134	143	196	114	104	52
	444_3-oxoacyl-acyl-carrier-protein_synthase_EC_23141_Malonyl_CoA-acyl_carrier_protein_transacylase_EC_23139	0	1	0	0	39	0	2	0	0	0	0	0	8	0	0	0	0	0	0	0	3	0	0	0	0	164.5	209	0	0	2	0	0	0	0	5
	445_3-oxoacyl-acyl-carrier-protein_synthase_III_EC_23141	3	1	0	0	0	2	0	0	0	0	0	0	0	1	0	1	4	0	1	0	1	0	3	1	1	0	3	1	2	2	0	1	0	2	1
	446_3-oxoacyl-acyl-carrier-protein_synthase_II_EC_23141	7	3.5	2.5	2	3	5	5	0	9	5	13	11.5	7	7	3.5	5	12	5	5	7	1	10.5	3	5	11	2	6	6	7	11	8	9	10	1	1
	447_3-oxoacyl-acyl-carrier_protein_reductase	2	1	4	2.33333	0	1.33333	0	2	1	1	3.33333	6.33333	3.33333	1.33333	2.33333	1	1	1	4.33333	2	1.33333	2.33333	0.666667	0.333333	2.33333	0.333333	1	0.333333	2	0.666667	3	2.33333	0.666667	2.33333	0
	448_3-oxoacyl-acyl-carrier_protein_reductase_EC_111100	26746.6	28278.7	1	1	1	1	21934	29655.6	38859	22211.5	32399	41556.3	27548.9	1	1	25218.7	31904.5	26469.2	22814.5	2	1	1	30303.6	2	35145.1	34413.8	30268.7	24490.7	1	33148.4	26754.7	24556.6	33668.3	24295.5	27988.7
	449_3-oxoacyl-acyl-carrier_protein_reductase_paralog_EC_111100_in_cluster_with_unspecified_monosaccharide_transporter	1.33333	10.5	2.5	0.833333	0.333333	1	5	0.666667	0.5	1.5	1.33333	1.66667	1.75	8.75	0.833333	2.75	1	1.16667	1	2.83333	0.833333	2.66667	1	2.83333	1	8.25	1.5	0.333333	0.5	0.5	0.583333	2.25	0.833333	1.5	0.916667
	450_3-oxoacyl-coenzyme_A_reductase_of_elongase_EC_11162	0	0	0	0	0	0	0	0	0	0	0	0	1	0	0	0	0	0	0	0	0	0	0	0	0	0	0	0	0	0	0	0	0	0	0
	451_3-oxoadipate_CoA-transferase_subunit_A_EC_2836	0	1.66667	0.333333	2	0.333333	0	0.333333	0.666667	2	3	2	0	0.333333	1	3	1	0.666667	1	0	1.83333	1	2.83333	2	2.5	1.33333	0	1	1.33333	1	1	1.33333	0	1.5	2.5	1
	452_3-oxoadipate_CoA-transferase_subunit_A_EC_2836_Glutaconate_CoA-transferase_subunit_A_EC_28312	39	43.3333	68.5	69.3333	50.5	46.1667	42.5	68.5	63.6667	77.8333	101.833	66.6667	100.5	71	76.8333	34	55.1667	63.5	48.8333	134.5	71	73.8333	64.6667	82	84.3333	92.1667	91.6667	81.6667	74.6667	88.1667	66.5	75.3333	75.1667	84.1667	73.6667
	453_3-oxoadipate_CoA-transferase_subunit_B_EC_2836	1	4	0	1.16667	0	0	0	0.333333	0	0	0.333333	0	0	0.666667	1.5	0	2.5	0	1.33333	0.5	1.5	2.5	0.5	1	0	0	0	0	0.5	0	0.833333	0.5	0	0	0
	454_3-oxoadipate_CoA-transferase_subunit_B_EC_2836_Glutaconate_CoA-transferase_subunit_B_EC_28312	31.3333	38.1667	73.8333	60.8333	41.3333	37.1667	34.5	57.3333	58.5	56.5	85	49.3333	81.3333	54.6667	75.1667	23.3333	42.1667	68.5	41.1667	130.333	72.6667	58	47.3333	61.6667	82.3333	72	78.5	73.5	61.1667	78.1667	56.8333	89.1667	57.8333	63.6667	57.5
	455_3-oxoadipate_enol-lactone_hydrolase/4-carboxymuconolactone_decarboxylase	1	3	1	3	1	1	0	21	11	10	13	7	2	6	7	2	1	3	0	2	5	6	12	5	2	0	7	0	12	4	10	4	0	3	2
	456_3-oxoadipyl-CoA_thiolase_EC_231174	1	0	0	0	0	0	0	0	0	0	0	0	0.5	1	0	0	0	0	0	0	0	0	0	0	0	0	0	0	0	0	0	0	0	0	0
	457_3-oxoadipyl-CoA_thiolase_EC_231174_@_3-oxo-56-dehydrosuberyl-CoA_thiolase_EC_231223	0	0	0	0.0666667	0	0	0	0	0	0	0	0	0	0.25	0	0	0	0	0	0	0	0	0	0	0.111111	0	0	0	0	0.376623	0	0.272727	0	0	0
	458_3-oxosteroid_1-dehydrogenase_EC_13994	0	0	0	1	0	0	0	0	0	0	0	0	0	0	0	0	0	0	0	1	0	0	0	0	0	0	0	0	0	0	0	1	0	0	0
	459_3-phenylpropionate_dioxygenase_alpha_subunit_EC_1141219	17.3333	14.1667	1	15.1667	17.1667	0.666667	89.3333	2.66667	43.3333	13	1	18.6667	2.33333	39.3333	2.33333	2.5	48.8333	9.16667	9.16667	3.83333	8.5	8.5	9.33333	13.8333	39.8333	41.3333	7.33333	21.8333	2.33333	15.1667	2.66667	8.33333	44.6667	2.5	22.1667
	460_3-phenylpropionate_dioxygenase_beta_subunit_EC_1141219	5	3	0.666667	5	4	0	27.3333	0.333333	15.3333	4.33333	0.666667	7	1.66667	12.6667	1.66667	1.33333	18.6667	2	4	0.666667	7	2.66667	1.66667	4	14.6667	12.5	3.33333	7.33333	0.666667	3.66667	0.666667	2.66667	18.8333	1.33333	6
	461_3-phenylpropionate_dioxygenase_alpha_subunit_EC_1141-	0	0	0	2	0	0	0	0	0	1	0	0	0	0	0	0	0	0	0	0	0	0	0	0	0	0	0	0	0	0	0	0	0	0	0
	462_3-phenylpropionate_dioxygenase_beta_subunit_EC_1141-	1	0	0	0	0	0	0	0	0	0	0	0	0	0	0	0	0	0	0	0	0	0	0	0	0	0	0	0	0	0	0	0	0	0	0
	463_3-phenylpropionate_dioxygenase_ferredoxin--NAD+_reductase_component_EC_11813	16.3333	8.66667	0.333333	14	12.3333	2	48.3333	0.666667	16.6667	8.33333	2	6.66667	2.66667	24.8333	2	2.33333	25	7.66667	4.66667	2.66667	10.6667	6.66667	7	7.33333	25	24	7	13.6667	2	7.66667	2.33333	4.33333	22.6667	2.33333	12.3333
	464_3-phenylpropionate_dioxygenase_ferredoxin_subunit	2	4.33333	1	5	5	1	14.6667	0.666667	7.66667	4.66667	1	3.66667	1.66667	8.66667	1	1.33333	9.66667	4	3.33333	0	5	3.16667	1.33333	2.66667	6.66667	9.66667	3.33333	1.33333	0.666667	2.33333	1.66667	0.666667	11	0.666667	3.33333
	465_3-polyprenyl-4-hydroxybenzoate_carboxy-lyase_EC_411-	48	19	32	123.5	23.5	27	48	13.5	45.5	29	29	67.5	3.5	49.5	18.5	14.5	30	17.5	20.5	12.5	12.5	12	19.5	15.5	320.5	76.5	28.5	22.5	13	21.5	16.5	10.5	34.5	21.5	20.5
	466_3-polyprenyl-4-hydroxybenzoate_carboxy-lyase_EC_41198	1	0.5	0	0	0.5	0	0.5	0	0	0.5	0	3	0	0	0	0	0	0.5	0	0	0	0	0	1	1	10	0	1	1	0	0	0	0	0	0
	467_3-polyprenyl-4-hydroxybenzoate_carboxy-lyase_UbiX_EC_411-	8.05556	9.7	6.11111	16.3333	14.3667	7.94444	33.9444	6.44444	17.4778	9.55556	7.5	10.6111	3.27778	33.6667	4.72222	7.16667	28.7889	6.77778	3.16667	6.9	10.5333	6.53333	5.44444	10.0333	16.3333	31.8333	4.66667	11.2778	7.72222	17	5.84444	7.47778	26.9556	3.38889	13.9444
	468_3-polyprenyl-4-hydroxybenzoate_carboxy-lyase_UbiX_EC_41198	5	4.25	1.16667	12.4167	6.33333	2.33333	20.8333	1	7.25	2.5	3.83333	3.5	0	14.1667	0.833333	1.66667	7.83333	3	4.33333	2.16667	2.7	2.66667	2	3	16.25	17.8333	4.5	4.16667	1.66667	5.83333	2.75	1.5	13.3333	0.833333	4.16667
	469_3-sulpholactaldehyde_reductase	1	1	0	1	1	0	1	1	0	1	1	2	0	1	0	0	0	0	0	1	3	0	0	1	0	0	0	0	1	0	0	2	0	1	0
	470_33_kDa_chaperonin_Heat_shock_protein_33_HSP33	65	46	15	91	80	7	317	7	129	60	10	95	13	175	22	16	156	49	45	16	53	54	27	48	133	187	36	93	20	69	36	45	228	24	70
	471_4-phosphopantetheinyl_transferase_EC_278-	566	254	610	434	346	399	521	439	776	314	608	576	458	532	388	392	501	423	208	562	367	259	504	410	813	562	481	417	529	540	362	298	605	311	585
	472_4-phosphopantetheinyl_transferase_EC_278-_inferred_for_PFA_pathway	1	0	0	0	0	0	0	0	1	0	1	0	0	6	3	0	0	0	0	0	0	1	3	0	0	0	1	0	0	0	4	0	0	1	0.5
	473_4-phosphopantetheinyl_transferase_EC_278-_enterobactin_siderophore	30	15	8	47	81	11	220	9	97	26	10	38	8	126	6	9	105	26	27	6	29	24	9	45	106	113	27	80	7	37	19	27	135	21	38
	474_4-phosphopantetheinyl_transferase_of_FASI_EC_2787	0	0	0	0	0	0	0	0	0	0	0	0	1	0	0	0	0	0	0	0	0	0	1	0	1	0	0	0	0	0	0	0	0	0	0
	475_44-diaponeurosporenoate_glycosyltransferase_EC_241-	0	0	0	0	0	0	0	0	0	0	0	0	0	0	0	0	0	0	0	0	0	0	0	0	0	0	0	0	0	0	0	0	0	0	2
	476_45-DOPA_dioxygenase_extradiol_EC_1131129_but_not_physiological_substrate	13.5	11	2	9	20.5	4.5	55.5	3	22.5	13	0.5	21	2	43.5	4.5	3.5	24.5	11	10	8	8	10.5	6.5	7	30	35	9.5	20	2	8.5	8.5	9.5	27	4	9.5
	477_4-Hydroxy-2-oxoglutarate_aldolase_EC_41316	1.5	3.5	6.5	3.5	4.5	3	6.5	6.5	18	5.5	13	11.5	2	12.5	1.5	23	10	4	1	3	4.5	5	4.5	1	7	12	3.5	3.5	7.5	10	5.5	2.5	4	3	5
	478_4-Hydroxy-2-oxoglutarate_aldolase_EC_41316_/_2-dehydro-3-deoxyphosphogluconate_aldolase_EC_41214	552.359	688.29	777.5	581.08	550.771	531.99	462.941	1026.97	1082.28	632.703	767.75	1089.35	430.18	750.707	536.564	510.44	553.048	646.304	787.366	871.053	644.395	888.892	626.044	856.044	890.372	1155.88	889.736	524.161	967.91	811.895	749.991	922.762	632.735	544.604	696.752
	479_4-Hydroxy-2-oxoglutarate_aldolase_EC_41316_@_2-dehydro-3-deoxyphosphogluconate_aldolase_EC_41214	1161.33	2519.86	1433.45	3208.23	1732.78	1373.22	2426.71	2694.85	3622.28	1767.91	1591.77	6705.93	3578.97	2380.24	1625.15	1429.63	3880.14	3227.65	1088.55	1612.29	2709.44	2243.63	1782.56	1849.29	1521.1	4320.27	1811.24	2320.36	1818.72	2371.16	1672.66	2649.67	5011.72	2180.61	1732.66
	480_4-alpha-glucanotransferase_amylomaltase_EC_24125	0.333333	1	15571.2	18434.4	0.333333	1	16027.8	20814.5	27013.7	1	1	0.333333	22017.8	19394.2	1	14196.8	23601.7	1	12014.7	0.333333	20795.4	1	19557.1	0.666667	18163	24226.6	1.66667	2	1	0.333333	1.33333	18590.3	28548.6	16340.3	16458.8
	481_4-alpha-glucanotransferase_amylomaltase_EC_24125_/_D-inositol-3-phosphate_glycosyltransferase_EC_241250	0	0	0	0	0	0	0	0	0	0	0	0	0	0	0	0	0	0	0	0	0	0	0	0	0	0	0	0	0	0	0	1	0	0	0
	482_4-amino-4-deoxychorismate_synthase_amidotransferase_component_aminase_component_EC_261-_#_PapAb/PapAa	0	0	0	0	0	0	0	0	0	0	0	0	0	0	0	0	0	0	0	0	0	0	0	0	0	0	0	0	0	0	0	0	0	0.25	0
	483_4-amino-6-deoxy-N-Acetyl-D-hexosaminyl-Lipid_carrier_acetyltrasferase	204	835	154	330	163	138	118	188	158	205	285	442	240	333	198	190	165	248	259	222	136	296	183	179	349	308	256	293	271	166	205	115	225	168	212
	484_4-aminobutyraldehyde_dehydrogenase_EC_12119	60	46	9	71	80	6	249	12	109.5	36.5	5.5	52.5	11.5	168	6.5	15	126	48	38.5	8	34.5	23	21	59.2	114.5	140.5	25.2	47.5	10	63.5	10.5	37	130.5	15.5	45.5
	485_4-aminobutyrate_aminotransferase	0	0	1	0	0	0	0	0	0	0	0	0	0	0	0	0	0	0	0	0	0	0	0	0	0	0	0	0	0	0	0	0	0	0	0
	486_4-carboxy-2-hydroxymuconate-6-semialdehyde_dehydrogenase	0	2	0	0	0	1	0	0	0	0	0	0	0	1	0	0	2	1	0	0	0	0	0	0	0	0	0	0	0	0	0	0	0	1	0
	487_4-carboxy-4-hydroxy-2-oxoadipate_aldolase_EC_41317	23	12	39	17	19	22	22	27.5	39	23	26	42	31	25	30	28	28	42	8	20	11	17	40	22	45.5	37	19	14	13	19	13	25.5	26	14	35
	488_4-carboxymuconolactone_decarboxylase_EC_41144	12063	13348.5	11266	11259.5	12206.5	10486	11027	11149.5	16916.5	9002	12908.5	17859.5	14680.5	12445.5	11667.5	10747.5	13633	13128.5	11166.5	13207.5	12572.5	11692	14689.5	13684	16436.5	14116	11219	9767	14051.5	13508	13451.5	9345.5	16731.5	12182.5	12068.5
	489_4-coumarate--CoA_ligase_EC_62112	1	0	2	0	1	0	1	0	0	0	0	0	0	0	0	0	0	2	0	1	0	0	0	0	1	0	1	0	1	0	1	0	0	0	0
	490_4-coumarate--CoA_ligase_EC_62112_@_Cinnamate--CoA_ligase	0	0	0	0	0	0	0	0	0	0	0	0	0	0	0	0	0	0	0	0	1	0	0	0	0	0	0	0	0	0	0	0	0	0	0
	491_4-coumarate--CoA_ligase_1_EC_62112	0	0	0	0	0	0	0	0	0	0	0	0	0	0	0	0	0	0	0	0	0	0	0	0	0	0	0	0	0	1	0	0	0	0	0
	492_4-deoxy-4-formamido-L-arabinose-phosphoundecaprenol_deformylase_ArnD_EC_351n3	7	2.5	3	8.5	7.5	0	25	1	17	2.5	2	2.5	0.5	15	1.5	1	14	1.5	6	0.5	2.5	3.5	2.5	3	10.5	7	2.5	6.5	0.5	5	0.5	3	20.5	0.5	2.5
	493_4-deoxy-L-threo-5-hexosulose-uronate_ketol-isomerase_EC_53117	1876	2843	2121	2661	1755	2263	2446.5	3683	4325.5	1966	3025	4755.5	3427	3061	2479	2204	3158	2948	1403.5	2154	3361	2491	3202	2875	2588.5	4082	2348	1679	3229	3437.5	2135	3956	4333.5	2686	2707
	494_4-diphosphocytidyl-2-C-methyl-D-erythritol_kinase_EC_271148	0.333333	3205.33	0.333333	2921.33	2727.5	0.333333	2359.33	2877.67	4330.5	2214	3620.67	2	3218.33	3031.67	2693.83	2727	3195.83	3087.17	2232.33	3413.17	2686.33	2316.67	3445	2648.17	4363	3655.5	1	2711	3642.67	1	2722.83	2198	3455.17	2402.17	3110.83
	495_4-hydroxy-2-oxoglutarate_aldolase_EC_41316	0	0	0	0	0	0.333333	0	0	0	0	0	0	0	0	0	0	0.333333	0	0	0	0	0	0	0	0	0	0	0	0	0	0	0	0	0	0
	496_4-hydroxy-2-oxoglutarate_aldolase_EC_41316_/_2-dehydro-3-deoxyphosphogluconate_aldolase_EC_41214	0.233333	2.33333	0.333333	2	1.43452	0.416667	1.83333	0.392857	0.541667	2	2.66667	2.5	0.166667	1.5	0.291667	1.45833	0.708333	0.25	1.16667	1.125	0.25	0.309524	1.29167	2.36218	5.45833	1.83333	1.33333	0.666667	1.41667	2.58333	0	0	0	0.666667	0.875
	497_4-hydroxy-2-oxoglutarate_aldolase_EC_41316_@_2-dehydro-3-deoxyphosphogluconate_aldolase_EC_41214	4.80758	2.19563	1.22619	4.81591	3.80444	0.25	18.6672	1.44091	7.21558	2.93377	0.475	4.38615	272.127	13.8831	0.142857	1.58377	11.5413	5.23452	2.25952	0.992857	4.29091	3.8869	0.783766	2.54488	9.54372	16.9503	0.6	9.21905	2.02468	7.45	2.93016	2.77468	12.9898	2.16667	5.46122
	498_4-hydroxy-2-oxovalerate_aldolase_EC_41339	799.05	632.417	1144	1003.58	656.333	974.417	779.333	998.25	1574.03	755.833	1473.33	1428.37	836.2	951.75	809.167	816.583	1312.25	822.617	661.117	937.3	853	790.95	869.167	785.867	1324.82	982.417	1152.98	819.5	838.667	1283.78	952.317	717.783	1129.82	638.45	1063.75
	499_4-hydroxy-2-oxovalerate_aldolase_EC_41339_@_4-hydroxy-2-oxohexanoate_aldolase_EC_413n1	0	0	0	1	1	1	0	2	1	0	0	1	0	0	0.25	0.25	0	1.25	0.5	0	0	3.75	0	0.5	0	2	0	2.25	0	0	0	2	0.25	0.25	0
	500_4-hydroxy-3-methylbut-2-enyl_diphosphate_reductase_EC_11712	1917.5	3213	1572.33	1720.5	1773.5	1385.83	1971.5	1202.42	2527.5	1398.33	1533.2	2566.83	2188.92	1892.33	1592	1823.92	1881.5	2008	1812	1723.75	1440.75	1488.83	2618.42	2002.75	2756.17	1913.33	1305.17	1505	1779.08	1916.5	2051.67	975	2620.33	1833.67	1803.5
	501_4-hydroxy-3-methylbut-2-enyl_diphosphate_reductase_EC_11712_/_SSU_ribosomal_protein_S1p	1868.9	1286.33	2552.72	1292.92	1974.13	1664.2	1476.27	1427.73	2270.93	1221.38	2370.82	1774.18	1554	1895.77	1683.98	1493.85	1817.12	1714.8	1238.05	2178.02	1222.3	1451.53	1643.52	1394.95	2169.38	1933.18	1910.77	1429.27	2137.1	1988.3	1317.35	1168.4	1765.18	1138.07	1810.55
	502_4-hydroxy-tetrahydrodipicolinate_reductase_EC_11718	5012.33	6881.83	5260.5	5548.5	5962.5	4741	5197.67	5594.5	7664.5	4546	5491.5	9113.17	6330	6388	5048.83	4868.5	6788	6208	5098.17	5595	5874.5	5755	6434.5	6074	6736.5	7182.5	5015.5	4628.5	6018	6359.5	5862.67	4750.5	8027.5	5153.5	5671
	503_4-hydroxy-tetrahydrodipicolinate_synthase_EC_4337	9201.75	13326.8	11934	12810.9	11786.2	9961.67	9772.67	14603.2	15878.3	10107.2	13136.2	20701.5	12784.5	12704	10473.8	10421.8	14684.5	13409.2	9537.33	13657.8	12714.8	12695.2	12190.5	13635.8	13845.9	14843.9	13545.7	10727.8	14860.2	13318.7	12588.9	12215.2	18251.5	10384	11397.9
	504_4-hydroxybenzoate_polyprenyltransferase_EC_25139	3.08333	3.91667	0.75	7.83333	6.83333	0.25	31.3333	0.25	10.8333	5.41667	1.08333	4.58333	1.08333	12.3333	2.5	0.5	9.5	3.58333	2.25	0.5	1.91667	4.33333	1.25	3.66667	10.8333	10.9167	2.16667	6	0.666667	2.33333	1.16667	2.5	18.0833	3	0.75
	505_4-hydroxybenzoate_transporter	56	33.3333	10.1667	72.1262	59.5	9	205.167	18.3333	97.1667	38.1667	11.3333	44.7	18	95	8.83333	9.66667	99.25	27.9167	30.8333	12.3667	25.6667	24.6667	27.4	37.7833	100.417	107.667	27.3333	49.6667	12.1667	51	20.1667	25.3333	107.583	16.1667	48.9167
	506_4-hydroxybenzoyl-CoA_reductase_alpha_subunit_EC_1379	1	0	0	0	0	0	0	0	0	0	2	0	0	0	0	0	0	1	0	0	0	0	1	0	0	0	0	0	1	0	0	1	0	0	0
	507_4-hydroxybenzoyl-CoA_reductase_gamma_subunit_EC_1379	1	0	0	2	3	1	3	0	0	0	1	1	0	0	0	0	0	1	0	0	1	0	0	1	0	0	0	0.5	0	0	1	0	0	0	0
	508_4-hydroxybenzoyl-CoA_reductase_gamma_subunit_EC_139920	2	2	3	2	1	0	1	1	1	4	1	0	2	0	2	2	2	2	2	2	0	0	3	7	4.5	3	6	2	4	2	0.5	0	0.5	1	4
	509_4-hydroxybenzoyl-CoA_thioesterase_family_active_site	1880.5	2773.5	1370.5	1826.5	1836.5	1336	1894	1298.5	2316.5	1422.5	1513	2763.5	2085	1868.5	1500	1754	2138	1979	1744	1698.5	1514.5	1535.5	2439	1805	2447.5	2056	1328	1606.5	1905	1682	1783	926.5	2789	1891.5	1698.5
	510_4-hydroxybutanoyl-CoA_dehydratase_EC_421120_/_Vinylacetyl-CoA_Delta-isomerase_EC_5333	720	386	726.5	406.5	537	691.5	511	449	504.5	471	792.5	770	360.5	708.5	507.5	587.5	569	489	535	571.5	449.5	549	518	472.5	494.5	713.5	711	488	571.5	771.5	577	466	477.5	431.5	460
	511_4-hydroxyphenylacetate_3-monooxygenase_reductase_component_EC_168-	6.33333	7.66667	0	10.3333	8	0.333333	33	0.666667	9	6	1.66667	8	0.333333	2.33333	0	2.33333	26.6667	5	1	1.33333	6.33333	1	1	5.33333	6	24.3333	6	10.3333	0.666667	6	0.333333	0.333333	0.333333	3	8.66667
	512_4-hydroxyphenylacetate_3-monooxygenase_EC_114133	37.6667	36.8333	2.66667	28.1667	29.1667	0.5	122	4.66667	55.1667	27	9.16667	26.8333	2.33333	21.3333	3.66667	8	66.6667	20.5	4.33333	4.66667	22.8333	4.33333	14.5	28.6667	20	97.3333	25.8333	44.3333	3	34	1.33333	2.66667	13	16.3333	50.8333
	513_4-hydroxyphenylacetate_3-monooxygenase_EC_114149	58.5	0.166667	42.5	0.333333	55.5	0.166667	44	29.5	0.333333	38.5	48	59	25	51.5	39.5	40	48.5	37.5	40.5	50	43	43	44.5	29.5	43.5	45.5	62	32.5	33	77.5	31.5	42.5	43	27	19.5
	514_4-hydroxyphenylacetate_symporter_major_facilitator_superfamily_MFS	27.5	29.5	5	44.5	29.5	0.5	122.5	5	47	24	4	20	4.5	45.8333	1.5	6	92.5	23.5	8.5	5	19.5	8	9.5	22.5	34	70	9	31	2.5	35	5	5.5	38	10.5	38.5
	515_4-hydroxyphenylpyruvate_dioxygenase_EC_1131127	4.33333	6	0.333333	7	11.3333	7	53.5	5.33333	15.9167	6.66667	3	13.6667	4	4.33333	4	2	4.66667	9.66667	32	2.83333	30	2.33333	3.83333	13.5	11.5	31.8333	0.333333	3.5	6.08333	3.33333	18	3.66667	4.83333	4.16667	10.1667
	516_4-hydroxyproline_epimerase_EC_5118	83.5	32.5	42.3333	48	28	53	88.5	24	97.5	38.5	94.5	90	60.5	69.5	28	45	47	32	39.5	52.5	85.5	29	81.5	41.5	125.5	99	49.5	58.5	47	109	63.5	54.5	54	27.5	52
	517_4-hydroxythreonine-4-phosphate_dehydrogenase_EC_111262	1471.25	3266	1027.58	1885.83	1542.25	1169	1889.25	1518.75	1875.75	1473.33	964.083	3312.92	2094.58	1623.08	1378.08	1534.33	2047.75	2019.08	1863.17	1299.58	1548.58	1599.58	2025	1682.08	1816.25	1809.58	1220	1579.33	1609.92	1477	1930.5	1344.5	2934.92	1902.08	1276.75
	518_4-hydroxythreonine-4-phosphate_dehydrogenase_EC_111262_#_frameshift	73.5	55.5	16.5	30.5	87	54	30.5	28.5	47.5	28.5	7	41	84	56.5	41.5	64.5	56	57.5	149	74	84	20.5	88.5	56	102	19	19.5	24.5	55	36	65.5	20.5	10	66.5	36.5
	519_4-keto-6-deoxy-N-Acetyl-D-hexosaminyl-Lipid_carrier_aminotransferase	7180.33	4372.17	8061.5	4548.5	4911.33	5088.5	3829.5	5292.33	7521.33	4422.83	9319.33	7295.5	5795.5	6197.83	5348.5	6181	6265.33	5711.33	5092.33	8843	5462.83	5184.5	6479.33	5614	8240	5794	6784.67	5322.17	7545	6344	5864.5	4077.5	5343.67	5311.5	6205
	520_4-methyl-5B-hydroxyethyl-thiazole_monophosphate_biosynthesis_enzyme	3.5	1	2	4	9.5	8	0	5	6	3	5	5	4	8	0.5	4	0.5	3	3	6	4	5	3.5	4	19.5	2	6	2	9	3	7	2	11	3	4
	521_4-oxalmesaconate_hydratase_EC_42183	0	0	2	0	0	1	0	1	0	1	0	1	1	0	1	0	2	2	2	2	1	4	0	0	0	1	2	4	0	0	0	0	1	0	3
	522_4-oxalocrotonate_decarboxylase_EC_41177	10.5	1	7.5	2	6	3	2	2	43.5	10	0	23	3	12	2	0.25	6	1	4	7	10	2	3	2	4	2	18.5	13	1	35	11	13.5	8.5	10	6
	523_4-oxalocrotonate_tautomerase	0	25	3	1	18	5	15	3	20	11	1	6	9	15	16	2	6	15	9	5	19	8	14	13	1	23	1	9	20	13	15	9	4	4	7
	524_4-oxalocrotonate_tautomerase_Xylose_transport_system_permease_protein_xylH	0	0	0	0	0	0	0	0	0	0	0	0	0	0	0	0	0	0	0	0	0	0	0	0	0	0	0	0	0	0	1	0	0	0	0
	525_4-oxalocrotonate_tautomerase_EC_532-	2	3	4	2	11	0	7	2	9	3	2	10	0	3	15	1	2	12	11	11	3	0	11	5	10	0	14	1	24	6	7	6	0	6	2
	526_4-oxalocrotonate_tautomerase_EC_532-_Xylose_transport_system_permease_protein_xylH	29	43	113	35	32	76	12	108	72	24	100	29	42	48	29	76	129	37	17	58	107	16	42	20	96	111	83	57	95	46	23	15	25	17	161
	527_4-oxalomesaconate_hydratase_EC_42183	0	0	0	0	0	0	0	0	0	0	0	0	0	0	0	0	0	0	0	0	1	0	0	0	2	0	0	0	0	0	0	0	0	0	0
	528_4-oxalomesaconate_tautomerase_EC_5328	30	19	8	36.5	33	7	80	8	50	18	10.6667	32	21.5	48	17	18	70	17	28	16	19.3333	11	16	23.5	53	53	39	39	13	26	7.5	9	80	18	30
	529_4-pyridoxic_acid_dehydrogenase_/_3-hydroxybutyryl-CoA_dehydrogenase_EC_111157	0	0	0.333333	0	0	0.5	0	0	0	0	0	0.333333	0	0	0	0	0	0	0	0	0	0	0	0	0	0	0	0	0	0.333333	0	0	0	0	0
	530_4-pyridoxolactonase_EC_31127	0	2	0	0	0	0	1	0	2	0	0	3	0	4	1	0	0	0	2	0	0	0	0	0	0	0	0	0	0	2	0	0	1	0	0
	531_4Fe-4S_binding_domain_/_Domain_of_unknown_function_DUF3470	1	0	0	0	0	0	0	0	0	0	0	0	0	1	0	0	0	0	0	1	2	0	2	0	0	0	0	0	0	0	0	0	0	0	0
	532_4Fe-4S_dicluster_domain_/_Domain_of_unknown_function_DUF3470	0.166667	1.83333	0	2.16667	1.33333	0.333333	0.666667	0.833333	0.666667	1.83333	0	4.5	4.33333	2.5	2.66667	0.333333	2.16667	0.666667	6.5	0.333333	2	8.33333	1	2.66667	1.5	3.33333	0.333333	2.5	1.83333	0.833333	4.33333	3	1.83333	1	1.83333
	533_4Fe-4S_dicluster_domain_/_Nitroreductase	1	0	2.5	0	1	1	0	2	2	4	0.5	0	0	0	6.5	1	0.5	1.5	11.5	11	5	0.5	3	2	8	1	8.5	0.5	10	0.5	3.5	0	0	2	3
	534_4Fe-4S_ferredoxin_iron-sulfur_binding	1271.95	2452.23	948.833	1976.19	1770.25	858.75	1723.93	1133.5	2092.5	1291.08	862.833	4044.45	1938.7	1531.19	1959.75	1427.14	2643.02	2475.26	1412.06	1672.33	1732.48	1836.14	1063.33	1505.95	1068.62	2696.17	1144.98	1236.85	1233.17	1249.76	1050.67	935.393	3477.07	2190.04	1183.43
	535_4Fe-4S_ferredoxin_iron-sulfur_binding_domain_protein	79	34	114	59	79	58	58	62	103	88	82	94	50	60	85	81	92	88	60	96	75	75	85	65	93	60	79	80	129	83	82	51	109	63	73
	536_4Fe-4S_ferredoxin_nitrogenase-associated	4	2	0	2	0	2	1	0	0	0	4	1	1	3	1	0	0	0	0	1	1	1	0	2	2	0	6	0	0	0	2	0	1	5	1
	537_4Fe-4S_ferredoxin_iron-sulfur_binding_domain-containing_protein_ArxB	1	0	1	0	0.5	0	0	5.5	1.25	1.5	1.5	1	0.5	0.333333	2.5	0.5	4.5	3.5	0.5	0.5	1.5	0	15	1.5	3.5	2	1.5	0.5	3.25	0.333333	0.5	1	0	8	4.5
	538_5-deoxyadenosine_deaminase	18.5	70	23	97	67	16	93.5	59	73	57.5	30.5	252	95.5	68	43.5	18	107.5	96	32	37	65	58	37	61.5	29	168	29	77	20	53	38.5	49	166	67	44
	539_5-deoxynucleotidase_YfbR_EC_31389	164.417	279	158.75	162.167	243.917	111.25	266.083	236.5	278.333	166	254.167	453.25	102.083	250	254.333	125.417	158.5	210.333	202.167	311.417	185.583	270	261.5	336.333	197.5	352.083	235.417	171.167	298.333	255.167	212.667	239	205	166.167	179.667
	540_5-methylthioadenosine/S-adenosylhomocysteine_nucleosidase_related_protein_BCZK2595	77.3333	54.5	92.6667	83.8333	58.5	81.1667	47.5714	45.3333	102.833	47.8333	108.833	65.8333	52.6667	80.3333	59.8333	83.6667	85.1667	71.8333	35.8333	70.1667	48.6667	70.1667	106.667	63.5	97.6667	76.8333	80.1667	52.6667	135.833	76.5	77.1667	45.1667	75	44.5	83.1667
	541_5-methylthioadenosine/S-adenosylhomocysteine_nucleosidase_related_protein_VF1653	0.125	2	4.71591	4.76786	5.625	3.125	3.125	6.325	1.225	10.7	12.75	2.375	14.5583	6.92619	5.15	1	1.33333	12.0833	3.6	16.4333	8.75	4.325	0.958333	3.85833	6.85833	3.77143	11.3667	0.666667	18.4	1.45	2.9	3.125	7.28333	7.6	1.5
	542_5-methylthioadenosine_nucleosidase_EC_32216_/_S-adenosylhomocysteine_nucleosidase_EC_3229	392.052	320.326	442.427	438.402	313.949	328.342	331.966	355.537	594.464	327.201	434.006	638.94	361.999	411.902	1	334.345	472.909	442.641	244.325	383.683	0.166667	313.567	325.789	295.356	0.533333	691.938	344.456	416.334	395.379	0.166667	310.256	362.874	0.166667	274.153	335.341
	543_5-methylthioadenosine_nucleosidase_EC_32216_@_S-adenosylhomocysteine_nucleosidase_EC_3229	782.419	684.565	842.188	937.449	720.832	744.835	834.913	907.748	1311.49	586.224	822.984	1456	1179.06	892.7	778.693	808.225	1212.85	971.715	454.797	733.909	969.291	768.72	1028.71	809.457	948.59	1191.85	764.833	761.202	930.029	905.347	718.442	664.674	1311.02	817.227	894.379
	544_5-methylthioadenosine_phosphorylase_EC_24228	39.5833	314.533	28	70.5	407.817	90.75	277.667	34.9167	124.25	91.75	14.8333	175.917	61.25	301.867	252.45	26.1667	225.5	88.25	576.55	25.3333	119.5	263.867	105.667	78	46.9167	195.167	127.583	35.8333	130.5	141.833	107.333	126.167	78.7	58.4833	60
	545_5-methylthioadenosine_phosphorylase_EC_24228_/_Putative_esterase	1.66667	0	3	1.83333	1.33333	0.333333	1.33333	1.5	1.16667	1.83333	3.66667	9.83333	0.666667	0.5	3.5	3.16667	3.83333	0.333333	0.5	2.16667	2.16667	5.33333	1.33333	1.16667	4.83333	1.66667	0	2.66667	5.33333	1.16667	0.833333	3	1.16667	4.5	0.833333
	546_5-methylthioadenosine_phosphorylase_EC_24228_/_putative_esterase	5.66667	1	6	0.333333	4.33333	6.33333	2.4	5	2.66667	1.33333	3	5.33333	2.66667	3	4	3.66667	1	2.33333	4	7.16667	5.66667	6.33333	4.53333	2.66667	13	9.66667	5	6.66667	2.33333	5.66667	6.33333	8	1.66667	3	0.333333
	547_5-nucleotidase_EC_3135	412.5	825.5	339.5	903	845.5	594.5	513	922.75	883.083	581.5	460.5	1430.5	834	803.5	539.5	594.5	830	840.5	713	507.5	1127	848.5	669.5	781.5	696.5	1210.5	780.5	528	692	887.25	723	895.5	1124	606.5	630.5
	548_5-nucleotidase_EC_3135_23-cyclic-nucleotide_2-phosphodiesterase_EC_31416_Putative_UDP-sugar_hydrolase_EC_36145	335.667	78.1667	46.8333	116.833	26.3333	184.333	262.833	71.8333	538.167	68.5	166.5	307.833	285.5	93.5	231.167	383.167	71.5	248.167	85.1667	233.833	106.667	106.833	294.667	166.667	435	62.8333	45.1667	77.3333	392.667	116.5	85.6667	41.5	427.167	168.833	244.667
	549_5-nucleotidase_EC_3135_Thermonuclease	9.5	25.8333	6	19	21	5	5.5	7.83333	9	8.66667	14.5	18.3333	0	17.5	5.83333	19.5	8	9	6.83333	3	22.5	8.16667	5	15.1667	6	40.5	22.6667	5.5	3.33333	15.5	10.5	20.1667	7.5	3	9
	550_5-nucleotidase_SurE_EC_3135	724.667	900.667	727.167	573	596.5	689.667	768.667	455.5	816.833	736.167	666.333	712.333	522.5	544.833	561.167	926.5	664	535	858.167	580.333	471.5	566.333	763	771.167	631	549.5	567	674.333	518.333	843.5	706.833	363	693.167	659.833	500.333
	551_5-nucleotidase_SurE_EC_3135_#_frameshift	0	0	0	0	0	0	0	0	0	0.5	0	0	0	0	0	0	0	0	0	0	0	0	0	0	0	0	0	0	0	0	0	0	0	0	0
	552_5-nucleotidase_SurE_EC_3135_@_Exopolyphosphatase_EC_36111	9.53333	10.25	5	14.25	14.3333	3	52.25	1.9	28.75	8.2	1.6	12	0.25	15.8333	3.66667	1.75	11.75	4	6.33333	1.16667	11.0333	11.6667	10.8333	9.25	27.25	31	2.66667	24.4167	2.4	5.75	3.66667	4.75	35.5	3	2.83333
	553_5-nucleotidase_YjjG_EC_3135	636.833	848.917	749.833	1004.5	812.833	975.333	834.5	1152.5	1247.83	819.333	1158.17	1519.17	988	949.333	746.167	926.333	1110.83	922.75	637	751	1234.33	1120.17	830.667	1136.67	1155.08	1289.83	1223.17	772.333	942.667	1277.5	892	1121.17	1329.67	785.667	953
	554_5-nucleotidase_family_protein_in_cluster_with_NagD-like_phosphatase	228	52	169	180	88	382	109	41	260	156	522	384	10	96	35	666	160	228	70	85	103	146	342	489	712	279	511	110	72	272	88	80	116	54	625
	555_510-methylenetetrahydrofolate_reductase_EC_15120	29.4333	146.233	16.1833	46.0667	27.7	17.8	36.7	25.5	40.7333	19.8667	25.0667	65.5667	18.1333	37.2667	27.3167	20.6333	26.7333	21.2	71.2667	30.3667	34.3833	56.7333	26	38.4167	44.1333	40	25.6333	27.2333	34	24.7667	53.7167	20.4833	47.2667	19.3	23.8333
	556_510-methylenetetrahydrofolate_reductase_EC_15120_/_Acetyl-CoA_synthase_corrinoid_iron-sulfur_protein_small_subunit	0	0	0	0	0	0	0	0	0	0	0	0	0	0	0.333333	0	0	0	0	0	0	0	0	0	0	0	0	0	0	0	0	0	0	0	0
	557_510-methylenetetrahydrofolate_reductase_EC_15120_/_Homolog_of_homocysteine-binding_domain	1.96667	3.83333	6.66667	4.675	5.3	3.93333	2.83333	8.2	4.5	4.85833	7.4	8.66667	6.33333	4.99167	4.5	2.46667	7.6	5.8	4.66667	8.93333	6.28333	5.5	5.86667	5.9	3.525	4.89286	3.23333	5.03333	6.65833	9.30833	6.33333	5.1	5.825	3.325	5.63333
	558_5-Amino-6-5-phosphoribitylaminouracil_phosphatase	100	499	190	601	584	486	446	811	784	396	255	701.5	762	617	352	340	882	479	286	277	966	626	541	696	240	794	276	249	536	679	580	869	971	489	452
	559_5-Enolpyruvylshikimate-3-phosphate_synthase_EC_25119	0	3	0.5	3.2	1	1	0	4	2	3	2	1	2	2	7	0.5	3	2.2	5	6.33333	5	16.5	0	2.5	0	0	2	4	2.33333	1	5	6	2	2	2
	560_5-Enolpyruvylshikimate-3-phosphate_synthase_EC_25119_alpha_sub-homology_division_##_AroF_alpha	1955.67	2914.58	3025	2684.95	2099.33	1450	1667.33	2320	2799.33	1875.67	2632.67	3950.5	2497	2191.33	1914.42	2072.83	3237.67	2431.65	1510.5	2448.83	2216.33	2035.5	1656.33	1763.17	2532.5	3659.17	1629	1946.25	2630.17	2334.33	1703.42	1363.33	3294.83	1367.67	1971.17
	561_5-Enolpyruvylshikimate-3-phosphate_synthase_EC_25119_alpha_sub-homology_division_##_AroF_alpha_frameshift	4.5	2.75	3.5	2.2	14	2.5	1	0.5	3.5	3.5	5	6.5	3.5	1.5	6.75	6.5	7	3.45	9	7	4.5	15	4.5	4	3	2	1	1.25	2.5	1	2.25	1.5	1.5	3.5	5.5
	562_5-Enolpyruvylshikimate-3-phosphate_synthase_EC_25119_alpha_sub-homology_division_##_AroF_alpha_truncated	1105.67	569.167	1446	675.5	644	821.5	640.333	825	1530.33	686.667	1613.67	807.167	853.5	856.833	792.167	994	733.667	773	425	1504.5	599	487	1016.83	777.333	1622	803.833	861	698	1365.33	1033.33	767.667	533.333	879.833	617.333	1074.67
	563_5-Enolpyruvylshikimate-3-phosphate_synthase_EC_25119_alpha_sub-homology_division_/_Cytidylate_kinase_EC_27425_##_AroF_alpha/Cmk	0	0	0	4	0	0	0	4	0	0	0	1	2	0	6	0	1	0	7	0	1	4	0	1	1	0	0	0	0	0	0	1	1	0	1
	564_5-Enolpyruvylshikimate-3-phosphate_synthase_EC_25119_beta_sub-homolgy_division_#_AroF_beta_frameshift	23	18	1	44	51	8	158	4	51	25	4	26	6	96	6	7	76	21	30	4	20	19	16	30	55	69	13	26	10	26	7	11	76	12	30
	565_5-Enolpyruvylshikimate-3-phosphate_synthase_EC_25119_beta_sub-homology_division_##_AroF_beta	10	8.33333	30	13	14.5	10	8	15	12	21.6667	32	36	15	9	31.5	18.3333	14	10	41.5	55	15	22	24	41.6667	19	16	26	23.1667	33.3333	21.8333	19	9	20.6667	21	11.3333
	566_5-Enolpyruvylshikimate-3-phosphate_synthase_EC_25119_beta_sub-homology_division_##_AroF_beta_frameshift	1	0.5	2	0.5	0	0	0	0	1	0	0	0	2	0	0	1	0	0	0	0	0	1	1	1	0	0	0	1	0	2	1	4	2	0	0
	567_5-Enolpyruvylshikimate-3-phosphate_synthase_EC_25119_beta_sub-homology_division_##_AroF_beta_truncated	75	105	95.5	101	72	85.5	78.5	158.5	110	69	118	212	75	100.5	110	70.5	81	64	74.5	146	94	116	84.5	133	113	167	107.5	137	140	106	74	162	109	120.5	72
	568_5-Enolpyruvylshikimate-3-phosphate_synthase_EC_25119_beta_sub-homology_division_/_Cytidylate_kinase_EC_27425_##_AroF_beta/Cmk	2	3	2	3	1	1	4	1	4	1	3	5	2	1	2	2	1	2	1	4	10	1	3	2	1	8	1	1	1	10	4	1	3	4	3
	569_5-Formyltetrahydrofolate_cycloligase_paralog_implicated_in_thiamin_metabolism	0	0	2	0	5	3	2	1	0	2	5	15	0	0	3	1	5	12	2	7	2	9	3	0	1	1	0	4	1	3	6	6	0	3	0
	570_5-amino-6-5-phospho-D-ribitylaminouracil_phosphatase_YbjI	90	58	73	141	157	67	307	80	237	99	58	180.5	115	206	67	52	206	87	66	71	135	72	64	158	173	155	89	94	104	121	121	195	238	60	133
	571_5-amino-6-5-phosphoribosylaminouracil_reductase_EC_111193	133.5	143.5	88.5	91.1667	1	120.333	193.5	0.5	78.1667	0.5	70.8333	95.5	32.5	80.8333	55.5	229.5	73.3333	81.5	4	1	18.5	0.5	215.333	0.5	115.833	47	98.5	156.333	97.8333	149	0.5	22.5	145.833	156.5	94
	572_5-aminolevulinate_synthase_EC_23137	0	0	0	0	2	0	0	0	0	0	0	0	0	0	0	0	0	0	0	0	0	0	0	0	0	0	0	1	0	0	0	0	0	1	0
	573_5-aminopentanamidase_EC_35130	5	2	3	1	1	0	2	1	3	2	1	7	0	3	3	5	0	5	7	2	2	7.5	4	1	1	0	1	3	3	3	0	2	4	1	2
	574_5-aminopentanamidase_EC_35130_/_Omega_amidase_Nit2_homolog	0	0	2	0	1	0	0	1	0	0	0	0	0	0	0	0	1	1	1	2	0	0	0	0	1	0	0	0	0	0	0	0	0	1	0
	575_5-aminovalerate_aminotransferase_EC_26148_/_Gamma-aminobutyratealpha-ketoglutarate_aminotransferase_EC_26119	0	0	0	0	0	0	0	0	0	0	0	0	0	0	0	0	1	0	0	0	0	0	0	0	0	0	0	0	0	0	0	0	0	0	0
	576_5-carboxymethyl-2-hydroxymuconate_delta-isomerase_EC_53310	0.25	62.5	16.1667	63	108.333	27	316	22.1667	138.833	66.6667	53.5	90.5	15.1667	78.3333	20.6667	27.6667	69	85.8333	36.3333	37	55.8333	66	45.1667	86.1667	136.167	152	69.6667	99.5	0.25	59.5	43.1667	38.8333	220.833	28.6667	48.5
	577_5-carboxymethyl-2-hydroxymuconate_semialdehyde_dehydrogenase_EC_12160	54.8333	51.3333	3.5	52.8333	62.5	6	217	9.33333	100.833	55.8333	9.5	52.8333	5.66667	54.5	10.8333	16.3333	130.833	39.3333	15.5	9.83333	45.3333	14.5	22.5	45.5	77	154.5	35	65	12	45	10.5	14.6667	66.1667	28	59.8333
	578_5-carboxymethyl-2-oxo-hex-3-_ene-17-dioate_decarboxylase_EC_41168	12.3333	11.3333	0	8	5.33333	0	34.6667	1.66667	15	7.33333	1.66667	8.33333	0	2	0.333333	1.66667	54	5.66667	0.333333	1.33333	4.66667	2.33333	2.33333	3.66667	5	18	0.666667	4.33333	1.33333	16.6667	0	1.66667	0.666667	2	9.33333
	579_5-carboxymethyl-2-oxo-hex-3-_ene-17-dioate_decarboxylase_EC_41168_/_2-hydroxyhepta-24-diene-17-dioate_isomerase_EC_533-	9.66667	9.83333	3.16667	11.6667	14	0.666667	33.8333	1	12.8333	6.5	2	10.9167	0.333333	7.33333	0.666667	4.66667	30	7.66667	0.333333	1.33333	7.5	2.25	7.41667	9.33333	7.33333	38.0833	7	10	0.333333	10.6667	10	0.666667	5	3.66667	8
	580_5-carboxymethyl-2-oxo-hex-3-_ene-17-dioate_decarboxylase_EC_41168_/_2-hydroxyhepta-24-diene-17-dioate_isomerase_EC_533-_#_C-terminal_subunit_HpaG2	0	0.666667	0	0	0	0	0	0	0.333333	0	0	0	0	0	0	0	0	0	0	0	0	0	0	0	0	0	0	0	0	0	0	0	0	0	0
	581_5-carboxymethyl-2-oxo-hex-3-_ene-17-dioate_decarboxylase_EC_41168_/_2-hydroxyhepta-24-diene-17-dioate_isomerase_EC_533-_#_N-terminal_subunit_HpaG1	0.5	0	0.5	0	0.25	0	0	0	0	0	0	0.75	0	0	0	0	0	0.5	0.642857	0.5	0	1.25	1	0	0	0	0	0	0	0	0	0	0.97619	0	0.833333
	582_5-carboxymethyl_uridine_and_5-carboxymethyl_2-thiouridine_methyltransferase	0	0	1	0	0	0	0	0	0	0.5	0	0	0	0	0	0	0	0	0	0	0	0	0	0	0	0	0	0	0	0	0	0	0	0	0
	583_5-dehydro-4-deoxyglucarate_dehydratase_EC_42141	0	0	0.5	0	0	0	0	0	0	0	0	0	0	0	0.666667	0	0.5	0	0	0.5	0	0	0	0	0	0	0	0	0	0	0	1.16667	0	0	0
	584_5-deoxy-5-aminodehydroquinic_acid_synthase	0	0	0.333333	0	0	0	0	0	0	0	0.333333	1	0	0	0.333333	0	0	0	0.666667	0	0	0.333333	1.33333	0.7	0	0	0.666667	0	0	0	0.666667	0	0	1	0
	585_5-deoxy-glucuronate_isomerase_EC_531-	1272	1159	1383	2321	1546	1055	1594	1210	1878	1201	1475	3808	2115	1587	1093	1100	2484	2430	816	964	1520	1357	1158	1013	983	3140	1428	1608	938	1507	1129	1047	3282	1171	1245
	586_5-formyltetrahydrofolate_cyclo-ligase_EC_6332	14.7833	312.85	7.23333	53.5167	22.0667	22.75	16.0333	8.01667	21.6667	23.2	39.8667	54.5333	5.86667	35.5	24.6167	15.8667	23.6833	22.6667	59.3167	12.75	12.1167	67.3667	1	43.65	27.4167	14.5667	17.0667	17.4	12	13.2	50.1333	11.1	41.4167	7.8	19.6167
	587_5-formyltetrahydrofolate_cyclo-ligase_EC_6332_/_FIG01231220_hypothetical_protein	1	0.5	0	2	0.5	0	1	0	4	2	2	0.5	1	6	0.5	2	1	1.5	0	0.5	0.5	1.5	1.5	0.5	2	0.5	2	3	0	4.5	0	1	0.5	0	3
	588_5-hydroxyisourate_hydrolase_EC_35217	58.5	105	18	45	34.5	31	74.5	10.5	55	32.5	11	43.5	13	31.5	28	68	38	37.5	36.5	21	18.5	34.5	32.5	28.5	56	25	12	39.5	30.5	32	38	6.5	64.5	31	46
	589_5-keto-2-deoxy-D-gluconate-6_phosphate_aldolase_EC_41229	62.5	56	112	67	35.5	56.5	46	63.5	81.5	62	35.5	125.5	64	61.5	42.5	90	95.5	74	20	69.5	89.5	38	31.5	45.5	72.5	44.5	32	30.5	74.5	33	59.5	35.5	61.5	28	36
	590_5-keto-2-deoxy-D-gluconate-6_phosphate_aldolase_form_2_EC_41229	0	0	0	0	0	0	0	0	2	0	0	0	0	0	1	0	2	0	0	0	0	0	0	0	0	0	0	0	0	0	0	4	0	0	0
	591_5-keto-2-deoxygluconokinase_EC_27192	863	1513	1035	2995	1743	695	1727	1309	1895	1276	942	5247	2770	1719	919	890	3012	2758	1008	763	1788	1587	990	1007	1103	3795	1251	1893	756	1194	1044	1025	3978	1222	1362
	592_5-keto-2-deoxygluconokinase_EC_27192_/_5-deoxy-glucuronate_isomerase_EC_531-	0	0	0	0	0	0	0	0	0	2	0	0	0	0	0	0	0	0	0	0	0	0	0	0	0	0	0	0	0	0	0	0	0	0	0
	593_5-keto-2-deoxygluconokinase_EC_27192_/_uncharacterized_domain	9	7	6	7	12	8	1	12	9	18	23	7	1	4	35	10	9	11	60	50	57	6	26	32	46	4	46	1	56	9	14	4	6	5	24
	594_5-keto-D-gluconate_5-reductase_EC_11169	5.5	13.5	26.3333	33.5	18	20.5	33.6667	27.5	17.3333	12	14	15.5	11.5	10	16	13.5	15	16.5	16	21.5	20.3333	35	11.5	16.6667	34.5	17.1667	32.5	12	17.3333	34.1667	14.5	23	21.8333	20.5	15.5
	595_5-methyl-dCTP_pyrophosphohydrolase_EC_361-	43	20	39	39.3333	55.3333	24.5	97	31.5	78.5	43	67.8333	51	20.5	102.5	34.3333	17	47.8333	23.3333	36.5	48.8333	37.5	47.5	75	74	86.5	102.5	34.5	41.5	62.5	57	33.8333	40	78.5	33.5	42
	596_5-methyltetrahydrofolate--homocysteine_methyltransferase_EC_21113	228.167	184.417	325.167	282.25	191.833	199.333	182.167	269	276.667	195.333	293.5	379.833	245.167	221.167	228.083	262.667	346	298.333	206.75	223.167	250.75	232	280.5	183.5	323.833	313.667	247.333	248.75	293.833	278.333	250	215.667	286.833	170.333	249.667
	597_5-methyltetrahydrofolatecorrinoid/iron-sulfur_protein_Co-methyltransferase_EC_211258	233	237.5	348.5	367.5	231.5	347.5	227	272	306	266.5	328.5	269.5	272	255.5	270	347.5	416.5	368	195	231	275	194	346.5	104.5	442	276.5	360.5	246	228.5	373.5	248.5	246.5	283	164	326
	598_5-methyltetrahydrofolatecorrinoid_iron-sulfur_protein_methyltransferase	1442	1120.5	2026.5	1069.5	1107.5	1024.5	689	2193	1338	1014.5	1631.5	2048.5	850	1029.5	1575	1382.5	1503.5	1323	1101	2041	1243	1660	1275.5	1414.5	1087	1377.5	1812.5	1658	2530.5	1268.5	1404.5	1779.5	1567	1246	1200
	599_5-methyltetrahydropteroyltriglutamate--homocysteine_methyltransferase_EC_21114	387.5	1863.83	708.667	756.5	528.833	376.833	531.667	709	516.333	420.333	302.667	747	367.5	662	322.833	264.167	1192.83	280.5	595.333	394	890.5	456.667	272.833	219.5	848.667	933.833	514	387.5	638.333	402	539.333	277.5	723.167	133	374.333
	600_5-methyltetrahydropteroyltriglutamate--homocysteine_methyltransferase_EC_21114_#_MS1	0	0	0	0	0	0	0	0	0.5	0	0	0	0	0	0	0	0	0	0	0	0	0	0	0	0	0	0	0	0	0	0	0	0	0	0
	601_5-methyltetrahydrosarcinapterincorrinoid/iron-sulfur_protein_Co-methyltransferase_EC_211245	0	8	0	4	8	0	0	0	0	1	0	3	1	0	5.5	0	3	1	15	1	0	3	1.5	8	0	2	0	1	0	0	0	6	0	0	0
	602_5-methyltetrahydrosarcinapterincorrinoid/iron-sulfur_protein_Co-methyltransferase_EC_211245_##_subunit_gamma_of_the_complex	0	1	0	0	0	0	0	0	0	0	0	2	1	0	1	0	1	0	1	0	0	4	0	0	0	0	0	0	0	0	0	1	0	0	0
	603_5-methylthioribose_kinase_EC_271100	505	88	631.333	244	274.833	266.5	156.167	214	476.333	184.833	423.5	335	515.833	153.833	333.167	302.667	174.5	279.333	219.333	446.833	266.333	239.833	463.167	265.667	361.333	319.667	288.833	353.167	533.5	324.333	315.833	127.333	361.5	298.5	357.5
	604_5-nucleotidase_SurE_EC_3135	1464.33	3662.25	446.333	1406.75	2012.67	968.833	1766.08	848.833	1684.08	817.333	819	2446.83	1982.75	1528.5	1440.5	1121.25	1813.42	1685.17	1989.17	1114.67	1358.67	1411.67	2257.33	1852.33	2096.58	1373.17	642.333	804.083	1218.67	1085.08	2040.83	615.75	2158.33	1816.67	1415
	605_5-nucleotidase_SurE_EC_3135_@_Exopolyphosphatase_EC_36111	35.7	17.6667	6	26	29	7	130	11.0667	58.3333	22.2	8.1	16	6.33333	63.3333	3.66667	9.33333	71.6667	22.6667	28.3333	5.33333	35.2	17.1667	19	16.9167	51.6667	66.6667	13.8333	13.3333	9.23333	29.6667	7.33333	10.6667	68.5	11.3333	19
	606_5-oxopent-3-ene-125-tricarboxylate_decarboxylase	0	0	0	0	0	0	0	0	0	1	0	0	2	0	0	0	0	0	1	0	0	0	0	0	0	0	0	0	0	0	0	0	1	0	0
	607_5-oxoprolinase_EC_3529	0	0	1	3	0	0	0	1	0	0	6	0	0	0	0	0	0	0	0	0	1	1	3	3	0	0	0	1	1	0	0	0	0	0	0
	608_5-oxoprolinase_EC_3529_HyuA-like_domain_/_5-oxoprolinase_EC_3529_HyuB-like_domain	0	0	0	0	0	0	0	0	1	0	0	1	0	0	1	0	0	0	0	0	0	0	0	0	0	0	0	0	2	0	1	0	1	0	0
	609_50S_ribosomal_subunit_maturation_GTPase_RbgA_B_subtilis_YlqF	5424	5489	7512	6356	5946	5883	4542	7077	9416	5242	8318	9304	5985	6765	5676	5334	7566	6373	4497	7576	6589	6555	6144	6554	7451	8410	7109	5440	8070	7808	6322	5963	8013	4909	6669
	610_67-dimethyl-8-ribityllumazine_synthase_EC_25178	661	886	493	678	612	452.5	492	351	714.5	380.5	525	1121	735	580.5	484	580	657.5	727	731	501	626.5	564.5	655.5	630	721	855	536	524	567.5	581.5	540.5	377	835.5	436	600
	611_67-dimethyl-8-ribityllumazine_synthase_paralog	0	0	0.5	1	2	0.5	0	6.5	3.5	0	0.5	1.5	0	0	0.5	2	1	0	0.5	0	1	3	0	2	0	2.5	1.5	2	0.5	1.5	0	3	2	8	0.5
	612_6-carboxytetrahydropterin_synthase_EC_41250_@_Queuosine_biosynthesis_QueD_PTPS-I	17.5	286	6.75	52.75	17	1.75	8.5	249.167	14.25	21.75	0.375	48	0.5	27.25	13.25	5.5	17.75	17.25	55.5	0.25	4.5	54.5	7.25	15.625	13.625	10	10	4.25	3.625	2.375	38.75	9.5	46.75	1.625	12.25
	613_6-carboxytetrahydropterin_synthase_EC_41250_@_Queuosine_biosynthesis_QueD_PTPS-I_/_Folate_biosynthesis_PTPS-III	0.333333	13.5	1	6.16667	26	6	18.3333	0.666667	0.333333	1.33333	0.666667	3.66667	0.333333	16	0.666667	0	18.6667	0.666667	18.1667	1	2	8.33333	0	0	0	14.1667	12.1667	0.666667	0	10	0	1	0.666667	1	1
	614_6-carboxytetrahydropterin_synthase_EC_41250_@_Queuosine_biosynthesis_QueD_PTPS-I_/_Folate_biosynthesis_protein_PTPS-III_catalyzes_a_reaction_that_bypasses_dihydroneopterin_aldolase_FolB	0.4	40.6667	0.6	1	0.8	27.8333	61.25	10.25	0.2	0.6	7.33333	26.3333	58.4167	36.25	1	0.6	30.75	0.8	3	1.2	1.6	0.2	0.8	1	0.6	22.0833	1.4	19.75	1.6	0.2	0.4	0.2	48.0833	0.2	0.2
	615_6-carboxytetrahydropterin_synthase_EC_41250_@_Queuosine_biosynthesis_QueD_PTPS-I_/_Folate_biosynthesis_protein_PTPS-III_catalyzes_a_reaction_that_bypasses_dihydroneopterin_aldolase_FolB_/_partial?	0	0.75	0	0	0.5	0	0	0	0	0.25	0	0	0	0.25	0	0.25	0	0	1.25	0	0	0.5	0	0.25	0	0	0	0.5	0.75	0	0.5	0.25	0	0	0
	616_6-deoxy-6-sulphofructose-1-phosphate_aldolase	57.5	31.5	7	54.5	95.5	9.5	271	10	118	46	11	54	14	158	7	10	130	46.5	46.5	6.5	17.5	37.5	27	43.5	126	139.5	24.5	69	7	45.5	13.5	16.5	211	15	67.5
	617_6-deoxy-6-sulphofructose_kinase	7.08333	9.5	3.25	77.25	8.25	3	11	3.5	6.25	10	6	7	1.75	12	8.75	4.25	19.75	8.5	5.25	4.5	4	6.5	10.25	8.66667	23.5	9	6.5	21.75	18.25	9.25	12.5	5.5	9.75	4.25	9.25
	618_6-deoxy-6-sulphoglucose_isomerase	0.5	1.5	0	1.5	3.5	0.5	14	0.5	4.5	1	0.5	2	1.5	7.5	0.5	0.5	4	4	1	0	0.5	1	0	2.5	4	8.5	2.5	0.5	0	3.5	1	1	8	0	2.5
	619_6-hydroxynicotinate_reductase_EC_1371	15	10	4	28	10	18	12	40	19	16	17	128	15	24	16	45	24	10	10	23	34	63	29	29	40	80	19	7	33	25	16	43	42	33	14
	620_6-phospho-3-hexuloisomerase	169	65.3333	142.167	95.6667	188.25	113.833	92.3333	72.8333	169.333	78.4167	139.167	101.583	41.3333	113	105	124	101	123.333	36.25	118	70.3333	80	182.333	108.833	166.833	84.6667	118.75	55.3333	98.3333	106.083	129	75.9167	103.25	74.75	218
	621_6-phospho-3-hexuloisomerase_EC_53127	63.5	77.8333	58.6667	156.667	125.75	97.8333	134.833	26.3333	181.833	87.9167	73.6667	272.583	97.8333	150.5	60.5	58.5	175.5	241.833	30.75	65.5	63.8333	101	60.3333	81.3333	71.8333	170.167	149.25	72.3333	66.3333	70.5833	62	43.4167	326.25	64.25	69
	622_6-phospho-beta-galactosidase_EC_32185	68	85	36	125	56	69	39	7	338	104	20	145	24	144	47	417	48	86	17	22	73	149	76	68	212	284	49	35	58	56	14	85	103	33	120
	623_6-phospho-beta-glucosidase_EC_32186	107.417	238.75	191	189.333	148	161.333	150.583	268.25	335.667	1	131.417	6	233.75	190.5	1	162.417	258.083	147.333	102.667	135.75	3	164.083	182.5	2	181	378.167	3	1	229.75	214.033	153.25	126.5	1	104.75	145.083
	624_6-phospho-beta-glucosidase_EC_32186_#_fragment	62	68	27	92	40	20	160	23	104	50.5	19	60	29	102	15	53	111	58	41	12	65	42	33	35	93	135	66	67	24	69	30	35	115	15	41
	625_6-phospho-beta-glucosidase_EC_32186_#_frameshift	4.5	2	0	0	6	1	14	0	6	5	0	3	2	9	0	0	4.5	6.5	0	1	4	1	3	3	8	13	2	1	0	2	1	2.5	6	3	3
	626_6-phospho-beta-glucosidase_ascB_EC_32186	307	603.083	278.667	1001.08	752.917	686.167	1014.08	905.833	1434.67	574.5	480.167	1142.58	1066	1051.08	504.667	419.75	1256.42	758.833	473.333	352.333	1061.58	758.75	809.5	937.583	497.583	1131	474.167	483.033	594.5	1042.78	772.333	1003.67	1365	605.167	696.167
	627_6-phospho-beta-glucosidase_ascB_EC_32186_/_PTS_system_arbutin-_cellobiose-_and_salicin-specific_IIBC_component_EC_27169	14	6	0	11	9.33333	1	27.6667	2	6	2.33333	0	9.66667	2	4.33333	0	1	18.6667	4.33333	5	1	6	6	2.33333	9	5.83333	12.6667	2	3	2	2	2	2	14.5	2.33333	4
	628_6-phosphofructokinase_fungal/animal_type_EC_27111	0	2	0	0	0	0	0	0	0	0	0	0	0	0	0	0	0	0	0	0	0	0	0	0	0	0	0	0	1	0	0	0	0	0	0
	629_6-phosphofructokinase_EC_27111	4721.42	5682.78	5351.52	6202.35	5409.97	4129.53	4567.15	5507.38	6677.53	4613.31	5589.31	10248.5	5971.62	5642.22	4417.72	4143.35	7072	6777.62	4271.55	5582.72	5250.42	5357.67	5377.72	5657.47	6535.72	7966.37	5678.47	5464.45	6124.48	5496.93	5734.5	4417.08	8529.13	4906.47	5104.25
	630_6-phosphofructokinase_EC_27111_Inosine-guanosine_kinase_EC_27173_Adenosine_kinase_EC_27120_Cytidine_kinase	0	0	0.666667	0.333333	0	0	0	0	0	0	0.333333	0.333333	0	0	0	0.333333	0	0	0	0	0.333333	0	0	0	0	0	0	0	0.333333	0	0	0	0	0	0
	631_6-phosphofructokinase_EC_27111_##_predicted_from_PF08013_family	0	0	0	0	0	0	0	0	0	0	0	0	0	0	0	0	0	0	0	0	0	0.333333	0	0	0	0	0	0	0	0	0	0	0	0	0
	632_6-phosphofructokinase_class_II_EC_27111	24	7	6	11.5	21	4	85.5	5.5	23.5	11.5	1	10	0	43	0.5	3.5	37	8	6.5	3.5	10	3.5	6	10.5	36.5	33	10.5	20	0	17.5	2	5	45.5	2	13
	633_6-phosphogluconate_dehydrogenase_decarboxylating_EC_11144	386.967	196.3	272.45	222.45	345.383	681.883	276.233	147.7	483.033	178	768.7	447.783	170.817	282.283	166.267	708.683	277.317	334.817	260.75	343.8	258.283	206.733	518.567	589.317	781.317	199.917	758.167	318.917	323.483	388.117	241.633	95.25	285.383	185.833	1145.72
	634_6-phosphogluconate_phosphatase	17.3333	11.75	1.91667	19.5833	24.5	2	83.1667	1.25	37.1667	14.6667	2.25	12.5833	2.75	44.75	2.08333	2.83333	52.0833	11.25	16.0833	4.08333	15.0833	8.33333	9.41667	12	22.6667	46.4167	10.5833	20.0833	3.5	10.8333	3.91667	10	21.1667	4.66667	24.3333
	635_6-phosphogluconolactonase_EC_31131	1212.5	511	1105.5	751	672.333	1242.5	694.333	625.833	1310	543	1303.17	1029.5	783.167	849.667	835	1396	979.167	936.833	396	884.167	582.5	525.833	1092	791.333	1395.67	696	1110.83	684.833	704.5	852.833	638.5	526.167	1002	541.667	1753.83
	636_6-phosphogluconolactonase_EC_31131_eukaryotic_type	3.5	4.5	8	5	2	2.5	6.5	10.5	16	4	3	10	1.5	8.5	12.5	3	2	2.5	30	13	14	5	23	25	26.5	1	20	6	18	4	12.5	1	3.5	12	6
	637_6-phosphogluconolactonase_EC_31131_eukaryotic_type_/_Gluconokinase_EC_27112	0	0	0	0	0	0	0	0	0	0	0	0	0	0	0	0	0	0	0	0	0	0	0	0	0	0	0	0	0	0	0	0	0	0.25	0
	638_6_kDa_early_secretory_antigenic_target_ESAT-6_EsxA	3	6	6	23	4	0	4	0	4	2	2	1	1	1	3	3	3	16	5	1	8	1	0	0	2	3	5	24	2	1	3	26	0	0	2
	639_78-didemethyl-8-hydroxy-5-deazariboflavin_synthase_subunit_1_/_78-didemethyl-8-hydroxy-5-deazariboflavin_synthase_subunit_2	2	0	0	0	0	0	0.5	0	0	0	0	0	0	0	0	0	0	0	0	1	0	0	0	0	0	0	0	0	0	0	0	1	0	0	0
	640_78-didemethyl-8-hydroxy-5-deazariboflavin_synthase_subunit_1_/_Phosphoribosylaminoimidazole-succinocarboxamide_synthase_EC_6326	0	0	0	0	0	0	0	0	0	0	0	0	0	0	0	0	0	0	0	0	0	0.333333	0	0	0	0	0	0	0	0	0	0	0	0	0
	641_78_dihydropteroate_synthase_methanopterin	25	70	36	75.3333	62.3333	42.3333	68.6667	83.6667	80.3333	43.3333	48	117	96	73.6667	44.6667	54	90	63.6667	35	39.6667	96	68	59	68.6667	44.3333	102.333	46	38	63.3333	71.3333	65.3333	113.333	130.333	61.3333	47
	642_7-cyano-7-deazaguanine_synthase_EC_63420	14.5762	56.7472	11.35	23.1401	82.452	20.6333	65.8333	7.78889	28.0417	23.0706	10.9056	30.6952	6.99286	40.523	39.0369	9.88333	53.1722	15.9083	76.1131	14.923	35.0206	48.6274	27.1611	19.4357	18.7635	48.4857	32.0151	24.8329	27.8901	40.4444	31.075	13.6417	19.6333	32.7222	15.025
	643_7-cyano-7-deazaguanine_synthase_EC_63420_@_Queuosine_Biosynthesis_QueC_ATPase	0.448052	0.0714286	0.3	0.487013	0.448052	0	1.0974	0.162338	0.414286	0.214286	0	0.233766	2	0.396104	0.642857	1.45	0.467532	0.324675	0.162338	0.142857	0.324675	0.0714286	0.142857	0.142857	0.506494	0.668831	0.0714286	0.649351	0.75	4.48571	0.0909091	1.88571	0.662338	0.0714286	0.324675
	644_8-amino-7-oxononanoate_synthase_EC_23147	8.5	7.66667	2.33333	3	12.6667	6.66667	2.16667	4	2.33333	3.33333	2.83333	3.5	11	6	5	4.83333	5	9.33333	21.8333	5.5	11	3.66667	7.66667	9	9.5	3.16667	2.5	2	4.83333	3	10.6667	2.16667	2	5.66667	6.33333
	645_8-amino-7-oxononanoate_synthase_homolog	830.5	349	124.917	271.417	487.5	494.417	519.583	220.417	818.333	162.917	183.5	385.5	866.333	385.5	498.083	718.5	361.917	550.667	897.333	532.333	491.833	222.083	982.833	420.75	914.833	173.833	166.083	189.917	736.167	290.083	497.083	187.5	571.5	554.75	451
	646_8-oxo-dGTPase_Bsu_YtkD_/_8-oxo-GTPase_Bsu_YtkD	283	259	434	264	264	326	253	200	440	302	316	370	397	420	239	409	294	320	129	207	291	274	348	244	441	539	354	279	417	429	285	301	304	175	344
	647_9492268	0	0	0	0	0	0	0	0	0	0	0	0	0	0	0	0	0	1	0	0	0	0	0	0	0	0	0	0	0	0	0	0	0	0	0
	648__Acetaldehyde_dehydrogenase_EC_1213	0	0	2	0	0	0	1	3	0	0	0	0	4	0	0	1	8	0	0	6	1	1	1	2	1	2	0	3	2	1	1	0	2	2	0
	649__Aldehyde_dehydrogenase_A_EC_12122	0	0	0	0	0	0	0	0	0	0	0	0	0	0	0	0	0	0	0	0	0	0	0	0	0	0	0	0	0	0	0	0.5	0.25	0	0
	650__Probable_coniferyl_aldehyde_dehydrogenase_EC_12168	3	0.5	7.125	3.5	3.25	2	2.25	7.5	4.25	9.125	11.25	5.5	2.5	1.25	3	3.25	1	6	2.25	8	4.75	2.5	5.75	10.95	4	0.25	1.5	0	7.25	6.5	5	2.5	1.25	2.5	2
	651_A-factor_biosynthesis_protein_AfsA	0	0	0	0	0	0	0	0	0	0	0	0	0	0	0	0	0	0	0	0	0	0	0	0	0	0	0	0	0	0	0	1	0	0	0
	652_A/G-specific_adenine_glycosylase_EC_322-	186.5	1347.67	173.167	325.5	249.167	99.5	250.5	237.333	281.667	244.333	202.167	423.333	106	295.833	218.667	130.333	232.167	174	431.833	248.833	226	380.333	211.667	354.167	318.333	211.5	224.667	181.333	294.833	204.667	344.333	163.667	346.167	172.333	145.667
	653_AA3-600_quinol_oxidase_subunit_I	0	1	0	0	0	0	0	2	0	0	0	1.2	0	0	0	0	0	0	0	0	0	0	0	0	0.5	0	0	0	0	0	0	2	0	0	0
	654_AA3-600_quinol_oxidase_subunit_II	0	0	0	0	0	0	0	0	0	2	0	0	0	0	0	0	0	0	0.5	0	0	0	0	0	0	0	0	0	0	0	0	0	0	0	0
	655_AA3-600_quinol_oxidase_subunit_IIII	0	0	0	0	4	0	0	0	0	0	0	2	0	0	0	0	0	0	0	0	0	0	0	0	0	0	0	0	0	0	0	1	0	0	0
	656_AA3-600_quinol_oxidase_subunit_IV	0	0	0	0	0	0	0	0	0	0	0	0	0	0	0	0	0	0	0	0	0	0	0	0	0	0	0	0	0	0	0	0	2	0	0
	657_AAA+_family_protein_ATPase_EccA1_component_of_Type_VII_secretion_system_ESX-1	13	27	7	4	19.5	11	14	13.5	13	8	17.5	12.5	11	28	28	24.5	17	20	12	38	18.5	34	14	16	16	7.5	15.5	16.5	39	24	17.5	34.5	10	21	40.5
	658_AAA+_family_protein_ATPase_EccA3_component_of_Type_VII_secretion_system_ESX-3	0	0	0	0	0.5	1	0	2.5	0	0	0.5	1.5	0	1.5	0	0	0	0	0	2	0.5	1	0	3	0.5	0	0.5	0	0	3	0.5	0	0	0	2.5
	659_AAA-family_ATPase_Atu6082_type	0	0.666667	0.666667	0	1	0.666667	0	0	0	0.666667	0	0.333333	0.333333	0.333333	0	0	0	0	0.666667	0	0	0.333333	0	0.666667	0	0.333333	0	0.333333	1	0	0	0	0	0	0
	660_AAA_family_ATPase_Cdc48	15.5	21	10.5	16.7	23.4	0	3.33333	6	7.5	29.8333	20.25	16.75	7.25	10.575	24.5	6.33333	8.5	11.75	230.1	8	15	63.8167	8.95833	33	12.5	6.83333	6.5	6.25	13.6	5	11.3333	9.5	17.3667	4.2	10.8333
	661_ABC-2_type_transporter	20	4	6	1	2	21	27.5	2	30	3	9.5	16	35	20	20	21.5	5	17	2	14	5	12	61.5	18	32	5	2	2	36	18.5	12	3	32	13	12
	662_ABC-transporter_ATP-binding_protein_-possibly_involved_in_cell_wall_localization_and_side_chain_formation_of_rhamnose-glucose_polysaccharide	170	188	558	244	199	56	115	517	156	126	256	72	204	213	145	156	768	95	26	306	701	51	120	20	321	549	8	143	654	210	181	65	180	79	179
	663_ABC-type_Fe3+-siderophore_transport_system_ATPase_component	107	190.333	118.333	264.167	164.5	164	228	219.333	325.333	194.333	212.333	449.333	334.833	246	135.5	105.333	367.167	257.333	115	160.333	291.167	193.167	135.333	220.833	130.333	345.667	160.833	162.5	162.833	218.333	183.833	226.5	381.333	159.833	200.833
	664_ABC-type_Fe3+-siderophore_transport_system_periplasmic_iron-binding_component	3	0	4	4	4	3	3	3	21	3	5	6	2	2	0	9	2	13	0	1	3	3	8	14	6	3	2	8	4	7	1	6	7	1	2
	665_ABC-type_Fe3+-siderophore_transport_system_permease_2_component	524.7	408.7	919	553.167	394.533	349.5	330.483	922.617	707.133	403.5	733.417	512.15	519.9	582.067	471.083	637.6	1344.03	417.683	277.667	585.183	996.75	323.217	436.133	257.25	625.567	982.733	306.883	443.467	971.683	719.55	443.533	505.233	503	256.7	498.833
	666_ABC-type_Fe3+-siderophore_transport_system_permease_component	363.5	239.5	460	344.5	160	220.5	252	319	470	217.5	420	310.5	244.5	249.5	214.5	388	441	318.5	154.5	246	289	251.5	218	201	305.5	316.333	190.5	285	298	315	272.5	293.5	212.5	159	258.5
	667_ABC-type_Fe3+_transport_system_periplasmic_component	23	77	10.5	27	26	8	24	17.5	40	22.5	8	37.5	9	23	35.5	12.5	23	19	67	6	42	58	36	31	19	76	6	23	21.5	34	51.5	31	29	8.5	13.5
	668_ABC-type_Fe3+_transport_system_protein_Molybdenum_transport_protein_putative	0	0	0	0	0	0	0	0	0	0	0	0	0	0	0	0	0	0	0	0	0	0	2	0	0	2	0	0	0	0	0	0	0	0	0
	669_ABC-type_amino_acid_transport/signal_transduction_systems_periplasmic_component/domain	0	0	0	0	0	0	0	1	0	0	0	0	0	0	0	0	0	0	0	0	0	0	0	0	0	0	0	0	0	0	0	0	0	0	0
	670_ABC-type_efflux_pump_duplicated_ATPase_component_YbhF	255	395.5	199.5	312	301.5	161	228	218	324	244.833	170.5	527	353.5	254.5	252.5	183	289.5	316	541.5	260.5	343	428	269	244.5	284.5	301.5	220	241	298	236.5	295.5	266.5	377.5	234.5	196.5
	671_ABC-type_efflux_pump_duplicated_ATPase_component_YbhF_/_ABC-type_efflux_pump_permease_component_YbhS	0	2	0.5	4	6	1	6	2	2	7.5	1	3	11.5	7	2	0	2	9.5	2	2	0	2	0	5	3	32	1	1	2	4	9	1	7.5	3	5
	672_ABC-type_efflux_pump_membrane_fusion_component_YbhG	7.5	26.5	5	15.5	20.5	2	16.5	3	13.5	21.5	0	12.5	5	14.5	25	1	27	7	86.5	15	23.5	63	6.5	9.5	19.5	11.5	10.5	12	15	6.5	13	34	10	3.5	3
	673_ABC-type_efflux_pump_permease_component_YbhR	8	65	5	20	47.5	1	0	4.5	3.5	15.5	6	22.5	8	4.5	44.5	1.5	8.5	8.5	150.5	19	34.5	151	5.5	36.5	9.5	9	16	13.5	21	15	22	36.5	1.5	8	3
	674_ABC-type_efflux_pump_permease_component_YbhS	16	74.5	12.5	22.5	42.5	6	17	18	12.5	15.5	18	37.5	30	18	52	11	23.5	10	168.5	30.5	35.5	82	26.5	42.5	22	6.5	26.5	7	60	7.5	23	33	14	23	10
	675_ABC-type_hemin_transport_system_ATPase_component	17.5	21.5	18	81.5	55	59.5	50	88	84.5	35	32	96	109.5	73.5	44.5	14	106	65	31	32.5	84.5	54.5	97	85	77	53	24	34.5	64.5	76	89.5	143.5	125	44	53
	676_ABC-type_multidrug_transport_system_ATPase/permease_components	80.3333	62.25	95.15	97.75	70.25	72.45	72.2333	96.7	124.617	76.9167	116.017	121.867	97.4167	83.1667	82.4167	67.5	112.5	85.7833	67.25	110.85	86.25	90.5	96.2833	96.5595	99.6083	111.75	99.1667	69.1833	141.083	126.183	120.617	101.5	107.775	74.9667	88.0833
	677_ABC-type_multidrug_transport_system_ATPase_component	5081.83	4262.33	6836.33	4957.17	4349.5	4853.33	4037.83	5644.5	7359.33	4334.17	7244.5	7795.5	5358.17	5292	4381	5097	6688.67	5411.83	3257	6102.5	5286.67	4569	5288	5311.5	7099	7544.83	6087.83	4748.5	6926	5851.33	4604	4013.5	6944	3985.83	6083.33
	678_ABC-type_multidrug_transport_system_permease_component	227.5	553	52.5	831.5	616.5	113	1246	159	798.5	461	60.5	1790.5	857.5	806.5	272	199	1057.5	896	250	105	468	394.5	318	369.5	358	1174	188.5	573	156	344	241.5	267.5	1676.5	349.5	398
	679_ABC-type_nickel/oligopeptides_specific_transport_system_ATPase_component	0	0	0	0	0	0	1	0	0	0	0	0	0	0	0	0	0	0	0	1	0	0	0	0	0	5	0.5	0	0	2	0	2.5	0	0	0
	680_ABC-type_nickel/oligopeptides_specific_transport_system_permease_component_1	0	0.5	0	1	1	0	0	1	0	0	0	1	3	0	3	0	1	3.5	1	0	0.5	6	0	2.5	0	0	0	0	0.5	0	1	1.5	0	0	0
	681_ABC-type_nitrate/sulfonate/bicarbonate_transport_system_ATPase_component	1094	1145.5	1416	1138	952	948	690	2031	1497.5	952.5	1377.5	1989.5	917	1060	1142.5	1025	889	1010	1056.5	1326	1097.5	1251.5	1054.5	934.5	1261.5	1511.5	1660	1351.5	1844.33	1219.5	1059.5	1551.5	1295.5	935.5	1034
	682_ABC-type_nitrate/sulfonate/bicarbonate_transport_system_permease_component	1616.6	1408.2	1844.6	2030.8	1756.2	1951.4	1626.4	2312.9	2869.2	1563.8	2602.2	3412.8	2364.1	2083.4	1468.4	1407.4	2697.6	2135.4	1183.6	1694.6	2318.6	1859.2	1735	2056.1	2039.2	3114.6	1879	1896.6	2061.2	2386	1616.8	2108.8	2855.2	1497.8	1663.4
	683_ABC-type_nitrate/sulfonate/bicarbonate_transport_systems_periplasmic_components	2218	1618	2744	2075	1892	2320	1850	2969	3792	2038	3359	3607	2787	2626	2007	1965	2698	2068	1268	2310	2686	2139	2060	2450	2883	3910	2451	2239	2579	3196	2045	2363	2796	1791	2085
	684_ABC-type_polar_amino_acid_transport_system_ATPase_component	1145	1614.83	1548.33	1414.67	1357.53	1224.2	1242.03	1795	2014.2	1110.5	1578.83	2394.67	1554.5	1571.37	1175.17	1152.2	1856.97	1345	1138.33	1511.33	1778.42	1536.2	1322.17	1569.67	1626.33	2338.6	1556.07	1378	1754.67	1721.03	1381.03	1478.67	1967.5	1085.67	1441.27
	685_ABC-type_probable_sulfate_transporter_ATPase_component	83	30	92	29	33	62	25	56	107	29.3333	122	74	56	51	71	83	65	54.3333	64	95	57	67	100	46	84.3333	29	90	80	96	79.3333	75	31.5	71	57	53
	686_ABC-type_probable_sulfate_transporter_periplasmic_binding_protein	11	1	23	9	9	8	10	7	14	9	17	12	19	1	9	10	5	3	7	18	9	8	9	17	28	9	7	15	16	4	12	5	10	21	7
	687_ABC-type_probable_sulfate_transporter_permease_protein	131	23	136	42	31	41	15	56	50	40	85	78	69	28	50	71	40	38	46	103	67	64	124	56	72	14	42	64	104	36	71	17	68	75	39
	688_ABC-type_protease_exporter_ATP-binding_component_PrtD/AprD	0	2	0	3	4	4	2	5	8	2	1	5	14	9	5	0	9	7	5	1	6	5	8	4	0	7	3	1	9	5	6	6	11.5	4	3
	689_ABC-type_protease_exporter_membrane_fusion_protein_MFP_family_component_PrtE/AprE	0	0	2	1	4	0	0	2	2	7	3	1	0	0	4	1	1	3	9	18	6	2	5	10.5	14	1	5.5	0	16	0	5	4	0	2	1
	690_ABC-type_spermidine/putrescine_transport_systems_ATPase_components	5	8	7	15	10	5	8	14	13	4	9	11	14	6	10	8	6	7	5	5.5	19	3.5	11	9	18	3	11	0	3	5	3	6	15	7	3
	691_ABC-type_sugar_transport_system_periplasmic_binding_protein_YcjN	153	55	126.5	161	115	87	372	26	231	134	81	204	177	276	106	49.5	206	141	90	125	87	78	180	202	189.5	178	96	123	66.5	91	104	49	362	81	399
	692_ABC-type_sugar_transport_systems_permease_components	0	0	0	0	0	0	0	0	0	0	1	2	0	0	0	0	0	0	0	0	0	0	0	0	0	0	0	0	0	0	0	1	1	0	0
	693_ABC-type_transporter_periplasmic_component	0	0	1	0	0	0	1	0	0	1	1	0	0	0	0	0	0	0	0.714286	0	0.142857	0	1	1	0	0	0	0	0	0	0	0	0	0	0
	694_ABC-type_tungstate_transport_system_ATP-binding_protein	136	2809	160	484	157	103	83	137	208	342	249	551	56	320	277	129	208	242	479	133	100	455	167	246	157	112	151	98	229	106	409	110	441	135	168
	695_ABC-type_tungstate_transport_system_periplasmic_binding_protein	168	1688	218	492	206	147	130	266	261	292	286	483	120	253	360	240	252	272	448	229	181	384	319	262	305	183	314	151	202	219	321	125	446	177	168
	696_ABC-type_tungstate_transport_system_permease_protein	127	1565	126	354	125	97	82	101	171	219	232	441	68	265	238	128	142	189	282	127	128	321	149	175	221	100	181	95	112	106	266	105	336	142	130
	697_ABC-type_vanadate_transport_system_permease_protein	0	0	0	0	0	0	0	0	0	0	0	0	0	0	0	0	0	0	1	0	0	0	0	0	0	0	0	0	0	0	0	1	0	0	0
	698_ABC1_family_protein	6	1	4.83333	1.5	2.83333	29	0	2.5	8	2.5	19.8333	3	1.5	1.5	2.33333	10	5.5	2.5	0.333333	3.5	5	2	6.5	4	9.5	4.25	32	6	8.33333	4	3	1	0	5	11
	699_ABC1_family_protein_##_group_10	172.25	623.583	183.283	1071	646.917	159.083	792.417	290.083	892.95	462.25	168.6	2227.62	1104.75	863.417	204.417	217	1079.95	1083.15	140.617	139.117	580.25	497.833	209	406.667	418.5	1394.25	277.017	647.25	146.167	378.45	219.583	297.083	1802.2	459.75	489.667
	700_ABC1_family_protein_##_group_11	0	0	0	0	0	0.5	0	1	0	0	0	0	0	0	0	0	0	1.5	0	0	0	0	0	0	0	0	1	0	0	0	0	0	0	0	0
	701_ABC1_family_protein_##_group_14	0	0	0	0	0	0	0	0	0	0	0	0	0	0	0	0	0	0	0	0	0	0	0	0	0	0	0.5	0	0	0	0	0	0	0	0
	702_ABC1_family_protein_##_group_15	0	0	0	0	0	0	0	0	0	0	0	0	0	0	0	0	0	0	0	0.5	0	0	0	0	0	0	0	0	0.333333	0	0	0	0	0	0
	703_ABC1_family_protein_##_group_19	0	0	0	0	0	0	0	0	0	0	0	0	0	0	0	0	0	0	0	0	0	0	0	0	0	1	0	1	0	0	1	0	0	0	0
	704_ABC1_family_protein_##_group_21	0	0	0	0	0	0	0	0	0	0	0	0	0	0	0	0	0	0	0	0	0	0	0	0	0	0	0	0	1	0	0	0	0	0	0
	705_ABC1_family_protein_##_group_25	0	0	0	0	0	0	0	0	0	0	0	0	0	0	1	0	0	0	0	0	0	0	0	0	0	0	0	0	0	0	0	0	0	0	0
	706_ABC1_family_protein_##_group_31	0	0	0	0	0	0	0	0	0	0	0	0	0	0	0	0	0	0	0	0	0	0	0	0	0	0	0	0	0	0	0	0	0	0	1
	707_ABC1_family_protein_##_group_33	1	11	0	1	0	0	0	1	0	0	1	1	0	0	0	1	1	0	3	0	0	2	1	0	0	3	0	0	0	0	0	0	0.5	1	2
	708_ABC1_family_protein_##_group_6	1	0	0	0	0	0	0	0	0	0	0	0	0	0	0	0	0	0	0	0	0	0	0	0	0	0	0	0	0	0	0	0	0	0	0
	709_ABC1_family_protein_##_group_7	1	4	0	1.5	2.5	0	0	3	1	0	3.5	1	0	0	1	4	1	1	0.5	0.5	2.33333	2	1	2	1.5	3	3	0	2	0	2	2.5	2	1	8
	710_ABC1_family_protein_##_group_8	0	0	0.5	0	0	0	0	0	0	0	0	0	0	0	0	0	0	0	0	0	0	0	0	0	0	0	0	0	0	0	0	0	0	0	0
	711_ABC1_family_protein_##_group_9	0	0	0	1	0	1	2	0	0	0	1	0	0	0	0	1	1	0	0	1	0	0	1	1	1	0	0	0	0	1	0	1	0	0	0
	712_ABC1_family_protein_At5g24810	0	0	0	0	0	0	0	0	1	0	0	0	0	0	0	0	0	0	0	0	0	0	0	0	0	0	0	0	0	0	0	0	0	0	0
	713_ABC1_family_protein_MXAN_0725	0	0	0	0	0	0	0	0	0	0	0	0	0	0	0	0	0	0	0	0	0	0	0	0	0	0	0	0	0	0	0	0	0	0	1
	714_ABC_alpha-glucoside_transporter_inner_membrane_subunit_AglF	1	4	7	5	7	3	2	1	2	4	13	2	12	3	5	2	7	11	2	2	14	2	5	1	7	14	2	5	8	13	5	8	6	8	8
	715_ABC_efflux_pump_fused_inner_membrane_and_ATPase_subunits_in_pyochelin_gene_cluster	44.3333	32.3333	53.3333	32	22.3333	49	39	59	66.3333	25	61	60.1667	47	53	35.8667	17.5	42	37.3333	37.6667	46.45	47	35.3333	25.3333	26.6667	67.6667	51.3333	49.3333	45	48	65.2	55.8333	41.6667	45	28	36.3333
	716_ABC_exporter_ATP-binding_subunit_of_DevA_family	7	1.5	4.5	2.5	3	2	2	2.5	2.5	3	0.5	6.5	1	0.5	1	2.5	6.5	3	0.5	5	4	4	2.5	0.25	2	0.5	4.5	2.5	7.5	1	8.5	4.25	2	2	6
	717_ABC_exporter_ATP-binding_subunit_of_DevA_family_#_heterocyst_specific	0	0	0	0.5	0	0	0	0	0	0	0	0	0	0	0.5	0	0	0	0	0	1.5	0	1	0	0	0	0.5	0	0	0	0	0	0.5	0	0
	718_ABC_exporter_for_hemopore_HasA_ATP-binding_component_HasD	0	0	0	0	0	1	0	0	1	0	0	0	0	0	0	0	5	2	0	0	0	0	1	0	2	0	1	0	0	0	0	0	0	0	0
	719_ABC_transport_system_permease_component_YbhR	100	277	39	141	176.5	38	346	61.5	227.5	125.5	29	204.5	61	206.5	160.5	43.5	265.5	87.5	365.5	51	162.5	267	153.5	133.5	202.5	347	77	148.5	79	145	207	129.5	296.5	77	99
	720_ABC_transport_system_permease_component_YbhS	267	318.5	106.5	217.5	278.5	195	601.5	122	348.5	233.5	111.5	295.5	221	344	235	243.5	308.5	186.5	535.5	214	243.5	293	345	277.5	432	353.5	161.5	269	262	266	280.5	173	405	280	192
	721_ABC_transporter	1	1	2	1	2	0	1	0.333333	2	1	12	5	1	1	1	0	3	4	1	3	0	0	3	2	4	3	0.333333	3	4	5	2	6	1	1	0
	722_ABC_transporter_ATP-binding/permease_protein	1	1.75	2.5	0.25	1	1	1.25	1.83333	0.25	1.53333	3	3.5	0.583333	1.5	3	2.2	1.75	2.75	1	4	1	1.25	1	2.80952	1.5	2	1.5	1.33333	2.30952	2	0.75	1.7	2.58333	2.25	2
	723_ABC_transporter_ATP-binding_protein	245.5	340.5	291	323.5	235	282.5	261	354.5	420.5	245.5	329	416.5	342	376.5	302.75	277	389.5	341.25	201.5	341.5	438.5	328.5	339.5	385.5	323	343.5	297	217.5	376.5	348.5	373	403.5	494	223.5	298.833
	724_ABC_transporter_ATP-binding_protein_Vex2	4799	3559.25	5508	3745	3661	3951	2758	4391	6997	3286	6007	4578	4507	4864	3781	5521	4248	4214	2441	5424	3565	3250	4807	4652	6937	5705	5445	4168	6243	6251	3484.25	3897	4775	3026	5146
	725_ABC_transporter_periplasmic_spermidine_putrescine-binding_protein_PotD_TC_3A1111	6741	4420.5	8412.5	5492.5	4974	6285	4805.5	6503	10540.5	4573.5	7689	7939	5955	6424.33	6106.5	6097	7250	6109	3255.5	6945	6076.83	4972.5	7821.5	6226.5	8138	6084	7057.5	5012.5	8058.33	7696	5352.5	5341.33	8059.5	5016	7056.5
	726_ABC_transporter_periplasmic_spermidine_putrescine-binding_protein_PotD_TC_3A1111_/_Spermidine_Putrescine_ABC_transporter_permease_component_potC_TC_3A1111	2	0	6	2	0	1	2.5	4	0.5	5	6.5	5	0	1	1	3	0	1.5	3.5	7	1	3	2	0.5	1.5	2.5	7	2.5	2.5	2	5	1	0.5	4	2.5
	727_ABC_transporter_permease_component	10	0.5	9.5	2.5	2	4.5	1	5.5	3	9	0	4	8.5	8	4	3.5	7.5	1	9	4.5	18.5	10.5	1	5.5	5	6	3	1.5	2.5	3	0.5	1	2.5	3	5
	728_ABC_transporter_permease_protein	895	1045	1146.5	1176.5	955	955	817	1112.5	1510	758	1381	1747	920.5	1062.5	853	971	1239	1049.5	740.5	894.5	1172	1061	1030	1112	1200.5	1577.5	1256.5	890.5	1103	1231.5	887	957.5	1432	812	1347.5
	729_ABC_transporter_permease_protein_/_ABC_transporter_permease_protein	0	0	0	0	0	0	0	0	1	0	0	0	0	0	0	0	0	0	0	0	0	0	0	0	0	0	0	0	0	0	1	0	0	0	0
	730_ABC_transporter_permease_protein_/_Aspartyl-tRNA_synthetase_EC_61112_@_Aspartyl-tRNAAsn_synthetase_EC_61123	0	0.5	0.5	0	0	0.5	0	1	0	0	0	0	0	0	0.5	0.5	0	0.5	0	0	0	0	0.5	1	0	1	0	0.5	0.5	0	0.5	1	0.5	0.5	0
	731_ABC_transporter_permease_protein_YejE	0	0	0	0	0	0	0	0	0	0	0	0	0	0	0	0	1	0	1	0	0	0	0	0	4	0	0	0	0	0	0	0	0	1	0
	732_ABC_transporter_predicted_N-acetylneuraminate-binding_protein	1955	3729.5	2543	3829.5	2771.5	3245.5	2553.5	5523.5	5778.5	2599	2622	6197.5	3869	3676.5	2592.5	2723	4811	3064	1914.5	2209.5	5087.5	3436	2828	3478.5	1882.5	5387.5	3225.5	2364	3626.5	5150.5	3139.5	6127.5	5201.5	2988.5	2886
	733_ABC_transporter_predicted_N-acetylneuraminate_transport_system_permease_protein_1	557	1502	714.5	1154.5	953	657	698	2347	1738	986	537	2390	1227	1182	717	741	1396	806	644	818	1741	1339	965	1130	640	2122	1227	1139	1333	1552	1050	2462	1554	963	816.5
	734_ABC_transporter_predicted_N-acetylneuraminate_transport_system_permease_protein_2	634	1322	664	1099	935	669	687	2062	1515	925	540	2242	1171	1136	793	647	1371	812	682	783	1729	1251	1005	1014	625	1830	1096	1117	1346	1461	979.5	2346	1414	954	759
	735_ABC_transporter_solute-binding_protein	0.5	0.5	0.5	0	0.5	0.5	1	1	0.5	1	0	2	0	1.5	0.5	0	0.5	0	1.5	0	0	2.5	1.5	0.5	5.5	6	0.5	1	0.5	3	1.5	0	0	0.5	0.5
	736_ABC_transporter_substrate-binding_protein	13.5	9.25	19.9167	13.8333	12	14.0833	19.8333	15.6667	21.75	18.5833	19.5	14.3333	13	16.5	13.5	12	21.5	15.4167	10	9.5	14.0833	12.25	10.6667	10.5833	16.9167	28.3333	18	18.3333	21.75	23.5833	7.91667	20.8333	12	13.3333	16.8333
	737_ABC_transporter_transmembrane_regionABC_transporterPeptidase_C39_bacteriocin_processing	77.8333	64	111.75	108.333	91.5	81.75	58.3333	86.5	122.5	82	118	110.5	104.5	94	140	118.5	103	80	106.5	147.333	144	91	142.5	96.3333	183.5	145.5	167.5	64.5	158.833	141.333	116.5	106	113	85.8333	122.833
	738_ABC_transporter_ironB12siderophorehemin_permease_component	0	11	1	57	64	0	5	4	1	3	1	4	0	10	2	1	2	1	0	2	2	9	1	2	42	1	0	0	4	31	0	4	1	1	30
	739_ABC_transporter_ironB12siderophorehemin__permease_component_#_truncated	0	2	0	12	13	0	0	0	2	1	0	1	0	1	0	0	0	1	0	0	0	0	0	2	8	0	0	0	0	8	0	0	1	0	7
	740_ABC_transporter_ATP-binding_protein	289	242	340	361	195	328.333	180	264.833	460	237	386	332	309.333	310	224.333	347	302.333	296	165	352.5	249.333	227.5	304	300.5	459.5	375	295	225	378.333	392	243	313	288	195	310
	741_ABC_transporter_ATP-binding_protein_associated_with_thiamin_pyrophosphate?_binding_lipoprotein_p37	1	0	1.5	0	1	0	0	0	0.5	0.5	0	0	0	0	0.5	0	0	0.5	0	1	0.5	0	0	0	0.5	0	0	1	0	1	0	0	0.5	0.5	0.5
	742_ABC_transporter_ATP-binding_protein_Branched-chain_amino_acid_transport_ATP-binding_protein_LivF_TC_3A141	121.5	167.5	397.5	191.5	205	41	66.5	413	121.5	126	207.5	185.5	219.5	172	134.5	124	525	95.5	60.5	239	497.5	98	132.5	66.5	184.5	387	64.5	191	461	164	159.5	60	171	88	143
	743_ABC_transporter_ATP-binding_protein_PA1807	0	0	0	0.333333	0	0	0	0	0	0	0	0	0	0	0	0	0	0	0	0	0	1	0	0	0	0	0	0	0	0	0	0	0	0	0
	744_ABC_transporter_ATP-binding_protein_SCO2422	0	0	0	0	0	0	0	0	0.5	0	0	1	0	3	1	0.5	0	0	1	0.5	2	1	0	0	0	0	0	0	0	0	0.5	1	0	1	0
	745_ABC_transporter_ATP-binding_protein_SkfF	0	0	0	0	0	0	0	0	0	1	0	0	0	0	0	0	0	0	1	2	0	0	0	0	0	0	0	0	1	0	1	0	0	0	0
	746_ABC_transporter_ATP-binding_protein_YclH	1	1	2	1	2.5	2	0	1	1	1	0	2.5	1	2	2	0	1	0	1	1	1	1	4	3	3	2	2	0	2.5	0	0	3	1.5	2	2
	747_ABC_transporter_ATP-binding_protein_YdcT	28	12	3.5	25.5	28.5	1.5	76.5	2.5	53	33.5	3.5	11	0.5	68.5	5	6.5	64	14	12.5	6	9.5	18	5.5	25.5	45.5	52.5	16.5	34.5	6	22	6	7.5	82.5	8	22.5
	748_ABC_transporter_ATP-binding_protein_YtlC	0	0.25	0	0	0.25	0.25	0	0	0	0	0	0.25	0	0	0	0	0	0	0	0.25	0	0.5	0	0.25	0.25	0	0	0	0	0	0	0	0	0	0
	749_ABC_transporter_ATP-binding_protein_YtrE	0.25	1.5	0.5	0	0.25	1	0	0.75	0.75	0.25	1	1.25	2.25	0.25	2	2.5	0.5	0	0.25	4.25	0.25	1.5	1.25	0.5	0.75	0	0.75	0.25	2.25	1.5	0.25	0.25	0.5	0	0.75
	750_ABC_transporter_ATP-binding_protein_YvcR	9976.5	8665.42	13293.9	9625.17	8718.08	9535.42	7093	12170	15299.1	8112.5	13576.1	13290	9378.67	10475.6	9067.17	10050.4	11330.2	9809.67	6888.92	13388.2	10353.5	9974.83	11017	10719.2	13151.1	12433.7	12504.7	9182.58	13830.2	12093	9960.5	9250.83	11299.3	8117.58	11055.2
	751_ABC_transporter_ATP-binding_protein_uup	24402.5	20462.8	27188	20160.9	18571.5	20599	15986.3	21852.2	33093.8	16420.1	29246.7	27184.3	22704	23255.2	20883.7	25922.8	22091.4	22601.3	17681.8	28509.7	21788	18943.3	27050.5	21540.1	36056	26903.5	25695.5	19807.5	29624	26495.8	22415.5	17821.3	23789.8	17562.8	26419.3
	752_ABC_transporter_associated_with_Efe_ATP-binding_subunit	14	11	17	13	6	14	7	6	11.5	11	16	19	13	8	11	15	15	10	16	18	24	18	18.5	4	17	10	15	10	25	26	16	11	6	13	8
	753_ABC_transporter_associated_with_Efe_putative_permease_subunit_I	41	24	49	35	32	41	15	67	63	27	60	52	35	43	36	21	34	38	32	39	59	25	27	34	48	60	36	39	49	43	39	16	34	15	43
	754_ABC_transporter_in_pyoverdin_gene_cluster_ATP-binding_component	9	5	11	3	15	6	5	17	11	4	10	18	6	8	4	10	10	4	4	17	4	8	11	16	5	13	5	12	11	9	7	9	7	2	14
	755_ABC_transporter_in_pyoverdin_gene_cluster_permease_component	7	7	10	8	9	2	6	7	10	9	20	27	9	5	9	7	13	6	3	15	4	13	12	25	11	13	12	6	14	5	8	18	8	9	11
	756_ABC_transporter_involved_in_cytochrome_c_biogenesis_ATPase_component_CcmA	161	209	152	249	209	165	317	166	296	190	236.333	301	198	215	221	109	272	181	242	195	230	285	229	183	363	388	184	214	273	248	231	223	358	153	202
	757_ABC_transporter_involved_in_cytochrome_c_biogenesis_CcmB_subunit	114	168	81	114	120	92	238	76	222	122	101	130	216	172	115	63	169	101	252	87	186	119	147	136	223	251	130	122	144	156	144	96	200	88	140
	758_ABC_transporter_membrane-spanning_permease_Pep_export_Vex1	11	0	5	1	2	3	2	2	0	1	20	4	3	9	3	7	1	5	3	8	1	2	2	3	3	0	9	3	8	3	1	1	2	2	3
	759_ABC_transporter_membrane-spanning_permease_Pep_export_Vex3	5621	2599	5325	4576	3289	3171	2290	3414	8289	2723	5318	3179	5457	4092	2852	5579	3662	3965	1790	4104	3251	2370	3657	3936	7831	4097	5448	2860	3904	6755	2287	2511	3887	2349	5315
	760_ABC_transporter_multidrug_efflux_pump_fused_ATP-binding_domains	1828	1683	1160.5	1373.5	1487.5	1333.5	2111.5	1084	2211	1366.33	1173	2072	1921.5	1715	1610.5	1907	1579	1522	2506	1731	1416.5	1633	2569	1595	2281.5	1712	1196.5	1371.5	1727.5	1582.5	1713	922.5	2227	1794	1285.5
	761_ABC_transporter_periplasmic-binding_protein_YdcS	28	23.5	2.5	51.5	45.5	5.5	168.5	10.5	80	30.5	1	18.5	3.5	74.5	3	1	77.5	23	21	2	20.5	9	10.5	32	70.5	98	15	40	7.5	26	4	18	94.5	19.5	28
	762_ABC_transporter_periplasmic_substrate-binding_protein_PA1811	0	0	0	0.5	0	0	0	0	0.5	0.5	0	0.5	1	0	0	0	1.5	0.5	0	0	0	2	0	0.5	0	1	0	0	0	0	0.25	1.5	0	0	0
	763_ABC_transporter_permease_protein_YdcU	0.5	0	0	2	1.5	0	1.5	0	1	0	0	0.5	0	2.5	0.5	0	1	0.5	2	0	0	1	0	0	1.5	0	1.5	1	0	0	0	0.5	2	0	1
	764_ABC_transporter_permease_protein_YdcV	0	0	0	0	0	0	0	0	0	0	0	1	0	0	0	0	0	0	0	0	0	1	0	0	0	0	0	0	0	0	0	0	0.5	0	0
	765_ABC_transporter_permease_protein_YtlD	517.2	325.833	727.567	387.876	295.25	432.933	298.867	361.483	673.65	338.033	707.117	431.45	399.067	360.867	336.917	488.5	440.367	439.7	179.783	526.743	348.783	317.867	516.9	271.167	752.617	398.583	476.55	383.317	553.85	520.083	403.333	232	448.617	291.417	434.95
	766_ABC_transporter_permease_protein_YvcS	0	1.5	3.5	5	1	0	3.5	0	2	3	6	4	0	7	1.5	0	6.5	2	2.5	4.5	1	2	0	3	4	5	0.5	3.5	6.5	1	3	1	2	0	0
	767_ABC_transporter_permease_protein_YxdM	1	0.5	4.5	0	1	0	9.5	0	0	1	3	2	0	6	4.5	0	1.5	2	3.5	1.5	0	0	2	0	0	1	1.5	3.5	14.5	2	0	7	0	2	0
	768_ABC_transporter_permease_protein_clustered_with_evolved_beta-galactosidase	81.5	24	44.5	43.5	18	29	36.5	30	85.5	31.5	83	18.5	29	67.5	15.5	38.5	47	20	23	14	24.5	33	58	23	122.5	54.5	36.5	21.5	15.5	62	29.5	20	57.5	6	49.5
	769_ABC_transporter_premease_protein_PA1809	0	1	0	2	4	0	1	2	0	0	0	2	0	1	3	0	3	4	2	1	0	14	0	3	0	2	1	0	5	0	7	3	7	0	1
	770_ABC_transporter_protein_IroC	514.5	340.367	304.583	730.583	309.75	295.25	626.167	314.25	543.583	510.667	413.75	357.667	278.75	1008.17	258.083	243.917	1431.25	210.5	395.333	431.25	390.667	313.5	406.083	322.083	1182.25	671.25	367.083	332.583	377.583	797.083	240.667	272.833	348.167	253.167	785.417
	771_ABC_transporter_related	0.5	0.5	1.5	0.5	6.08333	7.33333	9.91667	0.25	0.25	0.75	1.75	0.25	8.5	1	1	0.5	1.5	0.333333	1	0.75	1	1.5	0.25	1	1	0.75	0.5	0.25	3.25	0.5	11	0.5	1	0.5	2
	772_ABC_transporter_related_protein	5	10	12	6	8	1	1	19	4	11	8	4	9	4	4	5	29	2	3	16	17	7	2	2	2	15	4	7	13	3	11.3333	4	8	2	5
	773_ABC_transporters	12	4	9	8	3	7	6	17	14	15	22	11	4	10	6	4	13	8	3	17	13	7	2	16	7	8	12	2	9	8	5	5	8	6	7
	774_ACT-domain-containing_protein_predicted_allosteric_regulator_of_homoserine_dehydrogenase	726	540	831	682	605	704	565	775	1001	542	902	1118	851	727	653	784	926	775	424	734	763	717	651	626	880	903	794	680	841	857	648	714	929	578	749
	775_ACT_domain-containing_protein	7	4	6	2	1	8	5	3	2	2	0	7	5	1	1	4	3	3	2	1	2	3	1	1	1	1	1	0	2	7	4	2	1	1	3
	776_ACT_domain_protein	996	763	1206	1023	794	933	788	1021	1548	772	1154	1665	1184	1019	1104	1053	1196	1252.5	585	1208	922	891	1099	916	1379.5	1274	1079	1043	1301	1144	753	727	1465	778	1072
	777_ADA_regulatory_protein	333.5	252	363	249	207	254	212	311.5	407.5	184.5	291.5	398	259.5	331.5	219.5	277.5	286.5	258	186	270.5	282.5	257.5	255	292	333	377.5	331	259.5	353.5	283.5	218	278	283.5	258	283.5
	778_ADA_regulatory_protein_/_Methylated-DNA--protein-cysteine_methyltransferase_EC_21163	135.5	90	79.5	89	121	60.5	264	65	158.5	89.5	158	139	50	151	44	84.5	122.5	70.5	126	100	79	85.5	149	92	192.5	151	65.5	78.5	91	124	104	31	213.5	58	97
	779_ADP-L-glycero-D-manno-heptose-6-epimerase_EC_51320	297	2585	176	749	613	237	846	182	494	428	90	774	220	876	443	165	694	357	1352	161	627	1339	381	631	374	722	323	367	378	550	690	389	752	242	260
	780_ADP-dependent_S-NADPH-hydrate_dehydratase_EC_421136	12	16.5	13	10.5	21	7	2.5	6	12	9	4.5	12	0.5	3.5	15	2	4.5	6	28.5	10.5	5.5	33	4.5	13.5	7.5	5.5	10	8	12	5	13.5	8.5	2.5	4	4.5
	781_ADP-heptose--lipooligosaccharide_heptosyltransferase_II	16	168.5	12	46.5	141.5	31	150.5	19	50.5	59.5	13.5	43	35.5	94	38.5	8	123.5	47	250	32	110.5	120.5	36.5	70	74.5	96.5	80	29.5	54	79.5	78.5	44	74.5	24	44.5
	782_ADP-heptose--lipooligosaccharide_heptosyltransferase_II_EC_241-	107	2352.5	50	1266.5	890.5	88	783.5	139	558.5	418.5	36.5	1713	568.5	911	307.5	109	1288.5	1155	766	92	415.5	914.5	216.5	489	229.5	675.5	230	566.5	210	259.5	530.5	293	1982.5	454	426.5
	783_ADP-heptose_synthase_EC_27--_/_D-glycero-beta-D-manno-heptose_7-phosphate_kinase	393	5321.5	240	3254.5	3003.5	308	2736	807	1998.5	1599	216	6618	2600	2568.5	1403.5	433	3325.5	3167	2907	270	2031.5	3349.5	717	1771.5	508	4188.5	738	1816	718	1184	1504	1294.5	5395.5	1250.5	1257.5
	784_ADP-heptose_synthase_EC_27--_@_D-glycero-beta-D-manno-heptose_7-phosphate_kinase	0	2	0	0	0	1	0	0	0	0	0	1	1	0	0	0	1	1	0	0	0	0	0	0	0	0	0	0	0	0	0	0	1	0	0
	785_ADP-ribose_pyrophosphatase_mitochondrial_precursor_EC_36113	2	0	1	2	2	0	1	0	3	1	0	1	0	2	1	2	1	2	0	4	0	1	0	1	1	0	1	1	1	0	0	2	7	1	1
	786_ADP-ribose_pyrophosphatase_EC_36113	837	800.667	1158.5	959.75	922.25	908.833	770.75	1024.33	1661.33	780.5	1318.5	1388.75	888	1079.58	800.917	766.917	1184.42	991.417	605.5	1041.42	1013	881.167	874.75	1053.08	1336.75	1327.58	1028.42	820.083	1082.08	1138.58	849.833	826.917	1293.5	679.417	1105.25
	787_ADP-ribose_pyrophosphatase_EC_36113_#_frameshift	0	0	0	0	0	0	0	0	0	0	0	0	0	0	0	0	0	0	0	0	0	0	0	0	0	0	3	0	0	0	0	0	0	1	0
	788_ADP-ribose_pyrophosphatase_of_COG1058_family_EC_36113	0.5	0	0	0	0	0	0	0	0	0	0	0	0	0	0.5	0	0	0	0.333333	0	0.583333	0.333333	0	0	0.25	0	0	0	0	0	0.333333	0.333333	0	0	0
	789_ADP-ribose_pyrophosphatase_of_COG1058_family_EC_36113_/_Nicotinamide-nucleotide_amidase_EC_35142	296.464	461.664	332.072	265.814	285.793	328.276	378.414	296.576	323.288	407.224	354.791	376.422	189.603	295.748	236.692	473.631	315.497	245.513	343.96	288.899	258.456	293.265	395.885	423.032	345.131	325.873	272.84	348.427	310.155	435.116	392.735	216.072	389.186	356.471	281.573
	790_ADP-ribose_pyrophosphatase_of_COG1058_family_EC_36113_/_Nicotinamide-nucleotide_amidase_paralog_YfaY_no_functional_activity	7.25	4.66667	0.5	7.25	10.25	0.75	36.375	1.20833	14.0417	4.75	0.916667	8.33333	0.75	17.7083	1.95833	2.125	17.5833	4.41667	3.41667	0.125	5.08333	4.875	6.625	3.70833	16.375	13.125	4.16667	7.91667	0.75	5.20833	1.66667	5.04167	22.9167	3.25	8.08333
	791_ADP-ribosylglycohydrolase	1	1	6	1	1	6	75	6	1	2	9	1	1	2	2	2	40.5	1	1	15	2	1	4	2	2	5	2	4	6	1	2	1	1	3	2
	792_ADP-ribosylglycohydrolase_YegU_EC_32--	54	76	20	84	55.5	17	203	12.5	120	66	12	64	25.5	133	29	47.5	109.5	44	53.5	23.5	47	38	52.5	46.5	143.5	166.5	44	80.5	27.5	57	47.5	27	153.5	25.5	86
	793_ADP_compounds_hydrolase_NudE_EC_361-	24.5	16.5	2.5	25.5	38	3	78	3.5	36.5	20.5	1	22.5	2.5	50	3	4	80	19.5	16	4.5	17	12	14	15.5	34	62.5	7.5	30.5	1	20.5	3.5	8.5	51	8.5	10
	794_AIR_Synthase_TMP_kinase_hydrogenase_maturation_protein_HypE_superfamily	35.5786	22.7	63.4714	28.4786	28.6357	31.0786	19.7857	39.3214	80.7952	21.4143	55.6214	25.8429	30.65	26.4357	24.95	28.8667	22.8143	28.6357	10.8143	59.45	15.6571	13.1429	38.2714	22.6	89.1	40.75	42.9286	38.9714	55.7	42.6786	31.2786	14.5	31.8714	26.6714	39
	795_ALPHA_13-FUCOSYLTRANSFERASE	44	66	23	26	23	66	46	64	33	43	73	39	36	18	26	22	45	36	43	17	16	44	29	24	40	83	43	46	16	38	17	51	64	6	23
	796_AMP-binding_enzyme_associated_with_serine_palmitoyltransferase	0	0	0	0	0	0	0	0	0	0	0	0	0	0	0	0	0	0	0	0	0	0	1	0	0	0	0	0	0	0	0	0	0	0	0
	797_AMP_nucleosidase_EC_3224	348.1	156.2	51.5	118.033	225.233	180.667	228.233	106.833	331.5	90.2667	113.833	161.233	276	211.867	170.567	271.367	173.933	273.9	394.267	211.5	246.867	74.0333	226.667	169	405.4	103.867	62.7333	91	284.833	113.233	258.367	65.5	208.9	239	224.867
	798_AMP_phosphohydrolase	0	0	0	0	0	0	0	0	0	0	0	0	0	0	0	0	0	0	1	0	0	0	0	0	0	0	0	0	0	0	0	0	0	0	0
	799_AMP_phosphorylase_EC_24257	4	0	0	8	10	0	0	2	0	8	1	2	0	0	0	2	0	2	55	1	0	14	3	7	2	0	0	3	0	1	2	0	1	0	1
	800_ATP-DEPENDENT_DNA_HELICASE	15.5	17.5	13	20	16	18.5	14.5	51	23.5	21	28.5	24.5	27.5	25	17.5	12	22	14	11.5	42	24.5	25	19	17	27.5	46	22.5	43	14.5	32.5	19.5	25	25.5	24.5	26.5
	801_ATP-binding_protein_ManX	185	134.5	314	217	187	259.5	147	232	327	185	302	262.5	228.5	231	184.5	177	235	217.5	120.5	299	225.5	192	226	244	283	289.5	307.5	168	311	312	199	164	281.5	158	266
	802_ATP-binding_protein_PhnN_Guanylate_kinase_EC_2748	24.45	14.5	6.5	28.2	33.25	2	81.85	4.2	39.45	19.2	2.5	18	6.25	42.15	3.25	1	49.05	17.7	13	2	18.2	8.25	10.2	19.85	38.35	41.6	8.5	21.25	6.75	21.85	2.7	11	47.45	6.7	17.15
	803_ATP-binding_protein_p271	28	68	20	54	90	24	13	24	34	22	24	21	18	18	16	24	17.5	17	19	23	17	26	170	30	127	18	29	15	8	23	20	53	22	12	36
	804_ATP-dependent_23S_rRNA_helicase_DbpA	0	0	0	0	0	0	0	0	0	0	0	4	0	0	0	0	2	0	0	0	0	0	0	0	0	1	0	0	0	1	1.5	1	0	0	0
	805_ATP-dependent_Clp_protease_ATP-binding_subunit_ClpC	12.3333	22.869	29.75	28.8333	44.4167	7	34.4167	15.4	74.8333	51.0833	26.75	38.25	10	32.8667	15.9167	17.8333	12	51.5	24.4167	19.3333	7.33333	59.2333	18.5833	35.7	10.8667	111.95	14.5	12.1667	10.25	18.6667	12.3333	26.3333	28.6667	11.4167	28.7833
	806_ATP-dependent_Clp_protease_ATP-binding_subunit_ClpC_/_Negative_regulator_of_genetic_competence_clcC/mecB	5309.05	4252.27	7174.47	4537.12	5212.53	4921.2	3293.38	5174.55	7626.78	4607.35	7829.13	6070.48	4623.42	5165.47	5252.58	4964.78	4877.4	4977.62	4866.9	7603.42	4156.51	5545.52	5175.83	6074.3	7565	5420.87	6502.68	4683.99	7172.29	6161.13	5537.75	4377.37	5577.33	3958.52	5990.82
	807_ATP-dependent_Clp_protease_ATP-binding_subunit_ClpA	9702.33	14271	9893.5	10705.9	9663.87	12797	9145.82	12455.2	17685.4	7975.98	12930.9	14943.6	11957.6	11896.6	10183.2	13200.6	15962.3	11233.3	9008.67	11127.5	15107.3	10897.1	13912.1	12845.3	14947.7	13382.1	11302	7251.31	14528.2	12936.5	11085.8	10096.2	15142.3	10114	14132.6
	808_ATP-dependent_Clp_protease_ATP-binding_subunit_ClpX	17344	16874.5	20045.3	15454	16134	15268.5	13169.8	16482.5	23501.5	13689.5	21135.8	22407.3	17513	16793	15603	15727	18865	17484	13582.5	20037.5	16145.5	16156.5	18509.5	17375	21480.5	19301	16924	14662.5	20623.7	19000	17206	13136.5	21698	14330	17288
	809_ATP-dependent_Clp_protease_adaptor_protein_ClpS	136	520	11	141	65	59	149	22	208	74	45	137	68	130	102	122	73	132	131	83	52	131	48	90	165	86	41	47	176	55	62	32	260	61	103
	810_ATP-dependent_Clp_protease_proteolytic_subunit_EC_342192	2909.17	3393.25	3190.92	3061.73	3270.15	2854.5	2700.82	3184.67	4323.32	2744.07	3587.17	4688.83	3160.58	3286.42	3452.72	3004.33	3567.47	3331.53	3354.83	3700.42	3368.92	3816.83	3882.17	3535.42	3770.83	3509.73	3467.25	2843.25	4208.17	3588.48	3500.08	2839.47	4414.08	2991	3111.47
	811_ATP-dependent_Clp_protease_proteolytic_subunit_EC_342192_#_truncated	0	1	0	0.5	0	0	0	0	0	0	0	2	0	0	1.5	0	0	0	1.5	0	0	0.5	0	0.5	0	1	0	0	0	0	0	2	0.5	0	0
	812_ATP-dependent_DNA_helicase	4.5	2.5	2	5	2	5.5	4.5	2	2.5	2	4.5	7.5	4.5	5	4.5	3	2	3	3.5	7	8.5	5	8	3	3.5	10	5.5	8	1.5	5.5	4.5	1	5.5	5.5	4.5
	813_ATP-dependent_DNA_helicase_RecQ_family	2686.5	1849	567.5	831.333	1489.5	1851	1907	811.5	2499.25	815.833	1065.5	1268	2449.5	1570.67	2104	2253	1061.5	1962.5	2683.25	1636.5	1598	798	3917	1733	3088.5	724	947	831.833	1970.5	1440.5	1927	438.5	1672	2852.5	1400
	814_ATP-dependent_DNA_helicase_RecG_EC_361-	6399.77	6892.73	6598.98	5917.6	5885.8	6038.91	5461.13	6035.92	9464.63	4441.22	7528.18	8496	6579.08	6765.67	6076.43	5693.37	7683.76	5859.85	5127.47	6992.61	6064.07	5918.38	7460.48	6553.51	7736.37	6843.96	6344.88	4661.77	7252.02	7209.34	6096.38	5334.22	7892.04	5671.97	6378.58
	815_ATP-dependent_DNA_helicase_RecG_EC_36412	3047.3	7658.5	2083.25	3358.07	4110.5	2763.29	4234.52	2853.82	3532.12	3405.47	2698.41	5270.75	3266.66	3568.47	2527.92	3779.7	4037.06	3511.93	3753.33	2897.84	2909.18	3729.97	4749.42	5059.24	4537.65	3483.59	2451.32	2974.83	3243	3872.63	5266.56	2272	4901.06	3987.58	3531.8
	816_ATP-dependent_DNA_helicase_RecG_EC_36412_#_frameshift	59.45	38.05	70.5333	48.7	31.0667	49.6429	47.3	42.3167	105.333	50.1333	98.6952	59.0667	76.1595	43.05	25.4667	72.75	46.5095	51.5833	22.8833	81.6595	42.85	30.5	57.1167	38.7762	115.967	78.7429	49.7667	47.3167	66.9333	72.4929	45.3429	39.7167	44.6429	38.7167	67.3667
	817_ATP-dependent_DNA_helicase_RecG_EC_36412_#_with_transposase_insertion	0	2.5	0	1	2.5	1.5	1	3	0	1.75	0	1.5	0.5	2.5	6	1	1.5	2	7.5	4	8.16667	3	2	2	1.5	0	0.75	0.5	4	3.5	6.5	4.5	1.5	0.5	2
	818_ATP-dependent_DNA_helicase_RecG_EC_36412_@_intein-containing	0	1.5	0	3	0	0	1	0	1.5	1.5	0.5	0	0	2	0	0.5	0.5	0	3.5	0.5	3	1.5	1	0.5	1	0	0	1	0	0	3	1	1	0.5	0
	819_ATP-dependent_DNA_helicase_RecQ	6006	5270	3783	5325.83	5425.5	5959.5	6299.5	6018	10353	3742.33	5049.5	7372	9069.5	6625	6309	6197.5	7267.83	6896.33	5151	5450.5	6831	5436	9370	5703.33	7907.5	6486	4659	3986.83	7570	7320.5	5890	6022.5	8857	6765.5	6048
	820_ATP-dependent_DNA_helicase_RecQ_#_truncated	0	0	0	0	0	0	0	0	0	0	0	0	0	0	0	0	22.3333	0.333333	0	0	0	0	0	0.333333	0	0	0	0	0	1.5	0	0	2	0	0
	821_ATP-dependent_DNA_helicase_RecS_RecQ_family	51	40	44.5	33	53	26.5	16.5	9.5	148	23	79.5	7	48.5	34.5	17	170.5	11.5	18.5	29.5	24.5	22	9	87.5	26.5	131.5	24	19	138.5	38.5	15.5	27.5	0.5	24	15	615.5
	822_ATP-dependent_DNA_helicase_Rep	233.5	263.333	74	285	278.5	48.5	855	71	341.5	175	99.8333	229.5	83	477	98	67	508	196.333	186.5	119	158.5	183	120.833	199.5	397.667	463	144	220.5	110.833	207.833	122.667	140.5	582.333	149.333	207.333
	823_ATP-dependent_DNA_helicase_SCO5183	1	3	2.5	3	3	3	6	1	7	5	5	7	9	3	13	0	11	1	8	6	8.5	5	1	7	82	13.5	3	2	7	13	2	20	4	4.5	1
	824_ATP-dependent_DNA_helicase_SCO5184	0	8	2	0	1	4	0	2	11	4	0	2	4	4	9	3	9	0	0	8	6	0	0	0	78	23	6	0	1	3	0	23	2	0	0
	825_ATP-dependent_DNA_helicase_UvrD/PcrA	30922.7	29164.2	38654.5	29912.5	30540.2	28964.3	24629.8	32735.5	47452.7	25613.8	42088.2	42944.5	32360	32630.8	29112.8	29025.8	34862.2	32519	23998.5	39569	28886	29008.7	35614.8	35067.5	44950	37723	34578.5	27078.2	38987.3	36123.7	32374.3	24801.2	40598.5	26497	33393.2
	826_ATP-dependent_DNA_helicase_UvrD/PcrA_actinomycete_paralog	1	0.5	6	17.3333	5	4	5.5	10	22	1.5	0	0.5	2	11	10	12	3	1	2.83333	15	5	1.5	9.5	2	5	1	0.333333	0.5	0.5	8	2.33333	6.5	1.83333	0.5	10
	827_ATP-dependent_DNA_helicase_UvrD/PcrA_clostridial_paralog	17	933.5	11	1834	1202.5	113.5	1487	403	911	736.5	8	3812	1732	1300	269.5	207	2133	1927	339.5	9	627.5	836.5	74	594	18	1949.5	301	1017	18	440.5	279	433	3321	816	729.5
	828_ATP-dependent_DNA_helicase_UvrD/PcrA_clostridial_paralog_2	7	3	14	6	3	7	5	1	13	3	3	8	6	5	2	4	5	8	17	7	14	5	5	2	6	3	4	2	5	4	7	1	23	2	6
	829_ATP-dependent_DNA_helicase_UvrD/PcrA_proteobacterial_paralog	81	125	44	48	110.5	25.3333	33.5	113	77.3333	91	47.5	132.5	19	21.5	170.333	49.5	32	59.5	280	217.5	163.5	105.5	135.5	123	169	38	194	40	208.5	40.5	124.333	58.5	29	61.5	46.5
	830_ATP-dependent_DNA_helicase_UvrD/PcrA/Rep	0	1.5	0	0	1	0	0	0	0	1.5	0	0	0	0	0	0	0	0	1	0	0	0.5	0	0	0	0	0	0	0.5	0	1	0	0	0	0
	831_ATP-dependent_DNA_helicase_UvrD/PcrA/Rep_TM1238_type	1	1.5	2	5	7.5	2	1	11	0.333333	2	0	12	1.5	5.5	5	0	1.5	0	6	6	2.5	9	3	4	1	1.5	0	19.5	5.5	0	8.5	2	2	6	2
	832_ATP-dependent_DNA_helicase_UvrD/PcrA/Rep_cyanobacterial_paralog	6	37	10	13	43	1	27	1	1	9	29	13	11	24	81	0	9	24	84	28	11	67	11	22	12	25	7	1	52	6	15	48	21	0	6
	833_ATP-dependent_DNA_helicase_UvrD/PcrA/Rep_epsilon_proteobacterial_type_1	37	3776	12	623	173	3	8	6.5	95	252	0	534	11	302	180	17	80	261	634	3.5	33	613	51	198	0	71	61	30	16	10	405	64	476	4	85
	834_ATP-dependent_DNA_helicase_UvrD/PcrA/Rep_epsilon_proteobacterial_type_2	30.3333	3896.5	16	679.333	200.5	4	8	12	100.333	243	15	693.5	24.8333	348	240.333	11.5	83	253	684.5	19.8333	74	704	71	215.5	15.5	83	70.6667	114.167	43.5	20	418.333	76.5	465.833	22.8333	76.5
	835_ATP-dependent_DNA_helicase_UvrD/PcrA_EC_36412	3766.17	5542.17	3901.5	3820	4701.17	3666	4248.33	3846.5	5135	4169.83	4013.33	4937	3748.5	4204.67	4013.67	4544.33	4126.67	4347.5	5250.17	5007.17	4170	4992.17	5309.67	5779	5014	4388.5	3900.17	3879.67	4943.83	4910	5432.5	3694.67	5233.17	4306.5	5104.67
	836_ATP-dependent_DNA_helicase_pcrA_EC_361-	227.833	248.833	187	88.1667	96.1667	107	69.8333	102	116	152.833	281	407.5	86.1667	118.833	208.833	79.5	106.333	124.833	157.5	148.667	125.5	164.667	89.6667	430	154.833	198.5	258	175	150	138	80	79	139.5	101.833	243.833
	837_ATP-dependent_DNA_ligase_EC_6511	0.5	0.5	1	0.5	1	0	0	1	1	0.5	1	1	0	3	4	2	2	0	1	1	0.5	1	1	0.5	2	1.5	0	1.33333	0.5	0.5	1	1	2	1	2
	838_ATP-dependent_DNA_ligase_EC_6511_LigC	1	1.5	2	5.5	3	0	0	1.5	1.5	5.5	3	0.5	0	0	3	0	2	0	53.5	2.5	0	7.5	0	2.5	1	1.5	1	0	1	0	5.5	1	0.5	1	1
	839_ATP-dependent_DNA_ligase_EC_6511_clustered_with_Ku_protein_LigD	220.5	181.5	268	193	274.5	247.5	195.5	246	398	174.5	353.5	285.5	280	321	384.5	476	304	362	426.667	321	268.5	419	311	451	587.5	374	367.5	173.833	417	474.5	345.5	208.5	349.5	181.5	238
	840_ATP-dependent_DNA_ligase_EC_6511_clustered_with_Ku_protein_LigD_#_N-terminal_fragment	0	0	0	0	0	0	0	0	0	0	0	0.5	0	0	0	0	0	0	0.5	0	0	1	0	0	0.5	0	0.5	0	0	0	0.5	0	0	0	0.5
	841_ATP-dependent_DNA_ligase_EC_6511_clustered_with_Ku_protein_LigD_#_frameshift	0	0	0	0	0	0	0	0	0	0	0	0	0	0	0	0	0	0	0	0	0	0	0	0	0	0	0	0	0	0	0	0	1	0	0
	842_ATP-dependent_RNA_helicase	0	0	0	0	0	0	0	0	1	0	0	0	0	0	0.5	0	0	0	0	1	0	0	0	0	0	0	0	0	0	0	0	0	0	0	0
	843_ATP-dependent_RNA_helicase_Atu1833	8	4	23.5	23	15.5	17.3333	9	25	4	14	30.5	16.5	13	10.5	12	7	11	11	36.3333	15	19	32	7	20.5	18	13	33.5	12.5	24.5	23.3333	25	16	27	7	14.5
	844_ATP-dependent_RNA_helicase_BA2475	3	31	1	4	47	16	42	10	16	3	19	10	0	35	26	3	17	22	26	20	9	20	6	2	5.5	26	13	9	42	30	6	28	4	8.5	9
	845_ATP-dependent_RNA_helicase_Bcep18194_A5658	65	246	75.5	83.5	92	74.5	133	96.5	149	102	56	176	72	125.5	146.5	43	142	95	247	35	148.5	184.5	195	88.5	76	267.5	27.5	149	110.5	111	269.5	154	175	79.5	56
	846_ATP-dependent_RNA_helicase_DbpA	71	56	3	89	104	6	315	5	148	78	3	69	15	179	19	17	146	33	46	7.5	39	40	18	76	131	158	47.5	78	11	66	19.5	43	199	5	61
	847_ATP-dependent_RNA_helicase_NGO0650	15	50.5	12.5	18.5	13	13	33	13.5	17	10	4	26.5	9.5	37	17.5	10	17	23.5	36	12	41	40.5	41.5	22.5	13	44	10	33	21	28	31	21.5	38	14	12
	848_ATP-dependent_RNA_helicase_NGO0650_/_23S_rRNA_guanosine2251-2-O-methyltransferase_EC_211185	5	0.5	7	22	18	6	4	16	6	10	13	0.5	0.5	7	27	11	6	9	1	23	18	0.5	9	30	21.5	12	23	6	26	18	1	8	13	16	6
	849_ATP-dependent_RNA_helicase_PA3950	0	2	0	0	0	2	0	1	0	1	1.5	0	0	0	0	0	0	0	2	0	0	0	0	3	0	0	1	1	0	2	0	0	1	0	0
	850_ATP-dependent_RNA_helicase_RhlB	104	78	8	125	121	19	522	16	189	102	25	110	12	189	12	23	282	63	62	15	78	77	42	106	214	236	53	109	39	88	26	42	276	45	114
	851_ATP-dependent_RNA_helicase_RhlE	2130.5	4049.5	2524	4555.5	3491	3320.83	3518	5184	5859.5	3296	3109	6427.5	4557.5	4690.5	2738	2677.5	4525.5	3401	2522.33	3211	5796.5	4526.5	3958	4010.5	3144	7010.5	3637	2918	3726	4933.33	4351.5	4796.5	5199.5	3328	3341
	852_ATP-dependent_RNA_helicase_SO1501	0	0	0	0	0	0	1	0	0	0	0	0	0	0	0	0	0	0	0	1	0	1	0	0	0	0	0	0	0	0	0	0	0	0	0
	853_ATP-dependent_RNA_helicase_SrmB	92	86	8	89	103	18	375	10	137	79	15	77	10	229	4	22	213	55	53	10	72	40	42	69	145	218	53	104	16	98	21	46	199	35	97
	854_ATP-dependent_RNA_helicase_VC1407	2	9.5	2	5	3	4.33333	2	4	5	2	3	13	0	0	3	5	5	1.5	0.333333	2.5	7	2	4.5	3	1.5	12	3	4	1	3.33333	5.5	2	3	1	6
	855_ATP-dependent_RNA_helicase_VCA0061	0	0	0	0	0	1	0	2	0	0	0	0	0	0	0	1	0	0	0	1	0	0	1	0	1	0	0	0	0	0	3	0	1	0	0
	856_ATP-dependent_RNA_helicase_VCA0768	6	0	2	1	2	0	0	2	3	5	5	3	2	0	1	2	1	1	6	4	0	3	0	4	1	1	3	1	1	1	4	3	1	2	1
	857_ATP-dependent_RNA_helicase_VCA0990	0	0	0	0	0	0	0	0	0	0	0	0	0	1	0	0	0	0	0	0	0	0	1	0	0	0	0	0	0	0	0	0	0	0	0
	858_ATP-dependent_RNA_helicase_VF1437	498	258	811	399	360	471	272	477	522	354	762	636	535	417	538	409	648	354	290	548	590	533	520	448	677	624	556	306	679	510	387	363	584	376	422
	859_ATP-dependent_RNA_helicase_VVA0939	0	0	0	0	0	0	0	0	0	5	0	0	0	2	0	0	0	0	0	0	0	0	0	0	0	0	0	0	7	0	4	0	0	3	0
	860_ATP-dependent_RNA_helicase_YejH	193	103	71	154	178	54	478	64	182	130	478	167	72	278	71	77	285	104	89	312	206	84	182	126	336	288	80	165	109	154	95	90	347	69	149
	861_ATP-dependent_RNA_helicase_YfmL	445	334	759	408	330	846	171	598	569	218	985	617	291	306	279	1031	902	343	157	420	803	202	560	428	1146.5	704	827	528	658	503	288	151	382	142	1542
	862_ATP-dependent_RNA_helicase_YxiN	25	17	42	43	46.5	14	26	44	50	12	28.5	48	22	37.5	33	7	73	56	39	61	37	50	35	28	27	36	56	42	59.5	47	26	61	54	30	36.5
	863_ATP-dependent_RNA_helicase_YxiN_#_frameshift	0	1	1	2	3	1	0	3	1	0	0	1	0	0	0	1	0	0	0	3	3	3	4	0	0	2	2	1	1	1	0	0	0	2	4
	864_ATP-dependent_efflux_pump_essential_for_phthiocerol_dimycocerosates_translocation_ATP-binding_protein_DrrA-like	16	3	12	12	3	14.5	6	9	26	6	11	15	21	9	11	31	5	10.5	6	11	10	9	16	9	28	7	13	4	18	11	14	7	27.5	11	12
	865_ATP-dependent_helicase_DEAD/DEAH_box_family_associated_with_Flp_pilus_assembly	0	0	0	0	1	2.5	0.5	1	1	0	3	3	0.5	5	1	5	2	0	0	2.5	0	1	4	2	6	9	3.5	1	5.5	1.5	2	1	1	1	3
	866_ATP-dependent_helicase_DinG/Rad3	51.5	54.5	5	65	69	2	291.5	10.5	105	46.5	12	66	13	128.5	10	6	125	28.5	27.5	8	32.5	29	25.5	37.5	120.5	153	28.5	61	12	39	14	30	144.5	10	66
	867_ATP-dependent_helicase_HrpA	2.5	6.5	0	2.5	6.5	2.5	4.5	3	3.5	5	2.5	3	2	5	5.5	0.5	5	2.5	5	1.5	4.5	9	7	3	4.5	11	1	3.5	3.5	5	7	7	7.5	2	4
	868_ATP-dependent_hsl_protease_ATP-binding_subunit_HslU	504.5	2235.5	418.833	1499.5	1429.5	497	1381.33	816.5	1159.5	926.5	1033.33	2567.33	910	1176	1050.25	671	1522.5	1474	1648	1006	1024.5	2001.5	819	1759	969	1776	1111.5	956.5	914.667	817.5	1487	796	2188	873.5	1331.5
	869_ATP-dependent_hsl_protease_ATP-binding_subunit_HslU_#_frameshift	8.5	22	3.5	12.5	11.5	10.5	10.5	14	3.5	8	13	7	1.5	8	16.75	6	10.5	6	38.5	18.5	22	39.5	14.5	14	11	5	18	9.5	17	11.5	37	12.5	15.5	8.5	8
	870_ATP-dependent_nuclease_subunit_A	13357	11712	17885	16444	13478.5	13819	12573	14184	22704.5	11811	18773	25559	16414	16096	11390	14245	20164	16720	6898.5	15442	13775.5	11564	13329	12637	19184	24085	15837	14170.5	15830	15813	11394.5	11256	21621.5	10218.5	18072
	871_ATP-dependent_nuclease_subunit_A_#_frameshift	138	85	212	106	109	106	82	114	282	86	254	144	132	93	61	96	97	92	47.5	155	77	48	111	75	288	124	152	105.5	137	164	123.5	87	93.5	73	158
	872_ATP-dependent_nuclease_subunit_B	11603	8783	15359	13380	10111.5	10681	10022	10979	18881	8982	14661	21103	13613	12419	8437	12148	16363	14609	4656	11784	10238	7666	10418	9208	16122	19632	12141	11877	11705	12260	8258	7497	18685	7818	15238
	873_ATP-dependent_nuclease_subunit_B_/_ATP-dependent_nuclease_subunit_A	0	0	0	0	0	0	0	0	0	0	0	0	0	0	0	0	0	0	0	0.5	0	0	0.5	0	0	0	0	0	0	0	1	0	0	0	0
	874_ATP-dependent_protease_HslV_EC_3425-	140.5	429.75	134.25	465	451.25	180.5	437.25	317.75	301	284.25	321.75	903.75	357.5	400.75	346.25	196.25	596.75	450.5	487.75	337.75	389.25	638.5	249.25	533.75	274	731.5	375.5	295	312.25	254.25	496.5	244.25	740.5	314.5	306.25
	875_ATP-dependent_protease_La_EC_342153	149.833	175.333	193	128.583	160.417	120.083	121.833	142	214.25	144.25	178.417	236.583	114.75	171.417	146.083	126.417	142.25	195.583	128.083	180.083	129.583	206.75	160.417	124.667	203.917	125.833	202.417	134.25	311.75	210.583	161.833	173.25	197.917	143.25	120.417
	876_ATP-dependent_protease_La_EC_342153_LonB_Type_I	144	30	182	74	89.5	58.5	57	132	93.5	100	364.833	148.5	25	74.5	135	68	61.3333	77.5	73.5	329	64.5	118.5	153	313.5	103	144	149	92	190.5	60.5	130	89.5	113	107.333	72
	877_ATP-dependent_protease_La_EC_342153_LonB_Type_I_##_sporulation	209.5	48	255	90	155.5	81.5	99	225	101.5	149.5	542.5	188.5	35	92.5	246	76.5	111.333	102.5	139.5	470.5	108	154.5	252	607	140	253	236	140	271.5	124.5	209.5	139.5	170	159.333	120
	878_ATP-dependent_protease_La_EC_342153_Type_I	31456.5	30497.3	38460.8	28871	27938.8	28983.9	25673.2	30925.1	46156.3	25202.8	39214.2	41267.4	32366.2	32587.8	28099.9	31027.8	33089.6	32700.8	22236.7	38430.2	28330.8	28322.9	35663.8	30287.6	42509.6	34501.8	32382.4	25870.6	40216.6	38220.6	31878.8	25545.5	39021.6	26714.8	31919.7
	879_ATP-dependent_protease_La_EC_342153_Type_II	362.25	380	341	299	414	116.5	344	125	339	420.5	410.5	477	177.5	295	418	120.5	313	378.5	351.25	565	214.5	577.25	318.5	470.5	502	303	602	294	600	147	332.5	473	457	267	199
	880_ATP-dependent_protease_La_EC_342153_Type_II_#_frame_shift	4	2.5	0.5	1.5	3.5	0	14.5	0.5	4.5	3.5	0.5	3.5	0	13	0.5	1	10	1.5	2	0.5	1	1	3	1	8	7	0.5	5	1	4	1	1	7	3	1.5
	881_ATP-dependent_protease_La_EC_342153_Type_I_#_frame_shift	5	0.5	1.5	3.25	1	2	2.5	2.5	0	0	1.75	1.5	0.5	2	2.75	0.5	1.5	2.5	3.75	3	2	6.5	1.5	3	1.5	0.5	2	1	1.5	1	3.75	1.5	0.5	1.5	3
	882_ATP-dependent_protease_La_EC_342153_Type_I_#_truncated	1.5	3	3.25	4	14.5	3.5	5	2.75	3.75	2.5	5.5	8	3.25	6.5	7.75	1.5	8.5	2.75	8	7.5	6.5	10.5	3	3.75	4.83333	4.5	4.83333	4	6.5	5	6.75	2.75	3.5	4.5	4.75
	883_ATP-dependent_protease_LonB-like_Type_I	93	2434	81	3779	3097	335	3654	1125	2449	1558.5	35	8990	3873	2996	920	389.5	4793.33	4152	934	39.5	2018.5	1881	368	1410.5	73	6384	673	2406	165	1237	696.5	895	6382	1709.33	1605
	884_ATP-dependent_protease_LonB_Type_II	5	0	2	5	12	0	0	0	0	15.3333	4	1	0	0	6	1	0	0	81.8333	1	3	28	0	7.33333	1	1	2	1	1	0	1	0	3	0	2
	885_ATP-dependent_protease_LonB_Type_II_@_intein-containing	0	0	0	0	1.5	0	0	0	0	3.33333	1.5	0	1	0	0	0.5	0	0	11.3333	0	0	2.5	0	2.33333	0.5	0	0	0	1	0	0.5	1	1	0	0.5
	886_ATP-dependent_protease_subunit_HslV_EC_34252	128	605.75	101.25	178	228.25	90.5	193.25	129.25	195	140.25	220.75	232.083	59.5	179.25	257.75	128.25	149.25	182	383.75	254.75	170.75	405	233.25	374.25	201	158.5	204	128.5	213.75	142.75	343.5	151.25	231.5	147	310.25
	887_ATP-dependent_transporter_putative	0	0	0	0	0	0	0	0	0	0	0	0	0	0	0	0	0	0	1	0	0	0	0	0	0	0	0	0	0	0	0	0	0	0	0
	888_ATP-utilizing_enzyme_of_the_PP-loop_superfamily	57.25	44.5	76.5	52.25	51	34.25	33.25	56.25	55	51	65	76	38.5	49	36	40	60.25	46.25	49	76.75	49.75	53	55	37.25	57.25	60.25	61.75	39	65.5	53	59	30	53	45	53.75
	889_ATPCobIalamin_adenosyltransferase_EC_25117	103.333	117.5	60.6667	57.5	59.3333	169.333	91	50.8333	76.1667	67.6667	69.6667	118.667	79.1667	55	49.8333	121.5	62.8333	71.8333	72	102	55.5	56	156.5	210.333	173.833	43.5	60.8333	95.5	65.1667	94.6667	118.167	30.6667	96	101	121
	890_ATPCobIalamin_adenosyltransferase_EC_25117_ethanolamine_utilization	32.5833	19.5833	1.33333	34.6667	30.3333	1.66667	152	3.83333	70.75	17.5833	5	23.9167	3.5	64.3333	5.33333	9.58333	88.5833	17.5833	10.25	7	17.6667	13	11.3333	23.25	41.4167	64.5	18.0833	39	8.25	26.8333	7.5	9.91667	79.5	7.16667	35.75
	891_ATPCobIalamin_adenosyltransferase_EC_25117_@_ATPCobIalamin_adenosyltransferase_EC_25117_clustered_with_choline_trimethylamine-lyase	0	1	11	2	3	3	0	0	5	4	6	0	3	4	3	1	3	1	1	0	1	0	1	3	6	1	3	1	5	1	2	3	3	2	0
	892_ATPCobIalamin_adenosyltransferase_EC_25117_@_ATPCobIalamin_adenosyltransferase_EC_25117_cobalamin_synthesis	5	3.5	1	7	3	1.83333	4.66667	2.33333	4.66667	4.16667	2	10.5	2.66667	2	2.33333	4	3	3.33333	1	5.5	2.66667	3.16667	3	6	3	3.33333	0.833333	2.5	1.16667	6.5	4.16667	2.33333	5.16667	5.66667	1.33333
	893_ATPCobIalamin_adenosyltransferase_EC_25117_@_ATPCobIalamin_adenosyltransferase_EC_25117_ethanolamine_utilization	45.5833	37.5833	49.8333	120.667	31.8333	59.6667	4	79.3333	2	53.0833	76	102.917	40	86.3333	49.3333	88.5833	69.0833	35.5833	43.75	60.5	93.6667	37.5	75.8333	37.25	155.583	181.5	43.0833	132	97.75	65.8333	42	58.9167	72.5	35.6667	63.75
	894_ATPCobIalamin_adenosyltransferase_EC_25117_@_ATPCobIalamin_adenosyltransferase_EC_25117_glycerol_fermentation	0	3.08333	0	10.8333	5.5	0	4.25	1.16667	4.16667	4.33333	0	21.5	6.66667	4.41667	1.08333	0.833333	8.33333	7	1.91667	0	5.16667	5.75	0	4.91667	0	13.3333	0.666667	4.08333	0	1.66667	1.83333	2.5	12.9167	4.5	3.5
	895_ATPCobIalamin_adenosyltransferase_EC_25117_@_ATPCobIalamin_adenosyltransferase_EC_25117_glycolate_utilization	1	1	2.5	1	0	0	2	1	1.5	1.5	6.5	2	2	1.5	1	3.5	3	3.5	1.5	6	4	1	0.5	2.5	2.5	0.5	0.5	4	1.5	3.5	4.5	1	0	1	1
	896_ATPCobIalamin_adenosyltransferase_EC_25117_@_ATPCobIalamin_adenosyltransferase_EC_25117_propanediol_utilization	0.333333	0.333333	0.666667	2.83333	1.5	1.33333	302	413	0.833333	1.16667	483.5	0.833333	0.333333	15.3333	529.5	516	309	0.333333	0.333333	1	0.333333	0.5	0.333333	565	2.16667	358	0.333333	0.333333	344	234	438	0.833333	9.83333	0.666667	0.5
	897_ATP_phosphoribosyltransferase_EC_24217	5271.5	7478	5351	5080.5	5082	4233	4356.5	5164	7297.5	1	5927.5	7883.5	5110.5	5791	4728	4316.5	5675	5787	1	5992	4948.5	4991.5	5660.5	1	7323.5	6904	5058	4426	6286.5	5589	5164	4021	6683	4542	5070
	898_ATP_phosphoribosyltransferase_regulatory_subunit_EC_24217	4425	3408	6066	5067	3902	3771	3348	4845	6561	3356	6094	7481	4762	5062	3615	4297	5652	4820	2212	5522	4309	3388	4274	3881	5979	6414	4860	4618	5555	5217	3534	3318	6141	3159	4795
	899_ATP_phosphoribosyltransferase_regulatory_subunit_EC_24217_/_ATP_phosphoribosyltransferase_EC_24217	1362.5	2397	2131	2946.5	2035	2941	2086.5	3540	5077.5	2096	2974.5	4043.5	3247.5	2416	1995	1948.5	3956	2214	1606	1920	3915.5	2772.5	2278.5	2974	1583.5	3843	2267	1446	2331.5	3481	2567	3392	4020	2397	2310
	900_ATP_synthase_B_chain_EC_36314	0	336.5	0	68	18.5	0	1.5	0	10.5	23	0	47.5	0	23	22	0.5	7	19	51	0	4	56.5	4	13	0	5	10	6	0.5	2	41	7.5	43	2	5.5
	901_ATP_synthase_F0_sector_subunit_a	55	858.5	64	230.5	165.5	77.5	91.5	123	130	116.5	49	347	92.5	129.5	187.5	73	121	120	317	99.5	207	401.5	120.5	160	83.5	215	98.5	65	158.5	125.5	243	134	196.5	93.5	58.5
	902_ATP_synthase_F0_sector_subunit_a_EC_36314	5483	6748.5	6431	6356.5	5779.5	5529.5	5333.5	6079	9831	4251.5	6161	10233	6335.5	6335.5	5378.5	5557	7124	6626	4986	5704.5	6932	5989.5	6794.5	5555	7647.5	9046	6129.5	5068	6765.5	6870.5	5672	4935	8414.5	4969.5	6412.5
	903_ATP_synthase_F0_sector_subunit_a_EC_36314_#_frameshift	0	0	0	0	0	0	0	0	0	0	0	0	0	0	0	0	0	1	0	0	0	0	0	0	0	0	0	0	0	0	0	0	0	0	0
	904_ATP_synthase_F0_sector_subunit_b	4	942.5	5	179	43	1	18.5	5	32.5	87	0.5	138.5	3.5	111	56	0.5	32.5	42.5	170	0.5	10.5	158	15.5	56	8.5	30.5	21	13	3	3	110	28.5	72	8	19
	905_ATP_synthase_F0_sector_subunit_b_EC_36314	2	709.5	3	143	31.5	0	3.5	3	28.5	55	2	91.5	0	53	43	1.5	22	30	117	2	9	120.5	16	30	7	11	21	12	8.5	2	76	14.5	78	6	12.5
	906_ATP_synthase_F0_sector_subunit_b_EC_36314	1842	2471.5	1959	1995	1935	1852	1938.5	1861	3363.5	1239	1978.5	3374.5	1939.5	1888	1685	2145.5	2419.5	2276.5	1668	1652.5	2158.5	1707	2128.5	1722	2516.5	3106.5	1789	1526	2063	2077	1691	1243.5	2712	1689	2350
	907_ATP_synthase_F0_sector_subunit_c	52.5	84.5	68.5	85	89.5	64	87.5	119.5	85.5	91.5	93	108.5	68.5	108.5	89	31.5	148	76.5	102.5	125.5	141.5	139.5	66	98.5	109	135.5	85.5	65	124.5	136	94	72.5	121.5	68.5	60
	908_ATP_synthase_F0_sector_subunit_c_EC_36314	1652.5	2499.5	1964.5	1899	1809	1670	1534.5	2138.5	2992.5	1338.5	2019	3388	1779.5	1810.5	1510	1840.5	2131	2153.5	1610.5	1724.5	2001.5	2005.5	1931	1709.5	2172	2941.5	1913.5	1600	2219.5	2046.5	1794	1659	2706.5	1519.5	1912
	909_ATP_synthase_F0_sector_subunit_c_EC_36314_#_frameshift	7	5	14	13	9.5	11	5	24	7	14	19	10.5	3	11	14	5	19	8	4	5	15	20	9	2	9	30	8	10	12	13.5	2	22.5	10	10	8
	910_ATP_synthase_F0_sector_subunit_c_EC_36314_#_truncated	2	3	7	6	11	3	2	11	1	10	8	7	3	0	6	6	2	9	12	10	3	22	4	11	4	2	19	3	12	5	8	7	3	11	5
	911_ATP_synthase_alpha_chain-like_protein_EC_36314	0	0	0	0	0	0	0	0	0.5	0	0	0	0	0	0	0	0	0	0	0	0	0	0	0	0	0	0	0	0	0	0	0	0	0	0
	912_ATP_synthase_alpha_chain_EC_36314	13356	19406.5	15955	16994	15617	13943.5	13147	17372	24815	11666	16498	26353	16033.5	16161	14764.5	13816.5	18678	15968.5	14696	15308	17940.5	17595	16021	15668	18785	24397	15679.5	13472	17197	17616	15259	14123.5	21729.5	12994.5	15955
	913_ATP_synthase_beta_chain-like_protein_EC_36314	0	6.5	4	3.5	1	1	1	3.5	0.5	6	1	2.5	0	0	1	3.5	2.5	1.5	2	6	0.5	2.5	0.5	3	1	1	7	4.5	3.5	1.5	3.5	0.5	0	5.5	1
	914_ATP_synthase_beta_chain_EC_36314	13220	19377	16128	16900	16493	13246.5	12967.5	18198.5	24306	11787.5	16622	26450	0.25	16711	14936	13820.5	18663	15698.5	15005	16120	18221.5	18491	15937	15605	18866	24216	15461	13732	1	18093	16051	14542	21923.5	13420	15787.5
	915_ATP_synthase_beta_chain_EC_36314_#_beta-2_mitochondrial	0	0	0	0	0	0	0	0	0	0	0	0	0.25	0	0	0	0	0	0	0	0	0	0	0	0	0	0	0.5	0	0	0	0	0	0	0
	916_ATP_synthase_beta_chain_EC_36314_#_beta-3_mitochondrial	0	0	0	0	0	0	0	0	0	0	0	0	0.25	0	0	0	0	0	0	0	0	0	0	0	0	0	0	0.5	0	0	0	0	0	0	0
	917_ATP_synthase_beta_chain_EC_36314_#_frameshift	0	0	0	0	0	1	0	0	0	0	0	0	0	0	1	0	0	0	0	0	0	0	0	0	0	0	0	0	0	0	0	0	0	0	0
	918_ATP_synthase_beta_chain_EC_36314_/_ATP_synthase_epsilon_chain_EC_36314	133	65.5	172	115.5	104	123.5	62.5	109	166.5	62.5	230	111.5	106	102	98	81	106.5	150	35	116.5	52	44.5	121.5	47	169	93	103	82.5	168.5	145.5	65.5	45.5	113.5	52.5	126.5
	919_ATP_synthase_delta_chain_EC_36314	2374.5	4389.5	2441.5	2993.5	2669	2224.5	2637.5	2721	4273.5	1898.5	2444	5542.5	2969.5	2854	2222	2581.5	3184.5	3264.5	1996	2478	2684	2149.5	2862.5	2206.5	3436.5	4552.5	2486.5	2268	2718	2485.5	2035	1673.5	4262.5	2120	2892
	920_ATP_synthase_delta_chain_EC_36314_/_ATP_synthase_alpha_chain_EC_36314	139	301.5	207	253.5	290	199	141	328	337.5	204	328	356.5	248.5	231	301.5	162.5	272.5	238.5	395	299	339.5	422.5	236	323	229.5	301.5	274	251	331	295.5	378.5	335.5	344.5	232	237
	921_ATP_synthase_epsilon_chain_EC_36314	2548	3850	3260	3272	2706	2727	2618	3080	5098	2236	3272	5081	2876	3207	2363	2868	3633	3122	2130	2692	3131	2580	3055	2596	3772	4796	2939	2568	2957	3280	2605	2264	3864	2191.5	3267
	922_ATP_synthase_gamma_chain_EC_36314	6601	8988.5	7794	8039	7182	6967	6748	8022	12056	5759	7837	12713	8001	8240	6644	6805	9137	8241.5	5968.5	7173.5	8332	7674	7668	6812.5	9318	11721	7287	6224	8224.5	8455	7068.5	6167	11144	5975	8135
	923_ATP_synthase_gamma_chain_EC_36314_#_frameshift	20	34	31	18	35	18	8	18	15	21	24	32	20	15	24	21	12	12	26	52.5	39	27.5	10	37	17	25	35	14	40	23	28	25	29	16	30
	924_ATP_synthase_protein_I	46	25	6	38	44	8	129	10	62	27	19	15	2	64	17	8	95	32	28	13	30	22	24	24	60	71	26	30	30	25	2	15	84	16	39
	925_ATP_synthase_subunit_a_chloroplastic_F-ATPase_subunit_IVATP_synthase_F0_sector_subunit_a_sourceUniProtKB/Swiss-ProtAccATPI_SORBI	0	0	0	0	0	0	0	0	0	0	0	0	0	0	2	0	0	0	3	0	0	2	0	0	0	0	0	0	0	0	0	1	0	0	0
	926_ATPase_AAA_family	295.417	376.7	381.533	316.5	332.95	295.167	271.917	296.667	406.117	245.667	438.983	507	377.417	325.083	356.75	279.167	370.583	356.333	311.833	444.75	316.75	362.5	400.417	389.667	384.5	413.233	403.5	278	343.067	337.417	349.75	274.867	469.75	266.833	302.75
	927_ATPase_AFG1_family	65	73	6	79	107	10	407	16	161	83	16	86	18	186	8	17	188	64	66	12	56	50	35	72	212	207	42	106	10	93	24	33	261	35	87
	928_ATPase_YjeE_predicted_to_have_essential_role_in_cell_wall_biosynthesis	0.333333	0	0	0	0	0	0	0	0	0	0	0	1.66667	0	0	0.666667	0.333333	0	1.33333	0.333333	1	0.333333	0	0	0	0	0	0	0	0	0.333333	0	0	0	0
	929_ATPase_component_BioM_of_energizing_module_of_biotin_ECF_transporter	4.16667	2	7	3	4.5	3.33333	3.33333	5.5	6.66667	3.66667	11	3	6.33333	5	4.16667	4.16667	4	2.83333	3.5	9.16667	5.33333	4	4.33333	4.33333	9.16667	12	6.5	4	5.5	7.33333	5.16667	4.83333	7	3.16667	6
	930_ATPase_component_BioM_of_energizing_module_of_biotin_ECF_transporter_/_ATPase_component_BioM_of_energizing_module_of_biotin_ECF_transporter	0.666667	0.666667	0.666667	0.666667	1.16667	0.583333	0.666667	2	1.66667	0.666667	1.33333	2.91667	0.333333	0	0.666667	0.333333	0.333333	0.333333	1.33333	0.916667	1	1.58333	0.5	0.333333	0.333333	0	1.66667	1	1.83333	0.333333	0	0.666667	0.333333	0.916667	2.25
	931_ATPase_component_CbiO_of_energizing_module_of_cobalt_ECF_transporter	2980.87	1757.5	3802.67	2139.2	1834.7	2322.7	1588.83	2854.5	3499.17	1803.33	3491.83	2964.67	2146.5	2220.17	2303.67	2544.5	2792.17	2364.33	1431.45	3187.07	2192.83	1955.5	2670.17	2167.33	3072.17	2872.87	2530.33	2112.17	3257.37	2687.83	2081	1899.67	2727.53	1780.87	2718.83
	932_ATPase_component_CbiO_of_energizing_module_of_cobalt_ECF_transporter_/_Cobalt-precorrin-5B_C1-methyltransferase_EC_211195	0	0	1	0	2	0	0.25	0.5	0	0	0	0.25	0	0.416667	1	0.25	0	0	0.5	0.25	0	1	1	0.25	0	0.75	0	0.25	0	0.25	0	0.75	0	0	0
	933_ATPase_component_CbiO_of_energizing_module_of_cobalt_ECF_transporter_/_Cobyric_acid_synthase_EC_63510	0	0.25	0	0.25	0	0	0	2	0	0	0	0.5	0	0	0	0	0	0.5	0	1	0	0	0	0.5	0	0	0	0	0.5	0.5	0.5	0	0	0.5	1
	934_ATPase_component_NikO_of_energizing_module_of_nickel_ECF_transporter	110.2	104.5	186.5	102	105.5	59.2	56	195	120.5	91	110.5	71.5	119.5	0.25	150	122	246.5	61	99.2	197	176	122.5	207	100.5	148	0.5	132.5	146	293.5	104	121.5	57.5	124.2	78.2	81
	935_ATPase_component_STY3232_of_energizing_module_of_queuosine-regulated_ECF_transporter	44	17	9	50.3333	23	26.3333	40	19	51	21	24	32	20	26	7	18	85	25	10	12	22	13	25	1	90	46	26	28	7	69	7	16	38	11	46
	936_ATPase_component_STY3232_of_energizing_module_of_queuosine-regulated_ECF_transporter_/_ATPase_component_STY3233_of_energizing_module_of_queuosine-regulated_ECF_transporter	1	8	2	1	0	3	5	3	1	3	0	1	0	1	4	2	1	1	9	3	16	7	6	1	7	0	7	2	6	6	13	7	2	1	0
	937_ATPase_component_STY3233_of_energizing_module_of_queuosine-regulated_ECF_transporter	38	44.5	14	56.5	24.5	36	35	41	46	30.8333	32	69	29.5	68.5	19.5	169	144	38.5	23.5	38	61.3333	57.5	16.3333	31	89.5	103	33	36	25.5	95	13	39	48	23.5	74.5
	938_ATPase_component_STY3233_of_energizing_module_of_queuosine-regulated_ECF_transporter_/_ATPase_component_STY3232_of_energizing_module_of_queuosine-regulated_ECF_transporter	0	0	0	0	0	0	0	0	1	0	0	0	0	0	0	0	0	0	0	0	0	0	0	0	0	0	0	0	0	0	0	0	0	0	0
	939_ATPase_component_YkoD_of_energizing_module_of_thiamin-regulated_ECF_transporter_for_HydroxyMethylPyrimidine	1.66667	0	1	0.333333	0.666667	1	0.666667	0.666667	0.666667	0.916667	1.66667	1.5	0	0	0	0.333333	1	0.583333	0.25	2.66667	0.916667	0.333333	0.666667	1.66667	0	0	0.333333	0	2.66667	0.666667	0.333333	0.583333	1	1.33333	0.833333
	940_ATPase_component_of_energizing_module_of_predicted_pantothenate_ECF_transporter	0	1	0	0	3	0	0	0	0	0	1	0	1	2	0	0	0	2	0	1	0	0	0	0	0	0	0	0	1	1	0	0	1	0	0
	941_ATPase_component_of_general_energizing_module_of_ECF_transporters	3838.5	3809.08	5080.67	5006.58	3992.12	4875.5	3762.67	6014	7478.42	3657	6042.17	6762.67	5191	5043.5	4201.58	4217.42	6108.83	4371.58	2937	4988.67	6343.08	4753.5	4917.58	5167.67	5266.5	6206.42	4961.17	3558	5539	6147.33	4704.83	5255.33	6726.33	3832.75	5284.67
	942_ATPase_component_of_general_energizing_module_of_ECF_transporters_/_ATPase_component_of_general_energizing_module_of_ECF_transporters	100	137.5	167.833	80.8333	84.8333	86.1667	87.8333	98.1667	103.167	80.8333	124.5	96.5	82.8333	71.3333	144.667	98.5	112.333	109	152	168.833	122	195	105	119.833	154.167	90.5	150.333	115.833	147	110.667	188.333	91.6667	128.833	99.6667	117
	943_ATPase_components_of_ABC_transporters_with_duplicated_ATPase_domains	3316.33	4031.33	3422	3255.67	4827.67	3172.17	3789.5	3715.17	4731	3157	3550.67	5181	3372.33	4559.33	3776.5	3263.83	3720.33	3144.28	4066.58	4512.5	3466.5	4014.17	5100.67	3758.25	4673.08	4963.67	4743.83	3436.67	4610	4511.42	4015.33	2842	3801	4132.67	3793.17
	944_ATPase_of_the_AAA+_family_protein_associated_with_FIG137771_hypothetical_protein	122.5	363	127	479.75	327	130.5	309	145	390	204	245	942	445	318	250.25	151.25	492	625.5	197	118.75	235	339.25	135	232.25	188.5	522.75	175	347	157.25	219.5	187.5	179.25	834.5	330.25	233
	945_ATPase_provides_energy_for_both_assembly_of_type_IV_secretion_complex_and_secretion_of_T-DNA_complex_VirB11	38.5	85	25	95.5	55	22.5	185	32.5	100	65.5	11	80.5	26	165.5	44	34.5	190.5	56	127.5	14	103.5	159.5	51	108	43.5	250.5	10.5	55	55	85.5	100	59	40	36.5	51
	946_ATPase_provides_energy_for_both_assembly_of_type_IV_secretion_complex_and_secretion_of_T-DNA_complex_VirB4	90.75	149.25	57	235.333	112.25	21	487	59.75	206.417	161.833	16	197	56.8333	335.5	64.5	46.8333	505.167	130.167	259.583	40	188.667	298.833	99.75	231.25	113	676.75	24.25	118.583	107	152.25	169.833	130.75	90.5	70	89.8333
	947_ATPase_required_for_both_assembly_of_type_IV_secretion_complex_and_secretion_of_T-DNA_complex_VirB11	5.5	10.5	1.5	2.5	3.5	0	2.5	2.5	6	2	1	4	1	8	1.5	1.5	1	0.5	12	2	8.5	9	5.5	6.5	3.5	2	1	4.5	1	3	14	9	5	2.5	0.5
	948_ATPase_required_for_both_assembly_of_type_IV_secretion_complex_and_secretion_of_T-DNA_complex_VirB4	2	3	1	3	5.5	1	1	4	1	0	1	2	0	1	3	0	0	1	3.5	0	5	14	4	2	0	3.5	1	0	2	0	3.5	4	1.5	0	1
	949_Accessory_colonization_factor_AcfC	5	492	0	84	22	1	0	0	6	46	0	71	3	41	24	1	5	22	109	0	7	75	6	22	0	6	12	1	0	0	50	18	55	4	9
	950_Accessory_colonization_factor_AcfD_precursor	248	178	36.5	248	135.5	30.5	205	28	360.5	90.5	10	136.5	38.5	885.5	31	34.5	736	26.5	32	26.5	136	140.5	26	16	451.5	181.5	4	89.5	13	226	72	93.5	757.5	21.5	255
	951_Accessory_protein_YqeC_in_selenium-dependent_molybdenum_hydroxylase_maturation	19.5	16	50	15	27	25	12	22.5	29.5	29	11	17	11.5	25	18	21	29	31	23	21.5	14	37	27	23	24	8	31	28	54	35.5	21	22	31.5	23	35
	952_Accessory_protein_YqeC_in_selenium-dependent_molybdenum_hydroxylase_maturation_/_Molybdenum_cofactor_cytidylyltransferase_EC_27776	0	1.5	0	0	0	0	0	1	0	0.5	0	2	0	0.5	0	0	0	0	0	0.5	0.5	0	1.5	2	0	1	1	0.5	1.5	3.5	1	0	0	0	0
	953_Accessory_secretory_protein_Asp1	0	4	0	1	3	5	0	0	7	3	9	1	5	1	0	11	0	4	0	1	3	0	3	3	12	3	2	7	2	0	2	0	1	2	57
	954_Accessory_secretory_protein_Asp2	11	5	14	28	9	62	17	125	59	24	52	49	3	15	4	61	2	90	2	5	14	16	24	66	52	47	38	28	6	9	2	4	10	1	219
	955_Accessory_secretory_protein_Asp3	0	0	0	0	0	0	0	0	0	0	1	1	0	0	0	0	0	1	0	0	0	0	1	2	0	0	0	0	0	0	0	0	0	0	0
	956_Acetaldehyde_dehydrogenase_acetylating_EC_12110_in_gene_cluster_for_degradation_of_phenols_cresols_catechol	40	7	27	10.5	5.25	9.5	13.0833	16	70.5	20	4.5	55.2833	27.5	33	10.5	12	11	8.33333	9	22.5	11.75	30	8	12.5	18.5	14	37.3333	24.5	3	57.5	21	49.5	12.3333	21	18.5
	957_Acetaldehyde_dehydrogenase_choline_utilization_cluster_EC_12110	17.8333	31.5	30.1667	24.8333	38.5	11	10.5	72.8333	24.1667	26	30	40.1667	6.75	13	41.3333	20.5	22.5	25.6667	50.0833	66.6667	40.3333	32.5	42.3333	77.4167	37.25	10.5	46	46.6667	110.5	19.25	35.3333	69.1667	26.8333	35.3333	17.5
	958_Acetaldehyde_dehydrogenase_clustered_with_pyruvate_formate-lyase	6.16667	14	12.5	9	10	5.33333	5.83333	12.6667	15.2	5	7	12.8333	5	6	7.5	7.5	10	2.5	1	4	13.6667	7	7.5	5.5	6	2	10.5	5.5	11	8	20.8333	13.8333	3.5	7.5	7
	959_Acetaldehyde_dehydrogenase_ethanolamine_utilization_cluster	481.65	527.25	674.267	541.667	490.917	333.833	591.333	939.167	736	476.533	599.25	1497.67	511.117	520.25	479.583	371.583	469.333	418.117	445.75	748.5	643.417	643.083	625.5	753.783	805.083	995.667	724.033	981.083	956.5	698.75	610.267	751.667	619.643	474.683	573.033
	960_Acetaldehyde_dehydrogenase_ethanolamine_utilization_cluster_EC_12110	167.5	167.5	160.5	509.333	123.5	225.167	163.5	416.417	458.5	220.833	306.667	660.5	120.167	277.5	208.5	310	214.5	178.167	141	336.333	334.833	271.5	284	162	509.167	780	250.333	489	279.333	309	220.167	241.5	184.417	174.833	257
	961_Acetaldehyde_dehydrogenase_EC_12110_ethanolamine_utilization_cluster	0	0	0	0	0	0	0	0	0	0	0	0	0	0	0	0	0	0	0	0	0	0	0	0	0	2	0	0	0	0	0	1	0	0	0
	962_Acetaldehyde_dehydrogenase_EC_12110_/_Alcohol_dehydrogenase_EC_1111	11.6508	24.4648	17.9206	14.668	16.0885	10.9944	6.08615	20.8584	15.5294	16.4925	17.4639	23.7494	9.46589	9.43099	20.5694	8.88413	11.6274	13.5659	20.9934	26.3784	13.902	28.4512	15.4267	20.4368	19.3631	14.3782	22.1071	14.657	24.3485	17.1251	21.9054	18.3618	18.3631	10.3476	10.9921
	963_Acetaldehyde_dehydrogenase_EC_12110_@_Acetaldehyde_dehydrogenase_EC_12110_clustered_with_pyruvate_formate-lyase	18	24.3333	46	48	31.8333	39.3333	17.3333	44.6667	65.1667	28.6667	86	31.6667	16.5	29	24	36.5	12	29	37.3333	49.8333	21	48.1667	52	70.6667	50.5	34.8333	42	43.3333	73.8333	32	30.1667	19.8333	44.5	33.3333	29.5
	964_Acetaldehyde_dehydrogenase_EC_12110_@_Acetaldehyde_dehydrogenase_EC_12110_ethanolamine_utilization_cluster	5.58333	5	2.5	18.3333	1.5	5.83333	5	4.33333	13.8333	10	0.25	3	0.111111	2.83333	5	13	3.83333	5.83333	4	3.5	7	4	10.5	2.5	13	16	5.33333	7	5	6.5	8	0.361111	4	3	7.5
	965_Acetaldehyde_dehydrogenase_acetylating_EC_12110	0.5	0	0.5	0	0	0	0.5	0	0	0	0.5	0	0	0	0.5	0	0	0	0	0	0	0	0.5	0	0	0	0.5	0	0	0	0	0	0	0	0
	966_Acetate_kinase_EC_2721	618.85	1036.2	462.15	502.45	697.067	498.4	481.667	487.717	572.5	557.633	625.55	645.717	564.383	581.117	461.267	607.383	536.367	638.5	796.483	724.633	598.15	608.35	811.567	823.617	965.85	511.35	600.783	477.85	633.783	580.317	887.717	392.267	569.933	625.967	667.15
	967_Acetate_kinase_EC_2721_/_Xylulose-5-phosphate_phosphoketolase_EC_4129_Fructose-6-phosphate_phosphoketolase_EC_41222	0	0	0	0	0	0	0	0	0	0	0	0.833333	0.5	0	0.5	0.5	0	0	0	0	0	0	0	0.5	1.5	0	0	0.5	0	0.333333	0	0	0.2	0	0
	968_Acetate_kinase_EC_2721_@_Propionate_kinase_EC_27215	2.91667	2.08333	0.766667	2.81667	5.2	0.566667	17.95	0.25	5.8	1.91667	3	4.5	2.16667	8.13333	0.166667	0.583333	7.7	2.06667	1.25	0.9	2.68333	2.28333	2.03333	2.9	6.61667	7.76667	1	4.03333	1.25	2.58333	0.5	1.56667	12.4833	2.01667	3.33333
	969_Acetate_permease_ActP_cation/acetate_symporter	26	15	2.5	38	40	5.5	104	4	42.5	22	4	24.5	5.5	58	6	6.5	62.5	12.5	11.5	3.5	19.5	16	12.5	21.5	58	61.5	17	27	7.5	28	5.5	14.5	49.5	6	23.5
	970_Acetoacetate_decarboxylase_EC_4114	0	0	0	0	0	0	0	0	0	0	0	0	0	0	0	0	0	0	2	0	0	0	0	0	0	0	0	0	0	0	0	2	0	0	0
	971_Acetoacetate_metabolism_regulatory_protein_AtoC	122.417	223.667	101.533	127.667	170	66.6667	225.5	89.8333	194.5	129.083	89.1667	251	91.4167	181.083	86.3667	80.5	132.31	114.083	115.833	105.167	127.917	95.1429	122.7	154.083	224.033	170.5	160.167	128.75	162.333	133.75	118.283	163.667	192.917	105.617	110.426
	972_Acetoacetyl-CoA_reductase_EC_11136	5.9	7.73333	1	8.91667	7.25952	5.41667	6.54286	10.3524	1	1	14.0524	9.15	11.7095	8.30952	15.2262	8.08333	13.0095	9.23571	18.2452	15.7095	9.95	15.9262	11.931	11.9619	10.6405	10.3262	11.5024	6.61667	1	7.99286	7.63333	7.71905	5.66905	8.88571	8.04286
	973_Acetoacetyl-CoA_reductase_EC_11136_of_ethylmalonyl-CoA_pathway	0	0	2	0	0.2	0	0	0.2	1	0	0	0.5	0.2	0.2	4.5	0.5	0	0.2	0.5	0.2	1	0	0	0.2	0.5	0	0.5	2	0	0	0	1	0.5	0	0
	974_Acetoacetyl-CoA_synthetase_EC_62116	0.333333	0	2.25	1.5	2.95	0	0.5	4	1.25	2	6.7	1.7	2.7	1.5	4.08333	2.83333	2.08333	1.33333	3.98333	5	1.5	4.5	0.166667	3.16667	0.5	1	1.2	2.36667	6.36667	0	3.15	3.08333	1.66667	0.5	1
	975_Acetoacetyl-CoA_synthetase_EC_62116_/_Long-chain-fatty-acid--CoA_ligase_EC_6213	19	72.8333	0.333333	158.908	0.333333	112.267	44.2	106.393	0.25	55.325	0.285714	110.46	0.333333	148.9	0.166667	32.7167	143.467	0.333333	59.1167	0.5	98.7485	0.533333	0.333333	0.285714	24.75	0.333333	67.2	27.6667	121.783	0.166667	0.45	121.049	0.333333	76.5833	80.5333
	976_Acetoacetyl-CoA_synthetase_leucine_EC_62116	0.25	0	0	0	0.5	0	0	0.25	0	0	0.166667	0.142857	0	1	0.5	0	0	0.25	0.25	0	0	0	0.333333	0	0	0	0	0.533333	0	0	0.25	0	0	0	0
	977_Acetoacetyl-CoA_synthetase_leucine_EC_62116_/_Long-chain-fatty-acid--CoA_ligase_EC_6213	0	0	0	0	0	0	0	0	0	0	0	0	0	0	0	0	0	0	0.5	0	0	0	0	0.142857	0	0	0	0	0	0	0.5	0	0	0	0
	978_Acetohydroxy_acid_synthase	4	2	0	3	1	0	0	4	2	1	0	0	2	0	7	0	2	0	4	5	4	1	2	2	1	15.5	2	0	1	2	3	8	3	2	0
	979_Acetoindiacetyl_reductase	202	187	86	95.5	70.5	166.5	164	178	264.5	92.5	103.5	214	343	154	172.5	169	119	166.5	89.5	200	146.5	158	186.5	99.5	315	58	52	37	274	75	167.5	75	318	125.5	146.5
	980_Acetoin_catabolism_protein_X	6.25	1.75	19	6.25	2	11.5	5	2.75	18	13.75	5.25	21.75	6	4.25	9.5	8.5	6	7.75	9.75	23.75	4.25	9.25	16	29.25	6.75	6	14.25	3	10.75	8	9.25	5.25	11.75	9	6.25
	981_Acetoin_catabolism_protein_X_possible_NAD_kinase	3.25	0.25	12	3.25	5	10.5	2	7.25	9	10.25	2.25	12.75	3.5	2.75	7	4	7.5	2.75	8.25	18.25	4.25	3.25	7	15.75	5.25	2.5	9.25	3.5	3.25	4	7.75	3.25	16.25	3.5	4.75
	982_Acetoin_dehydrogenase_E1_component_alpha-subunit_EC_124-	251	123.5	420	220.5	164.5	109.5	113.5	350.5	283	241	407.5	260.5	165.5	194.5	184	185	449	174.5	113	385.5	368.5	168	206	230	345.5	371	160	176	337	268.5	226	107	234.5	134.5	208.25
	983_Acetoin_dehydrogenase_E1_component_alpha-subunit_EC_124-_/_Acetoin_dehydrogenase_E1_component_beta-subunit_EC_124-	392	255	615.5	403.5	524.5	428	343	972	546.5	495	1131	1292.5	340.5	453.5	780	336.5	365	408.5	611.5	1259	565.5	932	732.5	1158	665.5	816.5	727.5	1124	1529.5	561	650.5	428.5	497	832.5	417.5
	984_Acetoin_dehydrogenase_E1_component_beta-subunit_EC_124-	211.5	126.333	408.5	225.333	139.5	101.5	112.5	346.5	226.333	205.833	358.5	188.833	157.5	174	174	171.5	396.25	151	115	365	337.833	162	202.5	179.333	311.5	363	126.5	152.5	359.5	218.333	172.833	110	192.5	131.833	176.5
	985_Acetoin_utilization_CBS_domain-containing_protein_Inosine-5-monophosphate_dehydrogenase_EC_111205	15	16.8333	62.8333	28.6667	17.1667	4.33333	13	51.6667	32	14.8333	26.8333	19.6667	12.8333	16.6667	13	17.8333	60	6.83333	6.5	24.3333	66.6667	9.5	11	1	36.5	57.5	0	21	53.1667	26.8333	16.1667	10.5	18.5	9.33333	18.1667
	986_Acetoin_utilization_protein_AcuB	10.5	6	31	19	10	2	5.5	18	16	7	21	11.5	11	13	4	8	32.5	8	8	11	10	5.5	9	2	26	30	7.5	7	19	8	3	6	8	3	13.5
	987_Acetolactate_synthase_catabolic_EC_2216	47.3333	53.8333	121.333	52.1667	59.8333	141.167	18	146.5	49.1667	47.6667	174.333	57.5	60.3333	64	64.5	92.6667	214	40	11.6667	85.5	178.833	16.8333	48	28.3333	122.833	143.167	75	39	168.333	64.8333	46	12.8333	71	13	53.5
	988_Acetolactate_synthase_large_subunit_EC_2216	3102.33	3636.92	2956.83	2962.92	2958.75	2495.5	2497.83	3214.33	3804.17	2075.33	3275.08	3939.42	3195.42	3196.5	2732.5	2763.5	3697.5	2753.5	3639.33	3321.92	3534	3032.42	3203	3197.33	4624.67	3808.83	2728.83	2449	3648.5	3257.33	3113.17	2552.92	3313.67	2434.17	2720.58
	989_Acetolactate_synthase_large_subunit_EC_2216_#_frameshift	0	0	0	0.5	0	0	0	0	0	0	0	0	0	0	0	0	0	0.5	0	0	0	0	0	0	0	0	0	0	0	0	0	0.5	0	0	0
	990_Acetolactate_synthase_large_subunit_homolog	18	8	31	25.75	11	17	13.5	29	30	44.5	35.5	25	29.5	18	31.5	20.5	23	12.5	10	86.3333	17	30	33	18.5	25	29.8333	26	27.5	19.5	29.5	28.5	23.5	20	24	16.5
	991_Acetolactate_synthase_small_subunit_EC_2216	793.5	1065	722	753	817.5	647.5	730.5	867	1023.5	548	825.5	1009.5	857	960.5	644	724	976	766	940	787.5	927.5	765.5	822.5	733	1230	1001.5	657	630	891.5	809	774.5	625	889	591	697.5
	992_Acetone_carboxylase_alpha_subunit_EC_6416	0	0	0	0	0	0	0	0	0	0	0	0	0	0	0	0	0	0	0	0	0	0	0	0	0	0	0	0	0	0	0	0.5	0	0	0
	993_Acetone_carboxylase_alpha_subunit_EC_6416_/_N-methylhydantoinase_B	0	0	0	0	0	0	0	0	0	0	0	0	0	0	0	0	0	0	0	0	0	0	0	0	0	0	0	0	0	0	0	1	0	0	0
	994_Acetone_carboxylase_beta_subunit_EC_6416	0	0	0	0	0	0	0	0	0	0	0	0	0	0	0	0	0	0	0	1.25	0	0	0	0	0	0	0	0	0	0	0	0	0	1	0
	995_Acetone_carboxylase_beta_subunit_EC_6416_/_N-methylhydantoinase_A_EC_35214	0	0	0	0	0	0	0	0	0	0	0	0	0	0	0	0	0	0	0	0.583333	0	0	0	0	0	0	0	0	0	0	0.333333	0	0	0	0
	996_Acetophenone_carboxylase_subunit_Apc3_EC_6418	0	0	0	0	0	0	0	0	0	0	0	0	1	0	1	0	0	0	0	0	0	0	0	0	0	0	0	0	0	0	0	0	0	0	0
	997_Acetophenone_carboxylase_subunit_Apc4_EC_6418	0	0	0	0	0.5	0	0	0	0	0	0	0	0	0	0	0	0	0	0	0	0	0	0	0	0	0	0	0	0	0	0	0	0	0	0
	998_Acetyl-CoACys-GlcN-Ins_acetyltransferase_mycothiol_synthase_MshD	0	0	2	0	0	0	0	0	0	0.5	0	0.5	0	0	1	0	0.5	0.5	0	0.5	0.5	0	0	0	0	0	0	0	0	0	0	2.5	0	0	0
	999_Acetyl-CoACys-GlcN-Ins_acetyltransferase_mycothiol_synthase_MshD_EC_231189	0	1	0	0	0	0	0	0	0	0	0	0	0	0	0	0	0	0	0	0	0	0	0	0	0	0	0	0	0	0	0	0	0	0	0
	1000_Acetyl-CoAacetoacetyl-CoA_transferase_alpha_subunit_EC_2838	2877.33	2218.58	3770.5	2452.33	3307.78	2719.2	3270.12	3237.7	3701.83	2134.83	3515	4483.58	2490.9	3041.87	0.166667	2930.83	3542.87	2743.5	2300.33	4022.33	2354.42	2565.52	0.333333	3259.92	3507.92	3204.2	3565.17	2943.75	2952.33	3657.17	2304.67	2270.08	3263.23	1696.37	2963.5
	1001_Acetyl-CoAacetoacetyl-CoA_transferase_alpha_subunit_EC_2838_/_Acetyl-CoAacetoacetyl-CoA_transferase_beta_subunit_EC_2838	89	51.5833	7.5	78.3333	90.3333	3.5	365.25	10.2	161.667	64.8333	4.5	52.5	4.5	50.8667	6.66667	11.6667	12.1667	43.1667	41.3333	11.8333	38.3333	27.1667	32.1667	43.5	50.6667	181	38.1667	88	15.3333	61.1667	9.16667	27.8333	215.5	17.6667	19.5
	1002_Acetyl-CoAacetoacetyl-CoA_transferase_alpha_subunit_EC_2838_/_Acetyl-CoAacetoacetyl-CoA_transferase_beta_subunit_EC_2838_@_Acyl-CoAacetate_CoA_transferase_#_YdiF_protein	36	27	1	48	49	12	116	8.5	39	13	1	21	4	32	4	4	86.5	15.8333	21.5	4	24	17	16	10.3333	45	46.5	13	33	4	29	7	11	58.5	7	32
	1003_Acetyl-CoAacetoacetyl-CoA_transferase_beta_subunit_EC_2838	34	28	64	64	70	22.7	107.5	49.5	86.5	0.166667	0.333333	49.5	32.7	78.5	35	37.5	53	41	73	48	39	58	31	62	83.5	67.5	66	76.5	36.5	54.5	48	36	80.5	33.5	34
	1004_Acetyl-CoA_C-acyltransferase_EC_23116_@_Acetyl-CoA_acetyltransferase_EC_2319	0	0	0	0	0	0	0	0	0	0	0	0	0	0	0	0	0	0	0	0	0	0	0	0	0	0	0	0.309524	0	0	0	0	0	0	0
	1005_Acetyl-CoA_acetyltransferase	0	0	0	0	0	0	0	0	0	0	0	0	0	0	1	0	0	0.1	0	2	0	0	0	0	0	2	0	0	0	0	0	0.0833333	0	0	0
	1006_Acetyl-CoA_acetyltransferase_EC_2319	1.625	0.1	0.0714286	2.09091	1.37825	0.642647	10.487	0.306818	8.13831	3.36234	0.906818	1.23307	1.09091	1.13474	0.793092	0.7	1.09091	5	0.0588235	0.796429	0.225	0.0909091	1.76234	3.125	2.81759	8.32468	0.406656	1.92627	1.5	0.271429	0.405195	0.315747	1.20942	0.5	3.1
	1007_Acetyl-CoA_acetyltransferase_EC_2319_Beta-ketoadipyl_CoA_thiolase_EC_231-	3.04583	3.39735	0.181818	3.74848	0.111111	0	0.0588235	1.01515	0.111111	2.14394	0.0588235	3.04091	0.0909091	0.117647	0.25	0.757576	6.67235	0.0588235	1.85795	0.765152	1.61553	0.258824	0.424242	2.58333	1.12121	10.2201	0	1.62879	0.439394	2.38674	0.0588235	0.111111	0.117647	0.25	3.2428
	1008_Acetyl-CoA_acetyltransferase_EC_2319_/_Hydroxymethylglutaryl-CoA_reductase_EC_11134	1.25	0.25	3.5	4.25	0	1.25	8	0	7.5	1.25	5	3	0	2.5	1.5	2.75	0	5.16667	1.75	0	1	3.95	0.95	1.5	12.2	8.7	0	0.5	0.25	1.75	0	1.5	2	0	3.75
	1009_Acetyl-CoA_acetyltransferase_EC_2319_@_3-oxoadipyl-CoA_thiolase_EC_231174	0.125	0.142857	0.125	0.142857	0.428571	0.253968	0.396825	0.222222	0.793651	0.222222	0.125	0.571429	0	0.25	0.142857	0.507937	0.111111	0.285714	0.285714	0.333333	0.125	1	0.375	2.57143	0.410256	0	0.25	0.222222	0.75	0.111111	0.111111	0.111111	0.125	0.125	0.111111
	1010_Acetyl-CoA_acetyltransferase_EC_2319_@_Beta-ketoadipyl_CoA_thiolase_EC_231-	3.35536	3.63111	1.00722	4.48182	2.66856	0.209524	17.7084	1.57864	8.99859	2.26894	1.92203	3.63615	0.32702	11.4729	1.25	1.30245	7.08306	2.24165	2.42938	1.21753	2.29442	1.29504	1.42226	3.75159	2.27775	10.3636	0.285714	1.84857	0.550505	3.23595	1.38469	0.839827	8.19995	0.903968	3.58566
	1011_Acetyl-CoA_acetyltransferase_EC_2319_of_ethylmalonyl-CoA_pathway	0.5	0	0.25	0	0	0	0	0	0.125	0.125	0.125	0.111111	0	0	0	0.5	0	0	0	0	0.5	0	1	1	0	0	1.5	1	0.5	0	0	0	0	0	0
	1012_Acetyl-CoA_hydrolase_EC_3121	7	2	1	3	0	3	0	3	4	0.5	5	4	4	2	0	2	1	1	0	0	1.5	3	0	3	2	1	3	0	0	1	2	0	2	0	1
	1013_Acetyl-CoA_synthase_corrinoid_iron-sulfur_protein_large_subunit	2904	2158	4011	2234	2378	2340	1541	3857	2799	1944	3295	3773	1997	2107	2866.5	2913	3206	2717	2276	3775	2539	3045	2544.5	2651	2861	2920	3566	3143	4244	2736	2579	3056	3100	2281	2624
	1014_Acetyl-CoA_synthase_corrinoid_iron-sulfur_protein_small_subunit	1827	1399	2542	1484	1516	1472	922	2528	1833	1227	2179	2377	1281	1382	1963	1668	2043	1893	1483.67	2329	1493	1837	1624	1665	1582	1736	2312	1905	2679	1790	1728	2107	1956	1372	1665
	1015_Acetyl-CoA_synthetase	3.5	0	1	1	2	0	1	3.5	2	5	3.5	0	0	2	9.5	1	0	10.5	13	8	5	1.5	2	4	5	0	9	0	11.5	2	4	1	0	1	1
	1016_Acetyl-CoA_synthetase_ADP-forming_alpha_and_beta_chains_putative	1683.5	2902	1362.5	2158	2920	1366	1944	1061.5	1634	2211	1230	2563	638.5	1700	2208	2683	1211	1334	4410	1367	1327.5	3301.5	1843	2256.5	1388.5	2481	1512	1794	1204	2185	2344	1592	2051.5	1741	1412
	1017_Acetyl-CoA_synthetase_ADP-forming_alpha_chain_EC_62113	18	2	17	5	25	2	1	21.5	12	51	17.5	9	4.5	8	67.5	17	3	73.5	108	100	64.5	9.5	59	52	61.5	0	87	1	135.5	14	30	6	4.5	24	19
	1018_Acetyl-CoA_synthetase_ADP-forming_beta_chain_EC_62113	38	2	48	36	16	45	19	15	37	36	25	80	15	31	38	28	46	41	13	26	29	37	70	106	58	22	54	38	53	30	26	14	59	39	39
	1019_Acetyl-CoA_synthetase_EC_6211	3.95833	4.85	0.375	5.56667	7.5	0.291667	18.9083	0.791667	12.5333	4.875	1	5.28333	1.125	14.7917	0.5	1.375	16.3	1.70833	5.33333	0.791667	3.29167	2.16667	2.78333	2.54167	11.6167	13.4917	1.66667	5.45833	2.875	5.95833	2.5	2.375	11.8583	1.45833	5.15833
	1020_Acetyl-CoA_synthetase_EC_6211_#_frameshift	454	290	417.5	294.5	462.5	377.75	316.5	511.75	473	351	610	470	399	421.5	552	328.5	324.5	428	627.5	696.75	417	542	572.5	663.5	719	333.5	453	310	829.833	406	522.5	266.5	488.5	543.5	348
	1021_Acetyl-coenzyme_A_carboxyl_transferase_alpha_chain_EC_6412	0.333333	11.3333	1.33333	1.66667	15	0.333333	241.583	0.333333	1.33333	2	0.666667	1.66667	1	298.117	8.66667	0.333333	2.33333	1.66667	9.66667	422.1	1.66667	15.6667	0.333333	8.33333	464.9	0.666667	0.333333	1.33333	1.66667	368.01	3.66667	4	1.33333	1.33333	0.333333
	1022_Acetyl-coenzyme_A_carboxyl_transferase_alpha_chain_EC_6412_/_Acetyl-coenzyme_A_carboxyl_transferase_beta_chain_EC_6412	77.9333	31.9	86.6242	58.5333	50.0833	67.2	45.35	49.5667	105.817	41.2095	76.7667	54.5833	58.5083	55.4333	56.7	68.4	48.2833	55.7333	32.5167	72.65	33.0095	31.0833	66.0833	33.65	104.236	61.8667	69.0167	49.4524	62.619	60.3262	51.5333	45.45	61.2333	39.569	73.85
	1023_Acetyl-coenzyme_A_carboxyl_transferase_alpha_chain_EC_6412_/_Acetyl-coenzyme_A_carboxyl_transferase_beta_chain_EC_6412_Propionyl-CoA_carboxylase_beta_chain_EC_6413	251.467	135.65	52.9119	82.4623	172.205	165.967	150.612	95.7509	231.036	50.079	89.031	127.744	268.786	132.614	141.119	221.152	117.944	166.54	292.45	151.383	173.283	68.3024	338.121	129.462	286.171	58.1152	58.0842	81.6457	199.733	123.555	170.33	42.6286	134.577	171.727	153.769
	1024_Acetyl-coenzyme_A_carboxyl_transferase_alpha_chain_EC_6412_/_Acetyl-coenzyme_A_carboxyl_transferase_beta_chain_EC_6412_Propionyl-CoA_carboxylase_beta_chain_EC_6413_Methylmalonyl-CoA_decarboxylase_alpha_chain_EC_41141	0.2	0.2	77.2913	0.25	0.611111	64.4525	0.4	0.25	1.15	51.2629	0.5	0.25	0.5	64.1937	0.7	0.125	73.7366	0.25	37.5464	83.0233	0.2	1.25	0.45	0.2	0.7	0.5	0.2	0.2	1.6	0.45	0.45	0.2	0.25	42.4605	0.25
	1025_Acetyl-coenzyme_A_carboxyl_transferase_alpha_chain_EC_6412_/_Acetyl-coenzyme_A_carboxyl_transferase_beta_chain_EC_6412_Propionyl-CoA_carboxylase_beta_chain_EC_6413_Methylmalonyl-CoA_decarboxylase_alpha_chain_EC_41141_Glutaconyl-CoA_decarboxylase_alpha_chain_EC_41170	0.166667	0.333333	0.666667	3.5	0.5	1.16667	2	1.66667	0.5	8.33333	0.666667	0.111111	6.83333	4	0.833333	0	4.83333	2.83333	2.16667	1.83333	8.33333	2.33333	1.33333	5	0.166667	0	0.666667	3.66667	6.33333	1.83333	10.6667	0.5	2.16667	2.5	2
	1026_Acetyl-coenzyme_A_carboxyl_transferase_alpha_chain_EC_6412_/_Acetyl-coenzyme_A_carboxyl_transferase_beta_chain_EC_6412_/_Biotin_carboxylase_of_acetyl-CoA_carboxylase_EC_63414_/_Biotin_carboxyl_carrier_protein_of_acetyl-CoA_carboxylase	0	0	0.2	0.833333	0	0	0	0	0	0.2	0	0	0	0	0	0	0	0	0	0	0	0	0.6	0	0.533333	0	0	0	0	0	0	0	0	0	0
	1027_Acetyl-coenzyme_A_carboxyl_transferase_alpha_chain_EC_6412_@_Propionyl-CoA_carboxylase_carboxyl_transferase_subunit_EC_6413	0	0.333333	0.333333	0	0.333333	0	0	0.708333	0	0	0.7	0	0	0	0	0	0.0909091	0.333333	0	0	0	0	0.666667	0.125	0.333333	0.333333	0	0	0.333333	0.666667	0.333333	0	1.16667	0.333333	0
	1028_Acetyl-coenzyme_A_carboxyl_transferase_beta_chain_EC_6412	163.25	677	318	324.583	230.833	132.083	218.75	267.083	336.083	304.5	286.75	366.417	138.5	293.917	219.833	147.083	387.083	220	333.833	227.417	313.417	407.333	181.75	204.75	440.167	502.5	88.6667	211.333	344.25	266.25	255.917	222.75	360.5	149.583	181.167
	1029_Acetyl-coenzyme_A_carboxyl_transferase_domain_of_homomeric_ACCase_EC_6412_/_Biotin_carboxyl_carrier_domain_of_homomeric_Acetyl-CoA_carboxylase_/_Biotin_carboxylase_domain_of_homomeric_ACCase_EC_63414	0	0	1	1	0	0	0	0	0	0	0	0	0	0	0	0	0	0	0	0	0	0	0	0	0	1	0	0	0	0	0	0	0	0	0
	1030_Acetyl-coenzyme_A_synthetase_EC_6211	0.625	1	0.125	1.75	0.5	1.125	2.625	2.125	1.5	0.625	6.83333	0.25	0.125	2.875	15.5833	0.375	3.25	3.375	2.25	0.375	1.125	1.5	0.5	0.625	1.25	2.375	0.5	1.875	0.125	0.875	0.25	0.375	2.29167	0.125	1.125
	1031_Acetyl-hydrolase/esterase_LipR_in_mymA_operon	0	0	0	0	0	0	0	0	0	0	0	0	0	0	0	0	0	0	0	0	0	0	0	1	0	0	0	0	1	0	0	0	0	0	0
	1032_Acetyl/propionyl-CoA_carboxylase_biotin-containing_subunit_/_Acetyl/propionyl-CoA_carboxylase_carboxyltransferase_component	0	0	0	0	0	0	0	0	0	0	0	0	0	0	0	0	0	0	0.166667	0	0	0	0	0	0	0	0	0	0	0	0	0	0	0	0
	1033_Acetyl_CoA_synthase_Acetyl-CoA_c-acetyltransferase_EC_2319	1	0	0.416667	0.75	2	0.642857	0.5	0.166667	0.166667	0.166667	0.5	0.5	0	0	0.166667	1	0.333333	0.5	1.25	1	0	0.666667	0.5	2	0.25	0	0.166667	0.5	0.5	0	0.5	0	0.5	0.166667	0.833333
	1034_Acetyl_xylan_esterase	0	0	1	0.5	0.5	0	0	1.5	0.5	0.5	2	0	0	0	1	2	0.5	0	0.5	0.5	0	0	0	1	0	1	0	0.5	0	0	0	3	0	0	2
	1035_Acetyl_xylan_esterase_EC_31141	2	0	1	0.5	3	0	0	1	0.5	1	2	1	0	0	1	0	3	0	0.5	1	1	1	1	1	2	2.5	0	0.5	2	0	2	3.5	0	1.5	2
	1036_Acetyl_xylan_esterase_XylU_EC_31141	0	0	0	0	0	0	0	0.5	0	0	0	1.5	0	0	0.5	0	0	1	0	0	0	0	0	0	1	0	1	0	0.5	0	0	0	0	0	0
	1037_Acetylaminoadipate_kinase_EC_272-_@_Acetylglutamate_kinase_EC_2728	1.5	2.5	0.5	0.5	0	0.5	0	2	0	0	0	1	0.5	0.5	0	0	0	0	1	0	0.5	0.5	0	0	0.5	0	1	2	4	0	0.5	3.5	0	0.5	0.5
	1038_Acetylglutamate_kinase_EC_2728	5673.5	8605.5	6412	6402	6399	5316	5353	7013	8949	4776	7241.17	9750.5	7092.83	7140.5	5806.5	5081.33	7652.5	6621.5	5600.5	7281.5	7091	6704.17	6903	7194.67	7850	8435.5	6129	5234	7371	7470	6627	5786	8511.5	5660.5	6258.5
	1039_Acetylornithine_aminotransferase_EC_26111	8877.52	12835.4	9246.15	9333.35	10063.2	8450.05	9437.35	10420.1	13177.6	7890.47	10922.9	15055.2	11353.1	10821.6	7934.82	8870.87	12311	10264.7	8007.55	10554	10631.3	9230.42	10742.2	10979.6	12920.2	12328.4	8873.6	8147.58	10866.3	11797.6	10783.6	8186.73	13391.9	9596.4	9793.87
	1040_Acetylornithine_aminotransferase_EC_26111_N-acetyl-lysine_aminotransferase_EC_261-	0	0	0	0	0	0	0	1	0	0	1	0	0	0	0	0	0	0	0	0	0	6	0	0	0	0	0	3	0	1	0	0	0	0	0
	1041_Acetylornithine_aminotransferase_EC_26111_N-succinyl-LL-diaminopimelate_aminotransferase_EC_26117	0	0.5	0	0	0	0.5	0	0	0	0.833333	0.5	0.5	0	0	0	0.5	0.5	0.833333	0	0	0	0.5	0	0.5	0	0	0	0	0	0	1	0	0	0	0
	1042_Acetylornithine_aminotransferase_EC_26111_Ornithine_aminotransferase_EC_26113	0	0	0	0	0	0	1	0	0	0	0	0	0	0	0	0	0	0	0	0.333333	0	0	0	0	0	0	0	0	0	0	0	0	0	1	0
	1043_Acetylornithine_aminotransferase_EC_26111_ACOAT	0	0	0	0	0	0	0	0	0	1	0	0	0	0	0	1	0	0	0	0	0	0	0	0	0	0	0	0	0	0	0	0	0	0	0
	1044_Acetylornithine_aminotransferase_EC_26111_/_N-succinyl-LL-diaminopimelate_aminotransferase_EC_26117	216.567	742.7	180.65	234.51	166.9	87.9167	221.383	110.783	208.267	129.5	134.4	267.4	101.81	205.283	156.586	136.25	192.1	148.517	268	178.1	148.4	247.483	158.1	199.483	175.217	190.6	138.017	155.383	127.533	130.6	226.45	125.233	297.667	104.35	158.7
	1045_Acetylornithine_aminotransferase_EC_26111_/_N-succinyl-LL-diaminopimelate_aminotransferase_EC_26117_/_Succinylornithine_transaminase_EC_26181	2.33333	3.5	1.33333	1.14286	2.83333	5	2.83333	1.7	5.08333	1.83333	0	8.08333	5.14286	3.91667	3.66667	1.66667	5.5	0.5	11.4167	0.833333	1.41667	5	3.66667	2.2	1.33333	4.25	1.58333	0.833333	1.25	2.58333	2.5	3.5	1.7	0.333333	0.333333
	1046_Acetylornithine_aminotransferase_EC_26111_@_N-acetyl-lysine_aminotransferase_EC_261-	0.5	0	0	0.25	0.833333	0	0	0	0.833333	0	0	1	0.5	0.5	0	0.333333	0	0	0	0	0	3.58333	0	0.333333	0	0.5	0.833333	0	0	0	1	0	0	0.666667	0
	1047_Acetylornithine_aminotransferase_EC_26111_@_N-succinyl-LL-diaminopimelate_aminotransferase_EC_26117	292.717	87.5	211	137.183	118.367	157.2	114.867	169.467	209.8	90.5333	171.883	157	117.567	153.5	243.886	206.217	180.3	151.733	101.1	214.083	105	127.233	180.3	207.167	86.6333	75.25	137.917	88.9667	124.7	117.333	177.333	149.733	219.233	96.3667	210.5
	1048_Acetylornithine_aminotransferase_1_EC_26111	0	0	0	0	0	0	0	0	0	0	0	0	0	0	2	0	0	0	0	0	0	0	0	0	0	0	0	0	0	0	1	0	1	0	0
	1049_Acetylornithine_aminotransferase_2_EC_26111	0	0	0	0	0	0	0	0	0	1	0	0	0	0	1	0	0.5	0	1	0	3	0	1	0	0	0	0	0	0	0	0	3	0	0	0
	1050_Acetylornithine_deacetylase/Succinyl-diaminopimelate_desuccinylase_and_related_deacylases	2745	2705.5	2505	1879	1983.83	2204	2207	2147	3437.33	1841.83	2275.5	2620.5	2790	2375	2121	2188	3006.5	1936	2119.5	2184	2823	1996.5	3305	2267.75	3750.83	3108.5	1796	1764	3016	2845.5	2810	1497.5	2284	2110.5	2345.5
	1051_Acetylornithine_deacetylase_EC_35116	6292.25	7166	6353	5827	6909	5282	5259	6480.5	8988.25	5361.25	6674.5	11863	7319	6261.5	5833	4973	6614	6970	5071.5	8159	5469	5150.5	0.333333	7533.75	8761	7704	7293.25	6849	8802.75	6757.25	6536	4965	9211	6253.5	7495
	1052_Acetylspermidine_deacetylase_EC_35148_Deacetylases_including_yeast_histone_deacetylase_and_acetoin_utilization_protein	14	13.5	5	10	9	5.5	28	5	22	12	16	19	7	10	17	8	21	11	37	6	17	15	7	12	8	25	0	16	6	8	31	12	15	6	7
	1053_Acetyltransferase	24.75	1	10.25	14.5	27	1	10	8.25	20	1	2	1	18	2	2	2	2	1	1	1	18	3	16.5	2	26.5	10	3.5	1	15	1	13.5	7	4.5	51	14.25
	1054_Acetyltransferase_GNAT_family	0	0	0.5	0.5	0.5	0.5	4	0	1	0.5	0.5	0.5	0	1	0	0	1.5	0.5	0	0	1	0	0	6	1	3	1	0.5	0.5	0.5	1.5	0	0.5	0	0
	1055_Acetyltransferase_GNAT_family_/_Aspartyl-tRNAAsn_amidotransferase_subunit_C_EC_6356_@_Glutamyl-tRNAGln_amidotransferase_subunit_C_EC_6357	11	21.6667	13	12	8	8.66667	10	12	15	10.6667	15.3333	12.6667	8	18.3333	5.66667	8.33333	13	11.3333	13.6667	8.33333	11	11.6667	12.6667	11.6667	13	13.3333	15	9.66667	11	10	9.33333	12.6667	12	1.66667	8.33333
	1056_Acetyltransferase_isoleucine_patch_superfamily	0	0	0	2	1	0	0	0	0	0	0	0	0	0	0	0	1	3	0	0	0	0	0	0	0	0	0	1	1	0	0	0	0	0	0
	1057_Acetyltransferase_isoleucine_patch_superfamily_protein	0	0	0	0.5	0	0	0	0	0	0	0	0	0	0	0	0	0	0.5	0	0	0	0	0	0	0	0	0	0.5	0	0	0	0.5	0	0	0
	1058_Acetyltransferase_AcuA_acetyl-CoA_synthetase_inhibitor	0	0	0	0	0	0	0	0	0	0	0	0	0	0	0	0	0	0	0	0	0	0	0	0	0	0	0	0	0	0	0	1	0	0	0
	1059_Acetyltransferase_SypM	0	0	1	0	0	0	2	1	2	0	2	0	1	0	0	0	0	0	0	2	0	0	1	0	0	0	0	2	0	0	0	0	2	2	0
	1060_Achromobactin_biosynthesis_protein_AcsB_HpcH/HpaI_aldolase_family	0	1	0	0	0	0	1	0	0	0	0	0	0	0	0	1	0	0	0	0	0	0	2	0	0	0	2	0	0	0	0	0	0	0	0
	1061_Achromobactin_biosynthesis_protein_AcsF_Diaminobutyrate--2-oxoglutarate_aminotransferase_EC_26176	0	0	0	0	0	0	0	0	0	0	0	0	0	0	0	0	0	0	0	0	0	0.5	0	0	0	0	0	0	0	0	0	0	0	0	0
	1062_Achromobactin_biosynthesis_protein_AcsF_Siderophore_biosynthesis_L-24-diaminobutyrate_decarboxylase	0	0	0	0	0	0	0	0	0	0	0	0	0	0	0	0	0	0	0	0	0	0.5	0	0	0	0	0	0	0	0	0	0	0	0	0
	1063_Acid_phosphatase_transcriptional_regulator_AppY_AraC_family	18	17	1	4	15	0	22	0	39	4	0	4	0	1	6	0	16	5	0	2	8	14	3	3	8	14	5	2	2	8	5	7	88	4	7
	1064_Acid_stress_protein_IbaG	18	14	0	14	27	5	74	1	44	13	0	20	3	49	3	6	35	9	7	4	14	7	11	8	25	49	10	17	6	21	2	6	57	3	16
	1065_Aconitate_hydratase_EC_4213	2149.88	1768.08	2366.29	1979.26	1613.85	1606.15	1544.42	2184.34	3254.51	1711.75	2232.12	3101.94	1840.46	2417.11	2191.91	1600.5	2196.14	1767.8	2185.12	2684.33	2326.45	2399.79	1845.72	2468.45	2797.7	2899.14	2606.71	1599.73	2499.38	2445.66	2054.71	2106.51	2356.24	1632.82	1531.39
	1066_Aconitate_hydratase_EC_4213_@_2-methylisocitrate_dehydratase_EC_42199	4.64309	5.10397	5.29286	7.02309	10.2151	1.48274	36.5091	4.27976	13.6108	6.46389	2.47024	9.86825	4.68135	16.7014	3.43254	2.81111	16.0306	6.55882	6.70769	2.84524	8	3.17143	1.38139	4.25702	19.7363	22.2587	5.88869	7.61075	5.78373	5.18651	2.95238	4.04762	15.4074	2.13333	5.1875
	1067_Aconitate_hydratase_2_EC_4213	3.11111	899.561	1.5	171.917	45.0833	0.444444	2.27778	2.80556	25.1944	48.9444	1.43333	184.056	3.25	81.6944	48.8944	2.72222	13.4722	54.5278	189.972	1.75758	16.3611	153.972	13.8889	43.5556	3	14.0833	10.8611	6.77778	3.44444	5.78939	83.9167	18.7778	111.556	2.77778	7.97222
	1068_Aconitate_hydratase_2_EC_4213_@_2-methylisocitrate_dehydratase_EC_42199	8.79488	157.947	0.285714	41.616	20.2324	1.40202	44.0492	2.1167	23.0495	13.8267	1.43611	33.4767	1.429	34.0317	9.98254	1.34567	26.9694	14.4474	35.331	1.30519	8.9474	29.1921	3.60794	13.1221	17.7538	24.2554	6.25007	12.2942	2.2298	7.25765	16.8381	8.24812	40.3262	3.34686	9.83781
	1069_Aconitate_hydratase_X_predicted	1.5	1	13	0.5	0.5	1	1	0.5	0.5	1.5	0.5	1	0	4	0.5	17	0.5	0.5	3	8	0.5	0.5	1	1	0.5	4	1	0.5	0.5	0.5	5	0.5	6	0	1
	1070_Aconitate_hydratase_large_subunit_EC_4213_##_predicted_3-isopropylmalate_dehydratase_large_subunit_EC_42133	2	11.15	1	5.7	6.4	0	1	0.5	0.5	5	0.5	5.75	3.5	0.7	35.05	0.2	3.6	0.5	31.55	1	6.75	17.1	0.5	4.7	2.5	1.7	1.5	3.5	1.9	0.5	11.1	4.45	7	1	3
	1071_Aconitate_hydratase_small_subunit_EC_4213	0	3	0	2.5	0.5	0	1	0	3	1.5	2.5	0	1.5	0.5	3	0	4.5	1.5	7	0	0	4	0	0	1	1	3	4.33333	1	1.5	4.5	1	1	0	2
	1072_Aconitate_hydratase_small_subunit_EC_4213_##_predicted_3-isopropylmalate_dehydratase_small_subunit_EC_42133	0	7	1	6.5	3.5	0	0	1	4.5	1.5	1.5	1	6.5	0.5	29.5	0	6.5	1.5	30	0	1	14	0	3	0	3.5	1	3.33333	3.5	2	8	7	10	0.5	0
	1073_Acriflavin_resistance_protein	5389.33	10423.5	1354.5	4041.33	7338	3395	6406.17	2812	5629	3000.17	2302	7858.5	7517	6081	4740	4157.5	6530.17	6556.33	5863.67	3814.5	4835	3687.5	8949.5	7115	8497.5	4485.5	2415.83	3601	5139	4144	7515	1971	7479.83	7316.5	5710
	1074_Acriflavin_resistance_protein_/_Multidrug_efflux_system_CmeDEF	4	452	0	78	21.5	0	1.5	0	15.5	42	0	84	1	42.5	23	2.5	7.5	22.5	93.5	0	7.5	79	4.5	23.5	0.5	5	8	0.5	0.5	1	40.5	13	38.5	0.5	9
	1075_Acriflavine_resistance_protein_A_AcrA	4	2.33333	0	12	5.33333	1	28	0	13.3333	7.33333	0	6.66667	2	10.3333	2	4	18	8	2.33333	3	4	3.33333	4.66667	2.33333	14.3333	13	1.33333	10.3333	1	2	2	6.66667	18.1667	0.333333	9.33333
	1076_Acryloyl-CoA_reductase_AcuI/YhdH_EC_13184	6.80357	3.70833	1.66667	1	7.17262	0.5	28.6385	1.31548	6.67143	3.57143	0.333333	6.16667	1	14.2393	0.2	0.571429	11.3488	3.3869	3.38095	0.142857	4.60476	0.5	3.69643	5.4381	8.26786	14.3036	1.92857	7.80119	1.21429	5.19048	1.69048	0.333333	12.7595	1.54762	5.41548
	1077_Activator_of_2-hydroxyglutaryl-CoA_dehydratase_HSP70-class_ATPase_domain	0	0	0	0	0	0	0	0	0	0	0.5	0	0	0	0	0	0	0	0	0	0	0	0	0	0	0	0	0	0	0	0	0	0	0	0
	1078_Activator_of_the_mannose_operon_transcriptional_antiterminator_BglG_family	2	2	0	5	3	0	0	0	0	0	0	0	1	0	1	0	0	1	0	0	5	0	15	0	0	0	1	0	0	0	0	0	5	0	3
	1079_Acyclic_terpenes_utilization_regulator_AtuR_TetR_family	1	0	1	3	0	2	0	0	0	1	0	0	0	0	0	2	1	1	1	0	1	1	1	0	1	4	0	1	0	0	0	0	0	0	2
	1080_Acyl-ACP1-acyl-sn-glycerol-3-phosphate_acyltransferase_EC_231n4_##_Acyl-ACP_specific	17	12	18	13	24	14	16	0	76	5	35	3	17	3	6	0.5	3	7	5	2	23	2	28	3	98	0.5	3	60	11	6	11	2	2	2	1.5
	1081_Acyl-CoA1-acyl-sn-glycerol-3-phosphate_acyltransferase_EC_23151	911	2.5	3.5	3	1177	0.833333	2.5	2.83333	5	1.5	4.5	5.83333	2.33333	1260	0.333333	1180.83	4	3	1034.83	4.16667	1.5	3.5	1.66667	1205	21.5	3.83333	4.83333	3.33333	3	0.5	0.833333	3.33333	5.5	3	1.66667
	1082_Acyl-CoA1-acyl-sn-glycerol-3-phosphate_acyltransferase_EC_23151_@_Acyl-ACP1-acyl-sn-glycerol-3-phosphate_acyltransferase_EC_231n4_##_Acyl-CoA_or_Acyl-ACP	2.68333	1.45	0.2	2.45	2.38333	0.666667	9.13333	0.45	4.25	1.9	0.783333	2.58333	0.866667	3.41667	0.2	1.11667	5.08333	1.78333	1.5	0.25	1.8	0.2	1.08333	2.21667	4.38333	6.93333	0.6	1.88333	0.25	2.36667	0.65	1.15	3.95	0.6	3.18333
	1083_Acyl-CoA_dehydrogenase	4.33333	21.5	0	1	8.58333	3	3.33333	3	4.66667	1.66667	5.33333	3.66667	4	3.66667	2.33333	3.66667	5.16667	5.83333	4.33333	4	4.66667	2.66667	11	10.6667	11.6667	0.666667	1.33333	1.91667	4	3.66667	14.2	0.666667	4	7	10.3333
	1084_Acyl-CoA_dehydrogenase_long-chain_specific_EC_1388	0	0	0	0	0	0	0	0	0	0	0	0	0	0	0	0	0	0	0	0	0	0	0	0	0	1	0	0	0	0	0	1	0	2	0
	1085_Acyl-CoA_dehydrogenase_medium-chain_specific_EC_13993_Butyryl-CoA_dehydrogenase_EC_1381	0	0	0	0	0	0	0	0	0	0	0	0	0	0	0	0	0	0	0	0.333333	0	0	0	0	0.333333	0	0	0	0	0	0	0	0	0	0
	1086_Acyl-CoA_dehydrogenase_short-chain_specific_EC_1381	15.5874	12.5852	3.52282	18.0169	27.8581	2.48327	81.7771	2.96886	35.6642	15.5103	3.29365	17.4378	3.53333	52.6881	3.23192	2.97805	44.6808	10.1941	9.48672	7.2211	14.9369	10.8211	5.90245	14.5222	35.2278	38.4557	12.5676	20.3993	2.01587	14.5939	4.16549	10.3373	44.9184	6.6119	15.6723
	1087_Acyl-CoA_dehydrogenase_short-chain_specific_EC_13992	31.9687	14.6629	17.1895	53.6621	42.2589	13.8083	95.5528	18.5244	43.7096	29.4056	1	32.4219	20.0095	70.1916	17.0375	11.2697	0.333333	36.7607	27.4117	31.2628	22.9369	27.2976	36.208	50.2813	60.4244	65.0814	28.7497	44.0029	9.18254	27.4022	34.7984	43.7123	81.9319	26.5341	38.1605
	1088_Acyl-CoA_dehydrogenase_probable_dibenzothiophene_desulfurization_enzyme	0	2	1	2	0	0	0	0	0	0	0	2	0	0	4	0	0	0	1	0	4	1	0	0	0	2	0	0	2.125	1	0	1	0	0	0
	1089_Acyl-CoA_dehydrogenase_EC_1381_Mycobacterial_subgroup_FadE13	0	0	0	0	0	0	0	0	0	0	0	0	0	0	0	0	0	0	0	0	0	0	0	0	0	0	0	0	0	0	0	0	0.25	0	0
	1090_Acyl-CoA_dehydrogenase_EC_1381_Mycobacterial_subgroup_FadE25	0.5	0	0	0.5	0	0	0	0	0	0	0	0	0	0	0	0	0	0.5	0	0	0	0	0	0	0.5	0	0	0	0	0	0	0	0	0	0
	1091_Acyl-CoA_dehydrogenase_EC_1381_Mycobacterial_subgroup_FadE26	0	0	0	0	0	0	0	0	0	0	0	0	0	0	0	0	0	0	0	0	0	0	0	0	0	0	0	0	0	1	0	0	0	0	0
	1092_Acyl-CoA_dehydrogenase_EC_1381_Mycobacterial_subgroup_FadE3	0	0	0	0	0	0	0	0	0	0	0	0	0	0	0	0	0	0	0	0	0	0	0	0	0	0	0	0	0	0	0	0	0	0.5	0
	1093_Acyl-CoA_dehydrogenase_EC_1381_Mycobacterial_subgroup_FadE30	0	0	0	0	0	0	0	0	0	0	0	0	0	0	1	0	0	0	0	0	0	0	0	0	0	0	0	0	0	0	0	0	0	0	0
	1094_Acyl-CoA_dehydrogenase_EC_1381_Mycobacterial_subgroup_FadE31	0	0	0	0	0	0	0	0	0	0.125	0	0	0	0	0	0	0	0	0	0	0	0	0	0	0	0	0	0	0	0	0	0	0	0	0
	1095_Acyl-CoA_dehydrogenase_EC_1381_Mycobacterial_subgroup_FadE36	0	0	0	0	0	0	0	0	0	0	0	0	0	0	0	0	1	0	0	0	0	0	0	0	0	0	0	0	0	0	0	0	0	0	0
	1096_Acyl-CoA_dehydrogenase_EC_1381_Mycobacterial_subgroup_FadE4	0	0	0.5	0.5	0	0.5	0	0	0	0	0	2	0	0.5	0.5	0	0	0	0	0	0	0.5	0	0.5	0	0	0	1	0	0	0.5	0	0.5	0	0
	1097_Acyl-CoA_dehydrogenase_EC_1381_Mycobacterial_subgroup_FadE7	0	0	0	0	0	0	0	0	0	0	0	0	0	0	1	0	0	0	0	0	0	0	0	0	0	0	0	0	0	0	0	0	0	0	0
	1098_Acyl-CoA_dehydrogenase_EC_1381_Mycobacterial_subgroup_FadE8	15	4	4	7	10.5	2	50	1	18	7	0	10	2	18	1	2	27	6	7	3	6	4	4	6	21	27	5	12	1	6	5	3	36	1	13
	1099_Acyl-CoA_dehydrogenase_EC_1381_Mycobacterial_subgroup_FadE9	0	0	0	0	0	0	0	0	0	0	0	0	0	0	0	0	0.5	0	0	0	0	0	0	0	0	0	0	0	0	0	0	0	0	0	0
	1100_Acyl-CoA_dehydrogenase_EC_1387	9	7	0.5	0.5	9	4.5	9	1	12	1	1.5	3	7.5	2	12.5	8	1.5	1.5	1.5	2	2.5	7	19	2.5	7	1.5	4	2	6	3	1	1	7	10.5	3.5
	1101_Acyl-CoA_dehydrogenase_@_Acyl-CoA_dehydrogenase_EC_1381_Mycobacterial_subgroup_FadE8	0	0	0	0	0.5	0	0	0	0	0	0	0	0	0	0	0	0	0	0	0	0	0	0	0.5	0	0	0	0	0	0.833333	0	0	0.5	0	0
	1102_Acyl-CoA_dehydrogenase_YdiO	42	33	3	84	74	9	231	12	121	47	16	61	13	147	6	15	134	31	35	10	43	19	18	30	106	137	37	63	3	45	24	21	188	15	63
	1103_Acyl-CoA_hydrolase_EC_31220	0	0	0	0	0	0	0	0	0	0.5	0	0	0	0	0	0	0	0	0	0	0	0	0	0	0	0	0.5	0.5	0	0	0	0	0	0	0
	1104_Acyl-CoA_reductase_EC_12150_/_Coenzyme_A_ligase	3	1	11	7	3	7	6	10	11	9	8	6	3	3	11	6	4	1	1	26	12	18	8	16	19	10	11	13	14	8	20	5	8	6	16
	1105_Acyl-CoA_thioesterase_II_EC_312-	5.33333	8	0.666667	3.33333	8.33333	2	25.5	1	9.66667	3.33333	0.333333	1.66667	3.33333	12	6	0.333333	14.3333	4.66667	2.66667	1	5	2.66667	3.33333	3	15.6667	14	2.66667	7	1.66667	6	0.333333	7	9.33333	2	2.66667
	1106_Acyl-CoA_thioesterase_YciA_involved_in_membrane_biogenesis	15	161	0	36	36	3	118	2	28	24	3	32	4	79	8	2	53	18	43	1	6	37	9	21	51	51	15	27	3	19	19	14	74	9	22
	1107_Acyl-acyl-carrier-protein--UDP-N-acetylglucosamine_O-acyltransferase_EC_231129	2796	4823	667	2339	3088	1766	3192	1397	2972	1789	774	4172	3628	2746	2354	2286	3006	2922	3721	1816	2547	2044	3863	2600	3381	2674	1024	1655	2209	1932	2932	1061	3752	3107	1978
	1108_Acyl-coenzyme_A_thioesterase_PaaD_Psepu_E_coli_PaaI	9	7	2	23	14	0	74	6	39	13	0	25	3	52	2	10	47	16	3	1	6	10	4	12	13	56	0	15	4	17	0	1	41	8	23
	1109_Acyl-phosphateglycerol-3-phosphate_O-acyltransferase_PlsY	3683	4686.5	4653	4400.5	3624.5	3261	3047	3902.5	5759	3310.5	4669.5	6068.5	3859	4227.5	3169	3473	4695.5	4086.83	2428.5	4316	3580	3580	3698	3959	4938.5	5451	4204.17	3465	4221.5	4604	3735.5	3030.5	5397	2872	4685.5
	1110_Acyl-phosphateglycerol-3-phosphate_O-acyltransferase_PlsY_EC_231n3	643	870	742	1119	989.5	918	762.5	1228.5	1450.5	877.5	1012.5	1456.5	1320.5	1138.5	894.5	946	1299.5	939.5	744	847	1421	1292	978	1151	962.5	1312	876	598.5	1064.5	1411	1038.5	1275.5	1596	914	875.5
	1111_Acyl_CoAacetate/3-ketoacid_CoA_transferase_alpha_subunit	0	0	0	0	0	0	0	0	0	0	0.333333	0	0	0	0	1	0	0	0	0	0	0	0	0	0	0	0	0	0	0	0	0	0	0	0
	1112_Acyl_CoAacetate/3-ketoacid_CoA_transferase_beta_subunit	0.666667	0	0.333333	0	0.333333	1	1	1	0	0	1	1	0	0	3	0.333333	0	0	0	1	0	0	0.333333	1	1	0	0	0	0.5	1	2	0	0.333333	0.333333	1
	1113_Acyl_carrier_protein	3137	2990.5	4006	3150	2936	3419.5	2526	3314.5	5113.5	2697.5	4142.5	4724.5	3658	3456	0.5	3057.5	0.333333	0.5	2213	3399	3401.5	2971.5	0.333333	1	4066.5	4241	3374	2801	1	3827.5	0.5	0.5	4529.5	2714.5	0.5
	1114_Acyl_carrier_protein_ACP1	14	68	10	32	32	8	21	4	26	41	7	0.5	38	18	114	8	0.5	11	190	5	1	115	37	30	29	39	9	15	26	27	59	62	47	16	12
	1115_Acyl_carrier_protein_ACP2	4	46	2.5	24	19.5	4	10	7	7.5	21	4	33	21	10	100	3	18	14	2	1	30	101	18	19	37.5	21	3	11	20	8	33	38	29	7	3
	1116_Acyl_carrier_protein_/_HmrB_protein_involved_in_methicillin_resistance	0	0	1	1	1	1	1	1	0	0	0.2	1	1	1	1.5	1	0	0	0	0.5	2	0	4	1	1	4	0	1	1	1	14	1	0	0	0
	1117_Acyl_carrier_protein_@_HmrB_protein_involved_in_methicillin_resistance	0	0	0	0	0	0	0	0	0	0	0.2	0	0	0	0	0	0	0	0	0	0	0	0	0	0	0	0	0	0	0	0	0	0	0	0
	1118_Acyl_carrier_protein_phosphodiesterase_EC_31414	74	125	82.5	84.5	57.5	110.5	292	21.5	64	203.5	21	73.5	15.5	95.5	31.5	230	73	78	105	18	15.5	68.5	115.5	55	82.5	107	47	140.5	33	162.5	87.5	46	137.5	156.5	55.5
	1119_Acyl_dehydratase	286	250	71	137	143	162	207	116	311	85	96	174	361	196	254	177	150.667	223	239	240.5	194	88	432	156	333	86	77	43	247	106	124	37.3333	253	286	138
	1120_Acylamino-acid-releasing_enzyme_EC_34191	731	410	1187	633	935	779	601	1228	960	845	1453	1204	702	867	989	517	952	776	688	1525	960	974	1040	1564	1138	1232	1127	883	1593	1197	1122	830	1020	884	884
	1121_Acylphosphate_phosphohydrolase_EC_3617	2	2.5	0	5.5	3.5	1.5	9.5	0	8.5	2.5	3	3.5	1	7.5	0	0.5	2	0	3	0	2	1.5	2	1	4	2.5	2.5	4.5	1	1.5	2	0	7.5	0	2.5
	1122_Acylphosphate_phosphohydrolase_EC_3617_putative	868.5	574.5	1280.5	807	682.5	815	609.5	858	1577	548	1113.5	967.5	833.5	847	718	857.5	1051	739	411	992	847.5	540	753.5	762.5	1203.5	1012.5	826.5	748	1013	1114.5	674.5	617	1056	606.5	1112
	1123_Additional_component_NikL_of_nickel_ECF_transporter	3	0	5	0	0	0	0	3	2	9	1	0	0	0	8	3	2	2	23	13	7	3	9	12	14	0	20	0	15	4	5	2	1	8	1
	1124_Additional_lipoprotein_component_of_predicted_cobalamin_ECF_transporter	2	0	3	1	2	28	0	0	5	0	1	10	0	0	5	15	3	3	0	2	1	0	18	45	5	0	17	8	3	0	0	0	0	4	11
	1125_Additional_periplasmic_component_NikK_of_nickel_ECF_transporter	10	0	1	0	14	0	0	7	10	18	13	0	0	0	34	5	2	6	65	61	45	2	30	27	50	0	39	0	49	4	7	3	0	11	12
	1126_Additional_substrate-specific_component_CbiN_of_cobalt_ECF_transporter	787.667	472.167	945	457.833	427	512.833	318	674.833	799.167	383.5	877.167	813.5	432	529.667	547.667	618.333	575.333	531.5	307.5	785.5	415	435.333	585.667	487.833	753.167	753.5	676.333	601.333	817	625.833	461.667	525.5	569.667	405	638.667
	1127_Additional_substrate-specific_component_NikN_of_nickel_ECF_transporter	0	0	0	0	0	0	0	0	0	0.5	0	0	0	0	0	0	0	0	0	0	0	0	0	0	0	0	0	0	0	0	0	0	0	0	0
	1128_Adenine_deaminase_EC_3542	4089	3658	4397	3666	5172	3415	3711	4308	6323	3687	4637	6377	3407	4314	4497	3246	4028	3345	5008	5677	3941	5506	4655	5384	5757	5595	5516	4408	4770	5202	4986	3342	5460	3764	5097
	1129_Adenine_permease_AdeP	92	51	7	66.5	88	7.5	299.5	18.5	127.5	56.5	13	67	11	144	6.5	14.5	167.5	52.5	38.5	17	51.5	38	35.5	48	121.5	146.5	19.5	91	12.5	55.3333	15	25.5	136.5	14	73
	1130_Adenine_phosphoribosyltransferase_EC_2427	804.233	1252.2	795.65	697.9	867.5	583.8	566.7	883.233	969.85	577.833	771.683	1005.28	777.667	731	910.717	654	844.917	781.133	1000.92	995.817	808.767	878.65	921.883	933.75	1169.13	851.5	788.667	656.8	1155.25	765.583	840.733	658.667	894.567	759.017	705.167
	1131_Adenine_phosphoribosyltransferase_EC_2427_#_frameshift	2	1.5	13.5	5	3.5	0.5	1.5	14	4.5	1	2	1	4.5	4	4	4.5	18.5	2	0	3.5	7.5	1	2	0	3	9	0.5	4	14	5.5	5	2.5	3.5	1	5.5
	1132_Adenosine_5-pentaphospho-5-adenosine_pyrophosphohydrolase_EC_361-	20.5	443.5	13	98	37.5	5.5	73.5	7.5	48	37	8.5	87.5	8	75	30	10.5	37	28.5	80.5	13.5	21	85.5	18.5	45.5	22.5	46	24	20.5	14	23	45	23.5	100	16	30.5
	1133_Adenosine_deaminase_EC_3544	3087.17	3250.33	4004.33	3144.33	2729.67	3130	2420.5	3116.83	4611	2616.33	4472.17	4786.83	2629	3391.17	2844.67	3239	3889	3181.5	2188.67	3347	3219	3218.17	3140.83	3344	4451.5	4458.83	3548.33	2864	3736	3910.17	2820.83	2676.33	3816.17	2181.17	3199
	1134_Adenosine_deaminase_EC_3544_alternative_form	25	3037	19.3333	527.333	114.667	28.3333	42.3333	15.3333	86.3333	215.333	8.33333	475	30	247	152	51	76	113	550.333	5.66667	47	466	67	123.333	6	69	68.6667	44.3333	34.3333	26.6667	256.333	62	304	27	61.3333
	1135_Adenosylcobinamide-phosphate_guanylyltransferase_EC_27762	11.75	6.5	2.5	5.75	8.5	4.5	3.75	8.75	14.25	4.58333	6	13.75	5.25	5.5	3.25	4	5.75	6.5	17.5	4.5	9.25	8	7.75	5.75	11.25	13	8	3.83333	5.75	6.75	7.5	3.25	0.5	8	8.83333
	1136_Adenosylcobinamide-phosphate_synthase_EC_63110	493.19	291.027	254.31	259.162	314.087	317.043	219.061	356.717	474.576	180.233	275.036	509.195	412.57	280.348	328.745	402.807	309.802	360.138	423.773	399.402	341.26	234.114	352.982	380.075	451.474	254.762	282.191	291.38	475.545	271.39	313.469	254.052	358.775	283.283	366.413
	1137_Adenosylcobinamide-phosphate_synthase_EC_63110_##_CbiB	76.8548	94.425	104.167	81.0262	121.518	70.5976	58.3	154.445	127.876	80.4976	89.4075	143.602	68.7417	84.2429	93.5	73.4143	87.2357	102	109.94	101.936	87.0429	105.962	103.977	83.3984	99.381	122.052	146.822	114.311	177.329	86.7714	79.2	113.726	91.5063	76.0663	82.6464
	1138_Adenosylcobinamide_amidohydrolase_EC_35190	11.75	5.33333	28.75	21.5	7.75	10.75	19.75	13.5	13.25	7.5	11.8333	29	41.5	12.75	11.25	21	10.25	14.25	12.25	15.5	8.5	9.5	18.25	34.75	9.25	6	14.75	13.25	18.5833	9.75	13.5	2.75	29.3333	12	16.75
	1139_Adenosylcobinamide_kinase_EC_271156_/_Adenosylcobinamide-phosphate_guanylyltransferase_EC_27762	5.88333	3.75	1.05	7.05	8.1	2.3	14.05	1.71667	5	2.91667	2.38333	4.2	1.2	11.25	2.5	1.55	8	3.76667	3.8	2.06667	3.95	2.83333	3.15	4.15	7.15	10.2	3.4	3.25	2.55	5.35	2.9	3.15	10.35	2.05	4.7
	1140_Adenosylhomocysteinase_EC_3311	1	5.16667	1874.5	2	2	4.5	4	4	5.5	1	3	7.83333	2.5	1.5	2	1	1	0.5	6	4.5	3.5	5.33333	1.5	3.5	2.5	2.5	1	4.33333	1	1	3.5	1	5	5	5.5
	1141_Adenosylmethionine-8-amino-7-oxononanoate_aminotransferase_EC_26162	2127.5	4475	1445.5	2797.5	2839	970	2610	1115.5	3356.5	1500.5	1519.5	5235.5	3239.5	2418.5	3354	2013	2685.5	2829	2232.5	1366.2	1594.5	2527.5	2739.75	2293.5	1710.17	3528.5	990.25	1670	1973	1621	1838.5	1441.5	4391.5	2466	1677.5
	1142_Adenosylmethionine-8-amino-7-oxononanoate_aminotransferase_EC_26162_#_truncated	0	5	0	1	1	0	0	2	0	2	0	2	0	0	6	0	3	1	45	0	7	9	0	0	0	0	0	1	0	0	0	1	0	0	0
	1143_Adenylate/guanylate_cyclase_EC_4612	34	73.5	21	38.5	135	11	7.5	27.5	17.25	34	28	50	34	25	74.5	9.5	25.5	34	211.5	42	38	169	18	100	28	51	24	27.5	32	22	59.5	64	37	14.5	20
	1144_Adenylate_cyclase	0	0	0	0	0	0	0	0	0	0	0	0	0	0	0	0	0	0	0.5	0	0	0	0	0	0	0	0	0	0	0	0	1.5	0	0	0
	1145_Adenylate_cyclase_EC_4611	1604.33	1471.73	1587.75	1733.33	1629.42	1018.75	1966.33	1427.17	2478.58	1211.75	1571.75	2954.17	2360.17	1922.67	1736.1	1456.67	2075.75	1693.33	1516.33	1380.25	1502.67	1565.17	1900	1410.17	2153.75	3021.83	1168	1743.17	2099.25	1684.25	1269.08	1390.42	2872.87	1358.75	1535.08
	1146_Adenylate_cyclase_EC_4611_/_Guanylate_cyclase_EC_4612	0	1	0	0	0	0	2	2	1	1	1	2	0	3	1	1	12	1	2	1	2	3	1	1	0	3	3	0	0	2	1	1	1	0	2
	1147_Adenylate_kinase_EC_2743	7103.17	8805.67	7782.33	7421	7425.5	6579	6522	8018	10084.7	6101.33	8605	11524.3	7983	7980	6838.33	6785.67	8962.33	7700	6705.67	8483	7893.33	8135.5	8534.33	8160.5	9538.67	9847	8152	6413	9224	8879.67	8061.67	6976.67	10310.2	6619.67	7744.33
	1148_Adenylosuccinate_lyase_EC_4322	6729	9976.33	7338.75	7518	7307	6376.42	5996.92	7699.25	10320.9	5855.67	8667.58	11899.2	7564.17	7747.67	7126.42	6322.58	9070.83	7552.83	0.333333	0.333333	7967.33	0.333333	8480.42	8565.08	9359.25	9641.75	7656.75	6149.08	8950.5	8470.92	0.333333	6141.5	10030.8	6736.67	7255.08
	1149_Adenylosuccinate_lyase_EC_4322_@_SAICAR_lyase_EC_4322	1521.42	1940.25	1715.25	1703.5	1968.08	1493.17	1797.75	1823.75	2392.33	1721.33	1900.17	2684.83	1797.42	1903.08	1678.5	1701.33	2000	1909	2105.08	2072.33	2042.25	2235.42	2231.75	2369.75	1894.75	2111	1882.75	1554.33	2126.92	1968.67	2221.25	1727.75	2536.83	1731.92	1949.25
	1150_Adenylosuccinate_lyase_EC_4322_@_SAICAR_lyase_EC_4322_#_frameshift	55.5	65.5	12	20.5	49.3333	39.8333	49.8333	14.5	46	22	11.1667	32	55.5	32.5	41.5	52.25	35.6667	30	57	35	37.8333	15	72.5	43	76.3333	17	8	23	52	32.5	44.1667	14.5	36.5	67.5	29.5
	1151_Adenylosuccinate_synthetase_EC_6344	2420.75	2826.42	2809.3	2745.13	2461.77	2326	2141.18	2781.25	3706.13	2254.37	0.2	4177.5	2666.65	2592.3	2398.22	2462	3223.63	2938.12	2500.37	2648.72	2734.83	2705.52	2573.9	2592.13	3159.82	3419.3	2741.63	2354.9	3028.9	2902.85	2605.03	2267.25	3628.63	2180.03	2666.38
	1152_Adenylyl-sulfate_kinase_EC_27125_SourceUniProtKB/TrEMBLAccB4F9S5	0	0	0	0	1	0	0	0	0	0	0	0	0	0	0	0	0	0	1	0	0	0	0	0	0	0	0	0	1	0	0	0	0	0	0
	1153_Adenylyl-sulfate_reductase_thioredoxin_EC_18410	0	0	0	0	0	0	0	0	0	0	0	0	0	0	0	0	0.5	0	0	0	0	0	0	0	0	0	0	0	0	0	0	0	0	0	0
	1154_Adenylylsulfate_kinase_EC_27125	21.1	31.7	11.8833	27.3333	31.7667	14.9167	65.8667	16.8833	28.0333	22.7167	19.8667	28.4667	24.1333	35.5	9.26667	12.2167	31.1833	24.0333	11.8333	12.15	16.7	16.5667	25.45	24.0167	50.8667	31.8333	18.7667	26.5167	13.2667	27.3167	25.9167	15.0833	52.2833	21.5	25.0333
	1155_Adenylylsulfate_kinase_EC_27125_/_PUA-like_domain_PF14306_/_Sulfate_adenylyltransferase_EC_2774	0	0	0	0	0	0	0	0	0	0	0	0	0	0	0	0	1	0	0	0	0	0	0	0	0	0	0	0	0	0	0	0	0	0	0
	1156_Adenylylsulfate_reductase-associated_complex_QmoABC_protein_QmoB	0	0	0	0	0	0	0	0	0	0	0	0.5	0	0	0	0	0	0	0.5	0.5	0.5	0	0	0	0	0	0	0	0	0	0	0	0	0	0
	1157_Adenylylsulfate_reductase_alpha-subunit_EC_18992	1.08333	7.75	35.5	1.5	0.392857	0.5	1.5	1.25	0.5	2.05952	38.3333	2	1	1	1.33333	0.5	0.75	4.5	3.53571	2.80952	2.05952	1.83333	0.833333	0.25	3.55952	40	2.33333	2	1.89286	35.0833	0.916667	3	0.5	2.08333	30.0833
	1158_Adenylylsulfate_reductase_alpha-subunit_EC_18992_/_HEAT_repeat-containing_protein	1.5	1.5	1.83333	0	3	2	1	4.33333	3.5	4.66667	3.83333	2	1	1	5.16667	2.5	2	21.3333	11	13.1667	6.83333	1.5	5.16667	0.5	10.3333	0	8.5	1.5	9.83333	3.83333	2.66667	0	0.5	3.16667	2.5
	1159_Adenylylsulfate_reductase_beta-subunit_EC_18992	0.5	1	3	1.5	2	2	7.5	2.5	3	0.5	4	1	21	2	1.5	1	1	1	0.5	11.5	0.5	1.5	1	3	1	1	1	2.5	23.3333	0.5	0.5	10	3	3	2
	1160_Adhesin_of_unknown_specificity_SdrC	0	0	1.86667	0.666667	0	0.333333	0	0	1.33333	0	0	0.333333	1	0	0	0	0.5	0	0	0	0.333333	0	0	0	3.5	0	0	1	0	0	0	0	1	0.666667	0
	1161_Adhesin_of_unknown_specificity_SdrD	0	0	0.866667	0.666667	0	0.333333	0	0	0.333333	0	0	0.333333	1	0	0	0	0.5	0	0	1	0.333333	0	0	0	1	0	0	0	0	0	0	1	0	0.666667	0
	1162_Adhesin_of_unknown_specificity_SdrE_similar_to_bone_sialoprotein-binding_protein_Bbp	0	3	0	2	0	0	0	0	0	0	0	0	0	0	0	0	0	0	0	0	0	0	0	0	2.5	0	0	0	0	0	0	0	0	0	0
	1163_Aerobactin_siderophore_receptor_IutA	0	0	0	3	0	0	0	0	1	0	0	0	0	0	0	0	0	0	0	0	0	2	0	1	0	0	0	0	0	0	0	0	0	0	1
	1164_Aerobactin_siderophore_receptor_IutA_@_TonB-dependent_siderophore_receptor	56.6667	30.3333	1.33333	52.6667	42	8	116.5	1	23	12.5	1.33333	2	0	9.5	4.33333	5.83333	215.5	8	0.666667	2.16667	10	1.66667	15.5	6.33333	88.1667	57.3333	31.6667	75.6667	0.666667	31.5	0.666667	23.1667	20.5	0.333333	65
	1165_Aerobactin_synthase_EC_63239_aerobactin_biosynthesis_protein_IucC	63.1667	31.6667	1.83333	74.1667	10.3333	15.8333	86.6667	0	31.3333	9.16667	0.5	1.5	0	9.16667	0.833333	8	219.167	4.5	2.66667	6.16667	3.83333	0.5	4	5.83333	112.667	51.3333	0.333333	20.1667	0	29.5	0	25.8333	0	0	56.6667
	1166_Aerobic_C4-dicarboxylate_transporter_for_fumarate_L-malate_D-malate_succunate	159	1283.5	64.5	1083	704.5	97.5	1086	260	711	465.5	68	2042	806.5	769	408.5	128	1132	975.5	593.5	61	580	721.5	186.5	485	280	1371	199	687.5	107.5	320.5	364.5	342	1721.5	377	466
	1167_Aerobic_C4-dicarboxylate_transporter_for_fumarate_L-malate_D-malate_succunate_aspartate	8	36	0.5	11.5	7.5	0	20.5	0	13.5	13.5	0	17.5	1.5	20	3.5	2.5	17	13	6.5	0	6	4	1.5	4.5	7.5	12.5	4.5	4.5	2	3.5	2.5	2.5	18.5	3	3.5
	1168_Aerobic_carbon_monoxide_dehydrogenase_molybdenum_cofactor_insertion_protein_CoxF	0	0	0.5	0	0	1.5	0	0	0	0	4	8.5	0	0	0	0.5	0	0	0	1.5	0	0.5	1	0	0	0	0.5	0	0	0	0	0	0	1.5	0
	1169_Aerobic_cobaltochelatase_CobN_subunit_EC_6612	0	2	0	0	0	0	0	0	0	0	0	0	0	0	0	0	2	0	0	0	0	0	0	0	0	0	0	0	0	0	0	0	0	1	2
	1170_Aerobic_cobaltochelatase_CobS_subunit_EC_6612	52	204	51	160	98	59	104	89	106	84	60	149	66	108	143	56	96	83	321	41	171	357	167	163	65	110	23	68	93	142	267	130	124	59	51
	1171_Aerobic_cobaltochelatase_CobT_subunit_EC_6612	2	1.5	0	0	0	0	0	3	0	5	0	17	0	0	0	0	22	0	0	0	44.5	0	0	0	0	0	0	8	0	0	0	0	0	0	1
	1172_Aerobic_glycerol-3-phosphate_dehydrogenase_EC_1153	89.2	86.2	42.3333	88.85	122.9	22.0667	251.367	22.6667	306	65.6762	90.1667	63.9	42.0333	138.21	26.1667	156	118.567	54.3429	89.9	33.0333	55.4667	48.8667	71.9	54.5333	232.433	131.567	28.6667	214.867	51.1048	72.7333	46.6095	44.6667	156.2	22.9929	725
	1173_Aerobic_respiration_control_protein_arcA	56	30	6	76	52	4	238	8	98	46	2	53	12	121	11	6	142	28	42	7	39	43	22	26	90	143	32	62	7	52	11	30	179	13	49
	1174_Aerobic_respiration_control_sensor_protein_ArcB_EC_27133	170	143	13.5	185.5	202.5	20.5	671	51	331.5	127.5	21	165	31	366	36.5	24.5	364	120	112.5	38	100	77.5	69.5	89	300.5	413.5	69.5	166.5	38.5	143	46.5	70	428.5	35.5	167.5
	1175_Aerobic_respiration_control_sensor_protein_arcB_EC_273-	12	13	2.5	16.5	19.5	1	61	3	29.5	13.5	2	8	1	40.5	0.5	1.5	33	11	13.5	3	12	7.5	10.5	6	23	44.5	8.5	18	1.5	12	8.5	9	42	1.5	10
	1176_Aerotaxis_sensor_receptor_protein	85	193.5	13	175.333	194.5	34	504.5	15.5	210	117.5	11	132	33	292.7	37	25	288.833	83.5	100.333	19	95.3333	68.5	60	88	398	294.5	127	233.5	29.5	149.5	32.8333	80	308	28	147
	1177_Agglutination_protein	0	0	0	0	1	5	0	0	3	8	0	2	0	1	0	0	0	0	0	4	2	4	0	2	28	0	2	0	0	0	0	1	0	4	0
	1178_Aggregation_substance_Asa1/PrgB	14	7	0	2	4	16	34	1	12	2	23	3	0	4	8	14	20	0	14	7	2	2	1	0	5	10	0	6	4	4	3	0	6	0	30
	1179_Agmatinase_EC_35311	2165.67	3789	2787	2810.33	2887.83	2176	2698	2478.17	3767.83	2362.83	2953	4555	2504.33	3071.17	1820.5	2549.5	3137.33	2655.67	2406.17	2350.33	2343.83	2748.33	2634.67	2809	3735.83	4106.5	2584.67	2586.5	2650.17	3278.5	3001	2230.83	3418.17	2165.17	2975
	1180_Agmatine/putrescine_antiporter_associated_with_agmatine_catabolism	213.5	153	124.5	240	256.5	108	581	80	347	199	166	205	267.5	340	84	96.5	284	189	116.5	102	124	173	153	135.5	366	373	212	169	125	169	110	117	425	105	241
	1181_Agmatine/putrescine_antiporter_associated_with_agmatine_catabolism_/_Agmatine_deiminase_EC_35312	0	4	2	1	4	4	1	6	2	1	1	2	3	11	4	1	2	0	2	4	1	3	2	3	5	2	6	3	12	5	2	1	2	5	7
	1182_Agmatine_deiminase_EC_35312	1283	1803	860.5	1313.5	1189.5	1353	1077.5	1639	1827.5	956	1504	1732	1626.5	1409.5	1580	1161	1425.5	1354.5	1332	1483.5	1610	1457	1767.5	1540.5	1383.5	1273	1050.5	928	1728	1600.5	1349.5	1369.5	1927	1460.5	1046
	1183_AhpE	0	0	0	0	0	0	0	0.25	0	0	0	0	0	0	0	0	0	0.583333	0	0	0	0	0	0	0	0	0	0	0	0	0	0	0	0	0
	1184_Alanine_dehydrogenase_EC_1411	2918	4913	2531	3639	4650	2465	3196	2455	3968	2456	3058	7075	4680	3692	2562	2590	4756	4483	3968	2700	3566	3138	4031	3568	4836	4798	2721	2990	2896	2914	3992	1902	5312	2918	4062
	1185_Alanine_racemase_biosynthetic_EC_5111	0.761905	1.64286	2.66667	0.309524	0.619048	0.75	3.2381	0	1.61905	0.642857	0.142857	0.142857	0.833333	1.2619	0.166667	1.43333	1.09524	0.166667	0.142857	0.5	0.5	1.33333	0.5	0.97619	0.47619	0.928571	1.5	0.785714	0.5	0.142857	0.166667	0.166667	1.38095	0.666667	0.333333
	1186_Alanine_racemase_catabolic_EC_5111	31	24	5.66667	45.5	54	19	154.333	8	54	31.6667	9.83333	48.1667	9.5	56	17	6	61	34	39.5	6	37	26.75	21.25	27.1667	64.1667	77.5	18	38.5	5	39	13.5	18	79.5	9.5	35
	1187_Alanine_racemase_EC_5111	0.5	5093.17	1.5	0.25	5029.03	4990.42	4322.67	6547.2	8179.5	4418.5	0.25	0.25	0.25	0.0909091	0.25	4332	7011.87	0.340909	3478.18	0.75	1	0.5	5113.65	5969.75	0.25	0.25	5833.92	5445.28	6266.57	0.25	0.25	0.590909	0.25	1.25	0.5
	1188_Alanine_racemase_EC_5111_##_biosynthetic	6.62857	6.50952	2.33333	6.37619	10.9857	1.41667	31.9048	1	13.8024	4.12619	1.39286	8.34286	1.66667	16.5286	1.91667	2.6	16.4452	4.06667	6.22619	0.916667	8.08333	4.48333	1	4.29286	13.2262	16.4119	2.75	5.88571	4.95	8.57619	2.23333	2.95	15.131	3.33333	6.63333
	1189_Alanine_racemase_EC_5111_##_catabolic	12.3667	11.8333	4.63333	8	16.0333	2.16667	46.25	5.03333	18.8333	8.83333	3.25	10.5333	2.33333	17.1667	7.66667	2.33333	22	12.6667	13.5667	2.28333	7.5	15.6667	3.91667	10.1667	18.5	33.1667	10.4167	11.0333	6.5	13.4	6.66667	7.16667	22.9167	5.45	11.2
	1190_Alanine_racemase_EC_5111_#_present_in_exosporium_involved_in_spore_germination	0.333333	0.833333	1.66667	0.666667	0.916667	0	0	0	0.833333	0.5	2.16667	0.333333	1	0	0.666667	0	0	1.66667	0.533333	1.33333	0.833333	1.03333	0.7	0.333333	2.16667	1.33333	0.666667	1.33333	2.86667	1	0.333333	0.333333	0	0	0.866667
	1191_Alanine_racemase_EC_5111_/_TsaE_protein_required_for_threonylcarbamoyladenosine_t6A37_formation_in_tRNA	0.285714	0.571429	0.285714	0.267857	0	0.285714	0.142857	0.428571	0.714286	0.542857	0.267857	0.714286	1.55357	0.714286	0.553571	0.142857	0.142857	0	1	0	0.142857	0.553571	0.285714	0.285714	0.285714	0.267857	0.285714	0	0.714286	0.857143	0	0.285714	0.553571	0	0.125
	1192_Alanine_racemase_EC_5111_/_hypothetical_domain	0	0	0	0.5	0	0	0	0	0	0	0	0	0	0	0	0	0	0	0	0	0	0	0	0	0.5	0	0	0	0	0	0	0	0	0	0
	1193_Alanine_transaminase_EC_2612	0	0	0	0	0	0	0	0	1	0	0	0	0	0	0	0	0	0	0	0	0	0	0	1	0	0	0	0	0	0	0	0	0	0	0
	1194_Alanine_transaminase_EC_2612_##_AlaA	0.2	1	0.511111	4	0.5	1.5	5	0.583333	3.5	1	1.5	0.5	3	3.5	0.25	1	0.791667	0.333333	1	0.2	3.33333	0.333333	2	0.333333	4	0.666667	1	1	0.333333	1	0.533333	0.333333	0.333333	0.333333	1.25
	1195_Alanyl-tRNA_synthetase-related_protein	0	0	0	0	1	0	0	0	1	1	1	0	1	0	0	0	2	0	0	0	0	0	0	0	0	0	0	0	0	0	0	0	0	0	0
	1196_Alanyl-tRNA_synthetase_EC_6117	20942.9	24107.7	25621.8	23414.8	22164.2	21255.6	18624.8	25987.9	33366.7	20436.1	27051.7	34417.3	23123.9	24313.3	20952.4	21686.2	26546.2	24275.6	21463.4	27200.4	25426.8	25045.4	24443	25762.2	28070.8	30269.4	25409.1	20185.2	28181.7	28082.6	25689.7	23079.4	30424.6	20145.8	22947.1
	1197_Alanyl-tRNA_synthetase_EC_6117_chloroplast	0.5	0	0.5	0	0	0	0	0	0	0	3	0	0.5	0	0	0	0	2.5	0.5	1	0	0.25	0	1	0.5	1	0	1	1	0	1	1	2.25	0	0.25
	1198_Alanyl-tRNA_synthetase_EC_6117_mitochondrial	0	0	1	0	0	0	0	0	0	0	0	0	0	0	0	0	0	0	1	0	0	1	0	1	0	0	0	0	0	0	0	0	0	0	0
	1199_Alanyl-tRNA_synthetase_EC_6117_#_Spirochete-type	43.9167	86.6167	61.8667	44.5333	78.4167	38.4833	61.75	63.5833	34.0333	74.25	123.833	50.8333	13.5833	37.3333	85.4167	18.0833	43.0833	61.6167	147.2	135.7	51.25	190.067	64.6667	165.15	47.3333	43.5833	107.5	52.4167	103.517	40.75	154.917	61.0833	84.4	72	39.0667
	1200_Alanyl-tRNA_synthetase_EC_6117_#_frameshift	2.66667	10.3333	3.33333	6.33333	5	4.5	3	2.83333	7.83333	3.83333	3.16667	12	7.66667	6	11	1.33333	3	3.66667	13	13.5	7	10.6667	4.66667	7.83333	11.6667	8	5.16667	4.66667	9	7	12.6667	2.5	7	2	4
	1201_Alanyl-tRNA_synthetase_EC_6117_#_truncated	0	0.75	3	1.5	1.5	0.75	0.75	0.25	2	1	0.25	3.25	0	1.5	0.75	0.25	0.25	0.5	3.75	1.25	1.5	2.25	2.5	2.25	2	0.75	3.25	1.75	1.25	4	1.5	1.25	1.5	1.75	2.25
	1202_Alanyl-tRNA_synthetase_EC_6117_#_truncation	1.33333	6	0.333333	1	2.33333	0	0	0	0	6.66667	2.33333	0.666667	0	1	0	1	2	0.333333	7	1	0	3.33333	1.66667	1.33333	1	0	1.33333	3	6.66667	4	2	2.33333	0	1.33333	1
	1203_Alanyl-tRNA_synthetase_EC_6117_@_Alanyl-tRNA_synthetase_EC_6117_mitochondrial	1	12	0	8	18	1	1	8	5	4	3	8.5	2	5.5	28	4	2	6	17	9	5.5	20.5	3.5	13.5	4	5	2	2	12.1667	3	29	16.8333	13	6.5	5
	1204_Alanyl-tRNA_synthetase_EC_6117_@_Alanyl-tRNA_synthetase_EC_6117_mitochondrial_@_Alanyl-tRNA_synthetase_EC_6117_chloroplast	2.5	0	0	0	0	0	0	0.5	1.75	0	1	0.833333	0	0	1.25	0	0	0	4.33333	2.33333	0	0.833333	1	0.5	0.25	0.333333	1	0	2.16667	0.5	0.25	0.333333	1	1	0
	1205_Alanyl-tRNA_synthetase_domain	1	2	1	3	1	0	2	8	1	2	2	4	1	1	14	1	5.5	1	10	4	6	8	1	7	2	0	2	2	3	5	8	4	8	4	1
	1206_Alanyl-tRNA_synthetase_domain_protein	59.8333	47.5	18	9.66667	52.5	52	101.667	16	37.3333	16.6667	13.5	29	113.333	62.3333	40.8333	47.8333	32.5	62.3333	109	59	65	25.1667	219.167	61.8333	88	49.5	22.6667	19.8333	57.5	35.6667	69.3333	11	50.3333	69	43.1667
	1207_Alanyl-tRNA_synthetase_family_protein	1198.33	2211.75	1605.58	2496.25	2261.75	2108.25	1962	3856.75	3661.75	1993.5	1815.5	3632	3174.58	2458	1909.25	1860.5	3214	2155.5	1509.33	1930	3616.5	2875.5	2335.5	2538.75	1746	4155.75	2008	1740.75	2605	3305.75	2599	3630.5	3660.83	2164	1944.17
	1208_Alcohol_dehydrogenase	1	0	1.33333	0.333333	0	0	0	0.666667	0.666667	0.666667	0.833333	0.25	0	0.333333	0.666667	0	0.166667	0	0.833333	1.83333	0.333333	0.666667	1.83333	0.833333	1.66667	0	0.833333	0	1	0.791667	0	0	0	0.333333	0.166667
	1209_Alcohol_dehydrogenase_zinc-containing	0	0	0	0	0.5	0	1	3	0	0	0	0.5	1	1	0	0	0	4	4	2	1	0.5	0	2.33333	2	6	1	2	0	0.5	5.25	1	0.5	0.5	1
	1210_Alcohol_dehydrogenase_EC_1111	7052.65	7367.46	8097.59	7517.82	7364.37	6841.54	7022.32	7546.62	11219.7	5972.48	7914.92	12709.3	9321.28	7708.55	7502.07	6895.2	9305.2	8406.49	6553.18	8123.74	7254.4	7167.41	8715.83	7933.41	9607.66	9671.94	7282.19	6260.96	8649.43	7475.54	7619.87	6499.94	11367.9	7060.25	8394.22
	1211_Alcohol_dehydrogenase_EC_1111_Acetaldehyde_dehydrogenase_EC_12110	164.775	177.882	174.522	154.831	168.071	336.262	89.2437	161.452	225.811	130.357	283.653	251.92	92.4059	138.869	147.617	219.633	134.131	174.146	152.871	197.482	172.163	221.579	160.705	209.217	266.294	135.738	388.922	192.957	164.958	144.945	199.633	118.219	187.599	109.239	532.677
	1212_Alcohol_dehydrogenase_EC_1111_Adhfe1_homolog	0	0	0	0	0	0	0	0	0	0	0	0	0	0	0	0	0	0	0	0	0	0.333333	0	0	0	0	1	0	0	0	0	0	0	0	0
	1213_Alcohol_dehydrogenase_EC_1111_@_Acetaldehyde_dehydrogenase_EC_12110_@_Pyruvate-formate-lyase_deactivase	0.391667	5.91786	0.333929	2.15119	7.60952	0.5625	0.0666667	1.14286	1.4381	0.685714	0.266667	2.37787	1.10196	0.725	2.82471	0.111111	0.716667	1.45	7.47787	0.769444	1.40952	11.8905	0.276923	2.25952	0.311111	0.891071	0.566667	1.33155	1.48431	0.254167	4.02101	3.55758	0.912185	0.966667	0.909524
	1214_Alcohol_dehydrogenase_GbsB_type_III__essential_for_the_utilization_of_choline_EC_1111	0	1	2	0	1	0	0	0	0	0	0	0	0	0	1	0	1	0	1	0	0	0	0	5	0	1	1	0	1	1	1	0	0	0	0
	1215_Aldehyde-alcohol_dehydrogenase_in_choline_utilization_cluster	0.2	18.5	0.5	9.66667	0.2	0.5	0.25	12.1167	0.5	12.1	20.7833	27.65	0.2	37.25	8.31667	0.2	0.2	0.45	3.65	7.63333	25.2	0.25	0.2	3.03333	0.25	0.25	0.25	5.25	8.7	25.65	9.68333	8.25	0.5	0.75	36.0167
	1216_Aldehyde_dehydrogenase	1	1.75	1.47619	1.41667	2	1.91667	4.33333	1.08333	3.55952	0.2	2	2.83333	1.5	6.16667	0.5	1.25	1.83333	3.16667	2	0.583333	3.66667	1.58333	4.25	1.58333	1	3.33333	2	1.33333	0.833333	0.2	0.5	0.2	1.25	2.08333	1.33333
	1217_Aldehyde_dehydrogenase_EC_1213	2219.69	2223.23	3049.07	2128.89	1906.78	1935.8	1719.04	2242.55	3307.75	1824.4	3189.35	3271.99	2060.63	2168.3	1865.58	1891.56	2464.2	2160.22	1671.61	2874.03	1901.5	2168	2291.42	2324.61	3042.61	2699.91	2486.44	1818.75	2594.38	2424.1	2383.14	1870.91	2873.02	1746.07	2399.87
	1218_Aldehyde_dehydrogenase_EC_1213_PaaZ	68.5	51	4.5	70.5	35.5	2	171.5	13.5	78	38	8	47	20	120	7.5	3	123	19.5	25.5	31	42	32.5	22	45.5	45	90	34	27	4	47.5	7	21	118	23.5	43
	1219_Aldehyde_dehydrogenase_EC_1213_Probable_coniferyl_aldehyde_dehydrogenase_EC_12168	3.30952	8.75	2.12619	2.22619	4.16667	4.75	5.71905	3.30952	4.47619	2.93452	11.0833	5.58333	3.53571	4.57143	2.64286	1.14286	4.33333	5.0119	4.05952	5.72619	5.08333	3.97619	6.47619	13.0929	6.97619	1.91667	3.16667	2.97619	2.11905	5.83333	5.16667	5.11905	1.58333	6.05952	1.83333
	1220_Aldehyde_dehydrogenase_EC_1213_lipid_AldH	11.6667	22.7262	14.619	17.2857	12	11.5952	11.1357	16.5893	19.4643	9.45238	18.9881	23.3929	13.7857	15.9881	10.2202	10.3869	18.3036	10.881	9.58333	18.9345	19.8333	12.9881	18.1786	16.4167	27.0893	26.3631	12.3929	9.67262	19.2857	20.6905	18.131	10.9524	16.7381	13.6607	12.3452
	1221_Aldehyde_dehydrogenase_EC_1213_#_frameshift	0	0	0	0	0	0	0	0	0	0	0	0	0	0	0	0	0	0	0	0	0	0	0	0	0	0	0	0	0	0	0	0	0	0	0.25
	1222_Aldehyde_dehydrogenase_EC_1213_in_4-hydroxyproline_catabolic_gene_cluster	0	0	0	0	0	0	0	0	0	0	0	0	0	0	0	0	0	0	0	0	0	0	0	0	0	0	0	0	0	0	0	0	0	1	0
	1223_Aldehyde_dehydrogenase_A_EC_12122	2.33333	0.866667	0.142857	0.333333	1	0	0.333333	1	1	2.33333	0.666667	5.33333	1.5	0.2	3	0	0	2	2.66667	2	1.33333	2	6	3.66667	3.5	1	2.5	1	4.33333	1	2	4.33333	0.333333	0.666667	2
	1224_Aldehyde_dehydrogenase_A_EC_12122_/_Glycolaldehyde_dehydrogenase_EC_12121	12.6667	954.767	0.666667	186.833	67	2	49	2	54.8333	59.6667	1.33333	196.833	5.16667	108.167	46.5	10.1667	39.8333	49.1667	168.667	3	20.3333	167.833	19	44.8333	21.6667	45.5	37.8333	21.3667	3.83333	11.5	82.1667	26.1667	139.167	6.33333	27.5
	1225_Aldehyde_dehydrogenase_A_EC_12122_@_Glycolaldehyde_dehydrogenase_EC_12121	0.5	1.26667	0	0.333333	0	0	0	0	0.333333	0.5	0.5	3.5	0.333333	0	0	0.333333	0	0	0.333333	0.666667	0	1.5	0.333333	2.5	0	1	0.666667	0.2	0.5	0	0.333333	0.333333	0.25	0	1
	1226_Aldehyde_dehydrogenase_B_EC_12122	302	135.667	197.5	315.5	230.917	132.5	365.25	203.5	511.25	211.917	224.5	415.417	231.5	358.167	143.25	120	298.5	239.867	185.167	194	243.5	190.25	218.833	224.833	336.917	265.583	317.25	360.917	202	388.167	222.2	229	355	151.2	230.25
	1227_Aldehyde_dehydrogenase_SourceUniProtKB/TrEMBLAccB9GF13	0	0	0	0	4.5	0	0	0	0	0	0	0	0	1.5	0	0	0	0	0	0	0	0	0	2.5	0	0	0	0	0	0	0	0.5	0	0	2.5
	1228_Aldehyde_dehydrogenase_in_Methylamine_utilization_cluster	0	0	0	0	0	0	0	0	0	0	0	0	0	1	0	0	0	0	0	0	0	0	1	0	0	0	0	0	0	0	0	1	0	0	0
	1229_Aldehyde_dehydrogenase_in_hypothetical_Actinobacterial_gene_cluster	0	0	0	1	0	0	0	0	0	0	0	0	0	0	0	1	1	0	0	2	4	2	0	0	0	0	1	0	0	0	0	1	0	0	1
	1230_Aldehyde_ferredoxin_oxidoreductase_EC_1275	1.25	24	57	1	59	54.5	51	2.5	0.5	53	42	0.75	56	36	1.75	79.5	0.5	0.5	0.5	1.5	0.5	45	2.25	0.5	56.5	3.75	1	63.5	1	92	1	43	1	0.5	1
	1231_Aldo-keto_reductase_family_1_member_B10_EC_111-	0	7	0	4	1	4	0	6	4	3	4	4	7	2	10	3	1	2	3	0	5	23	3	4	2	9	0	3	4	4	12	10	3	1	2
	1232_Aldo/keto_reductase	15	8	1	7	11	12	2	6	10	6	3.5	5	14	4	6	9	7	9	18	6	7	5	10	10	18	4	5	5	12	3	13	3	0	5	10
	1233_Aldolase_YihT	16.5	4.5	1	14.5	14.5	0.5	63	1	24	14	0	19	1	35	1	5	32	15.5	8.5	0.5	14.5	10.5	3	10.5	21	16.5	9.5	22	0	8.5	3.5	20.5	30	3	13.5
	1234_Aldose-ketose_isomerase_YihS	85.5	100.5	6	86.5	101.5	14.5	408	13.5	202.5	71	15.5	78	12.5	236.5	12.5	16.5	222	62	58	11	34.5	41	20	52.5	166	203.5	53.5	93.5	16	81.5	17	30	304	34	63.5
	1235_Aldose_1-epimerase	13	9	12.6667	2.33333	0.333333	11	4	18.6667	12	13	28	1.33333	7	12.3333	15.1667	9.5	16	0.333333	33.6667	20.6667	14	43.5	16.6667	16.8333	36	11	22.8333	19.3333	34.8333	22	36.5	0.333333	10	16	12
	1236_Aldose_1-epimerase_EC_5133	6	8	6	11	6	7	4	8	12	6	15	5	9	7	10	1	7	6	9	12	13	15	11	34	8	9	3	6	10	8	28	12	10	13	6
	1237_Aldose_1-epimerase_family_protein_YeaD	35	18	2	46	49	3	216	4	80	37	4	51	1	100	9	0	83	28	19	8	27	13	21	21	69	89	17	38	8	45	2	29	140	9	61
	1238_Aldose_1-epimerase_family_protein_YphB	61	32	10	59	66	6	255	9	104	41	3	61	6	127	15	3	135	48	27	10	64	16	24	24	160	152	40	54	14	47	14	31	153	14	55
	1239_Alfa-L-rhamnosidase_EC_32140	2878	1749.5	1842.5	1787.5	2175	2202.5	1723.5	2449.5	4463	1813.5	3072.5	2745	2640	2128.5	3694.5	2274.5	2455	2227.5	2630.5	2598.5	2888.5	2305	2623.5	2469.5	3941.5	2449	2481	1537	2932.5	2853.5	2924.5	1851	2887	4027	2302.5
	1240_Alginate_biosynthesis_protein_AlgX	0	0	0	0	0	0	0	0	0	0	0	0	0	0	0	0	0	0	0	0	0	0	0	0	0	0	0	0	0	0	0	0	1	0	0
	1241_Alginate_biosynthesis_transcriptional_activator	1	0	1	0	0	0	0	0	0	1	0	0	0	0	0	0	0	0	0	1	2	0	0	0	0	0	0	1	0	0	0	0	0	0	0
	1242_Alginate_lyase_precursor_EC_4223	406	578	260	291	155	365	413	456	482	225	342	577	911	366	372	352	346	422	227	555	364	413	504	292	747	153	160	65	667	200	230	71	792	396	327
	1243_Aliphatic_amidase_AmiE_EC_3514	0.583333	0.5	1.33333	8.66667	5.33333	40.1667	2.66667	79.2667	0.5	1	1.33333	0.333333	9	3	77.4	30.6667	43.8667	1.66667	1	1.66667	0.333333	1.66667	1.33333	71.5	3.5	27	0.916667	52.1667	1.33333	66.5	2.33333	37.3333	1	69.2	5.5
	1244_Aliphatic_amidase_amiE_EC_3514	5	2.5	0	8	8	8.58333	3	3	2	6.5	1.58333	6	30.8333	4	6	0	1	4	16.3333	5	4.58333	3	8	3.66667	10.25	2	3.33333	1	1.5	0.333333	6.83333	0	7.5	5	13.0833
	1245_Alkaline_phosphatase_EC_3131	13939.5	16081.5	14307	15670	13751.5	14214.5	12186	17579	22138	12873	17367.5	21715	15270.5	17109	14594.5	13621.5	15612.5	15212.5	12554.5	18481	16698.5	13177.5	18709	16390	18610	20257	16130	12516.5	18483.5	19131.5	15091	12451	19019	15758	16538
	1246_Alkaline_phosphatase_EC_3131_Type_I_phosphodiesterase/nucleotide_pyrophosphatase_precursor	370	648	142	148	235.5	349	694	159	244	303	431	370	716	510	190	401	174	330	412	286	267	205	1611	421	700	336	202	220	557	374	558	118	568	419	344
	1247_Alkaline_phosphatase_isozyme_conversion_protein	4	1.5	5	1	2	3	4	2	1	2	2	6	10	3	3	1	8	7	1	7	5	2.5	2	6	3	4	3	6	4	4	3	7	3	0	1
	1248_Alkaline_phosphatase_isozyme_conversion_protein_precursor_EC_3411-	53	42	7	92	74	7	334	13	144	59	5	57	10	139	8	11	147	24	52	15	54	34	26	59	131	170	42	77	16	59	21	21	175	16	54
	1249_Alkaline_phosphatase_like_protein	735	2188	973	1570	1444	1173	1477	1806	2086	1376	1157	2204	1835	1863	1109	965	1572	1494	1325	1293	1911	1951	2083	1697	1510	1837	1276	915	1858	1797	1601	1601	2443	1243	1302.5
	1250_Alkaline_phosphatase_synthesis_transcriptional_regulatory_protein_PhoP	447.917	505.75	619.083	527.167	560	438.083	349.5	648.167	856.583	496.333	699.75	906.083	476.75	539.333	452.5	505.917	485.25	500.333	466.083	645.667	522.333	583	507.25	503.167	908.75	677.167	714.5	511.833	827.583	598.333	493	523.75	692.583	415.667	856.667
	1251_Alkaline_phosphodiesterase_I_EC_3141_/_Nucleotide_pyrophosphatase_EC_3619	1501	893	700	756	1059	2107	1300	924	1789	673	1788	1404	1835	1437	1191	1640	1033	1443	1484	1453	1210	871	2690	1424	2402	942	1666	796	1665	1202	1175	609	1326	967	1302
	1252_Alkanesulfonate_ABC_transporter_ATP-binding_protein_SsuB	2.75	2.5	4	2.75	10	4.5	15.5	4.5	8.5	4	4.5	10.25	3.25	10.25	2.5	0.5	0.5	6.25	3.25	9	3.75	2	6.5	5	9.25	16	2.75	5.5	3.5	2.5	3.25	1	15.75	3	13.75
	1253_Alkanesulfonate_ABC_transporter_permease_protein_SsuC	6.5	5.75	0	11.5	7.25	0.5	33	1.5	14	6	1.25	12	1	13	1	0.5	17	3.75	5.75	0.5	1.75	4.25	3.5	6.25	19.75	10.75	3	8.25	1.25	3.75	2.25	4.25	19.25	2.25	4.75
	1254_Alkanesulfonate_ABC_transporter_substrate-binding_protein_SsuA	0.5	0	0	0.75	0.5	0	0	0	2	0.5	0	0.5	0	0	0	0	0	0	0	0	0.5	0	0	0.5	2	0	0	0	0	0	0	1	1.75	0	0.5
	1255_Alkanesulfonate_monooxygenase_EC_114145	35	20.5	7.5	43.5	55	16	178	7.5	52.5	32	3	42.5	2.5	84	9	12.5	62.5	20	25.5	8	20.5	18	16.5	24	77.5	80	15.5	40	6.5	32	8.5	20	96.5	13	41.5
	1256_Alkanesulfonate_utilization_operon_LysR-family_regulator_CbI	43	32	8	49	49	14	234	14	90	26	4	59	15	114	7	6	113	30	25	11	37	21	25	18	72	115	23	47	9	35	14	29	125	13	35
	1257_Alkanesulfonates-binding_protein	102	162.5	67	116.75	132	71.5	198.5	98	170.5	119.5	89.5	150	105.333	197	117.5	91	174.5	110	176.5	147	132	144.5	182	126.833	176.5	267	136	152.167	147.5	160	150.333	91.5	202.25	98.5	107
	1258_Alkanesulfonates_ABC_transporter_ATP-binding_protein	6	12.5	6.5	9.5	5	7.5	3	7	9	5.5	7.5	18.5	3.5	3.5	3.5	9.5	7	4.5	7.5	7.5	5.5	16.5	14.5	10.5	10.5	4	16	3.5	7.5	5.5	17	8	9.5	6.5	10
	1259_Alkanesulfonates_ABC_transporter_ATP-binding_protein_/_Sulfonate_ABC_transporter_ATP-binding_subunit_SsuB	401.583	647.167	505.333	769.417	708.5	506.333	717.417	696	903.167	571.333	588.833	1345.25	934.417	788.417	565.833	383.5	952	754.25	451.083	511.667	777.75	712.333	544.5	708	557.95	1277.33	551.917	637.667	524	709.667	682.083	630.5	1220.25	495.167	544.583
	1260_Alkanesulfonates_transport_system_permease_protein	214.5	198.25	238	194.5	170.25	180	196	249.5	312	170	222.75	386	154.5	220	184	146	238	218.75	208.75	228	209.75	226.25	201.5	143.25	239.75	289.75	286.5	222.25	445.25	286.25	166.75	284.75	277.25	126.25	153.75
	1261_Alkyl_hydroperoxide_reductase_and/or_thiol-specific_antioxidant_family_AhpC/TSA_protein	0	0	1	0	0	0	0	0	0	1	0	0	0	0	0	0	0	0	0	0	0	0	0	0	0	0	0	0	1	1	0	0	0	0	1
	1262_Alkyl_hydroperoxide_reductase_protein_C_EC_164-	890.417	1021.5	855.5	985	776	698.667	755.333	1131.83	1344.17	677.5	1111.42	1738	872.25	923.417	589.417	934.167	920.167	1060.75	505.833	582.167	874.667	750	906.167	766.667	1217.5	1372.42	1250.25	995.333	1087.67	876.917	590.333	894.583	1207.17	581.667	757.75
	1263_Alkyl_hydroperoxide_reductase_protein_F_EC_164-	1955.58	2252.33	2067.42	2256.67	1800.42	1844.08	2077.75	2645.58	3565.83	1686.08	2961.08	3911.5	2019.25	2311.5	1600.08	2348.92	2135.83	2528	1448.58	1498.08	2289.25	2002.67	2586.17	1889.25	3200.17	3714.92	3029.08	2136.25	2356.92	2201.75	1503.5	1337.92	2477.67	1401.83	1741.33
	1264_Alkyl_hydroperoxide_reductase_protein_F_EC_164-_#_C-terminal_domain	0	0	0	0	0	0	0	0	0	0	0	0	0	0	0	0	0	0	0	0	0	0	0	0	0	0.333333	0	0	0	0	0	0	0	0	0
	1265_Alkyl_hydroperoxide_reductase_subunit_C-like_protein	202.667	491.417	241.917	367.75	386	297.167	250	317.333	457.5	239.417	256.833	503.917	261.75	351.75	301.75	178.083	302.583	292.25	370.333	419.5	258.333	525	279.083	547.5	208.417	361	387.5	329	377.375	260	425.958	286.25	582.833	233	281.292
	1266_Alkylated_DNA_repair_protein_AlkB	29	15	7	32.5	48.5	3	177.5	8	52.5	21.5	7	38.5	7.5	82.5	4	5	66.5	26	14	5.5	20.5	19.5	17.5	23	79	110	17	37	14	32.5	12	8	77.5	5	30.5
	1267_Alkylhydroperoxidase_protein_D	0	0	0	0	0	0	0	2	0	0	0	0	0	0	0	0.5	0	0	0	0	0.666667	0	0	0	0	0	0	0	0	0	0	0.5	0	0	0
	1268_Alkylphosphonate_utilization_operon_protein_PhnA	84.5	189.5	165	144	105	18	140	143	134	101.5	100	94	70.5	158.5	73	71	266.5	94.5	41	77	198	80	41	34.5	194.5	270.5	14	82.5	195.5	86.5	53.5	63.5	153	26	82
	1269_All-trans-hexaprenyl-diphosphate_synthase_EC_25133	0.857143	158.714	0	33.5714	5.85714	0	0.571429	0.142857	3.14286	10.8571	0	32.8571	0.571429	13.8571	9	0.285714	5	7.42857	27.7143	0.428571	4.24286	32.1429	4.28571	9.42857	0.571429	3.14286	3.85714	1	0.857143	0	14.4857	2.57143	17.7143	0.571429	2.71429
	1270_Allantoate_amidohydrolase_EC_3539	66.5	73.5	10	116.667	90	19	354	20.5	181	72	12	91.5	43.5	149.5	20.5	28.8333	166.833	78.5	50	22	41.3333	46.8333	33.3333	69.5	103.5	182	55	92.5	19	74.5	35	42	193.5	27	106.5
	1271_Allantoin_permease	9.5	13.5	0.5	16.5	13	1.5	36.5	1	71.5	6	7	9.5	2	13.5	9	2.5	26.5	7.5	5	5	4	6.5	3.5	6	20	15.5	4.5	5	1	10	2.5	6.5	24.5	0.5	8.5
	1272_Allantoin_racemase_EC_51993	0	0	1	0	0	0	0	0	0	0	1	0	0	1	1	0	0	1	0	3	0	1	0	0	0	1	2	0	1	4	1	2	1	0	0
	1273_Allantoinase_EC_3525	731.5	409.5	593.833	527.333	311.5	566.833	742	244.833	1123.67	372	952.667	821.5	736.5	608.667	267.167	542.5	462.5	378.667	184.167	413	559.333	431.167	807.167	469.333	908.333	855.667	424.833	336	438	617.667	355.667	587.417	731.667	255.667	504.333
	1274_Allantoinase_EC_3525_#_truncated	0	0	0	0	0	0	0	0	0	0	0	0	0	0	0	0	0	0	0	0	0	0	0	0	0	0	0	0	0	0	0	0.5	0	0	0
	1275_Allophanate_hydrolase_EC_35154	1.5	0.5	25	16	1.5	0.5	5	1	1.5	1	1.5	1.5	3.5	0.5	35.5	14	34	1	0.5	0.5	1	1.5	0.5	1	0.5	32	31	43	0.5	0.5	1.5	1	0.5	1.5	20
	1276_Allophanate_hydrolase_EC_35154_/_Urea_carboxylase_EC_6346	0	0	0	0	0	0	0	0	0	0	0	0	0	0	0	0	0	0	0	0	0	0	0	0	0	0	0.5	0	0	0	0	0	0	0	0.5
	1277_Allophanate_hydrolase_2_subunit_1_EC_35154	6.5	5	4	4.5	9.5	15	9.5	7.5	3.5	12	3	17.5	21	8	4.5	6	5.5	10.5	5	2.5	9.5	2.5	5	4	8	3	3	3.5	3.5	6	4.5	8.5	2	6	0.5
	1278_Allophanate_hydrolase_2_subunit_1_EC_35154_/_Allophanate_hydrolase_2_subunit_2_EC_35154	43	113	55	147	145	54	135	67	147	83	81	245	157	141.5	81	52	165	147.5	77	93	76	89	93	82	91	188	82	92	45	105	63	68	209	73	104
	1279_Allophanate_hydrolase_2_subunit_2_EC_35154	546	2800	421	1658	1359	491	1462	745	1463	878	637	3041	1428	1425.5	688	508	1755	1483.5	873	716	875	1174	833	898	651	2156	605	949	355	742	722	603	2381	713	854
	1280_Alphaalpha-trehalose-phosphate_synthase_UDP-forming_EC_24115	52	45	7	80	76	22	347	7	161	68	8	57	8	153	19	19	188	50	76	12	40	27	24	84	133	203	50	85	11	58	17	45	190	25	68
	1281_Alphaalpha-trehalose-phosphate_synthase_UDP-forming_EC_24115_/_Trehalose-6-phosphate_phosphatase_EC_31312	295	217	83	64	90	222	164	55	155	150	456	321	136	165	60	190	51	147	328	308	236	128	249	97	454	170	190	117	358	192	130	65	226	146	177
	1282_Alphaalpha-trehalose_phosphorylase_24164	0.333333	1.03333	2.25	4.41667	0.5	0.916667	0.5	3	0.916667	0.666667	3.73333	0.916667	1	2.16667	0.5	1.33333	0.333333	0.5	1.25	1.16667	0.5	2.5	1.91667	2.41667	4.08333	0.333333	2.25	0.666667	2.75	1.86667	1.66667	0.333333	0.666667	4.75	7
	1283_Alpha-13/14-L-fucosyltransferase_##_This_is_a_composite_of_2-3_activity_types	0	1	0	0	0	0	0	2	0	0	0	0	0	0	0	0	0	0	0	0	0	0	0	0	0	0	0	0	0	0	0	3	0	0	0
	1284_Alpha-12-mannosidase	30688	43406	6253	10140	26387.5	17971	19203	11331	23797	8771	14389	17859	27874	20859	20212	22438.5	19514	23224	27616	18841.5	21316.3	10160	39399	26417	44485.5	8052	6801	7939	24888	16667	31139	5671.5	18551	29746	24294
	1285_Alpha-13-N-acetylgalactosamine_transferase_PglA_EC_241-	30	2404	23.5	391	96	15	23	12.5	70	151	30	364	15	207	121.5	22	64	104	393	37	32	403	51	138	29	48	70	29	20	11	176	58	238	14	60.5
	1286_Alpha-14-N-acetylgalactosamine_transferase_PglH_EC_241-	65	69.5	31	11.5	4.5	29	32.5	0.5	3.25	4.5	131	12.5	0.5	6.25	6	65	0.75	3.25	10	49	1.25	14.25	2.5	2.5	57.5	13	4.5	0.5	0.5	65	5.25	3	9.75	32	1.5
	1287_Alpha-14-N-acetylgalactosamine_transferase_PglJ_EC_241-	104	2401	143	499.5	211	89.5	58.5	97	162	188.5	162	502.5	104	278.5	234.5	135	165.5	271.5	463	179.5	83	429.5	140.5	206	142	133	191.5	203.5	116	145	304	109	453	78	133
	1288_Alpha-14-amylase_/_Alpha-16-pullulanase	2	1	2	1	1	3	0	5	1	5	5	1	12	0	1	5	2	6	3	5	1	1	3	5	11.5	7	6	1.5	3	5	3	1	4	1	4
	1289_Alpha-14-digalacturonate_ABC_transporter_permease_protein_1	3	0	0.5	0.5	0	1	0	4	0	2	11	1	0	1	0	3.5	0	4	0	0	2	2	12	4.5	0	0	3	1	8	2	0	0	0	3.5	5
	1290_Alpha-14-digalacturonate_ABC_transporter_permease_protein_2	22	18.5	21	43.5	15.5	40.5	8.5	24	44.5	15.5	37.5	10.5	30	39	22	6	15	39	13.5	18	33	28	43	28	11.5	57	44.5	21	30.5	26	23	28	33.5	7	37.5
	1291_Alpha-14-digalacturonate_ABC_transporter_substrate-binding_protein	1	0	1	4	3	2	0	0	0	0	1	0	0	0	1	0	0	0	0	1	1	0	5	0	4	3	4	2	3	2	0	2	1	0	0
	1292_Alpha-2-macroglobulin_protease_inhibitor_I39001	0	0	0	0	0	0	0	0	0	0	0	0	0	0	0	0	0	0	0	0	0	0	0	0	0	0	0	2	0	0	0	0	0	0	0
	1293_Alpha-D-GlcNAc_alpha-12-L-rhamnosyltransferase_EC_241-	3190.33	2702	3198.67	3066.33	2499.33	2161.33	2752	3949	4381	2003.33	2650	3170.33	3641	3599	3097.33	3269.33	4034.33	2930.33	1627	2675	2982	2512	5439.33	2519	2966.33	3185	3211.33	2496	3686.33	2822	2998.67	3638	3979	3040.33	3392
	1294_Alpha-D-ribose_1-methylphosphonate_5-phosphate_C-P_lyase_EC_4711	45	24	49	51.5	45.5	11.5	95.5	38	58	33.5	42	65	49.5	61.5	19	21.5	54.5	34.5	20	42	30.5	41.5	36.5	47	73.5	42.5	35	45	48	62.5	35.5	25.5	56	21.5	54.5
	1295_Alpha-D-ribose_1-methylphosphonate_5-triphosphate_diphosphatase_EC_36163	17.5	8	23.5	13	12	8	27.5	15	12	14	16.5	28	7	12.5	12	8	15	12.5	11.5	15	11	16	18	13	27	12	11	17.5	9	16	5	12.5	19	13.5	20.5
	1296_Alpha-D-ribose_1-methylphosphonate_5-triphosphate_synthase_subunit_PhnG_EC_27837	1	1	0	2.5	3.5	0	6	0.5	1.5	2.5	0.5	0.5	0	1	0	1	4	2	0	0.5	0.5	0.5	2.5	1	2.5	2.5	0	2	0	1	0	0	1.5	0.5	1.5
	1297_Alpha-D-ribose_1-methylphosphonate_5-triphosphate_synthase_subunit_PhnH_EC_27837	2	0.5	0	4.5	1	1	8	0	1	3	0.5	2.5	0	4.5	0.5	0	2.5	1	0	0	1	0.5	0.5	0.5	2.5	10	2	0.5	0	1.5	0	1	11	0.5	0.5
	1298_Alpha-D-ribose_1-methylphosphonate_5-triphosphate_synthase_subunit_PhnI_EC_27837	17	10.5	15	18.5	10.5	12.5	22.5	11	22	12.5	17.5	18.5	42.5	10.5	9.5	12.5	18	14	8.5	16.5	8	19	17.5	11.5	22	17.5	8	19.5	24.5	23	23	15	20	7	24
	1299_Alpha-D-ribose_1-methylphosphonate_5-triphosphate_synthase_subunit_PhnL_EC_27837	15.5	9	17.5	9	16	10	6	7	9	6.5	14	17.5	11	9.5	6	0	12	6	10.5	4	12	14.5	10	17	13.5	6.5	12	23.5	11	13	11.5	5	6.5	3	8
	1300_Alpha-L-Rha_alpha-12-L-rhamnosyltransferase/alpha-L-Rha_alpha-13-L-_rhamnosyltransferase_EC_241-	1613	966	3331	1835	1181	2054	940	2190	3918	1364	3307	2589	1688	1748	1611	1293	3256	1408	918	2286	2283	912	1293	1727	1426	1792	1920	950	2138	2482	1242	1139	1950	1235	1922
	1301_Alpha-L-Rha_alpha-13-L-rhamnosyltransferase_EC_241-	1290	903	1150	761	671	871	734	676	1427	591	973	924	905	740	829	1348	1280	1248	503	1108	1105	838	1067	732	1489	886	765.5	679	1566	718	869	337	1540	774	1119
	1302_Alpha-L-arabinofuranosidase_II_precursor_EC_32155	1431.5	1207	2319.5	1494	1119.5	1455.5	908	1550	1734	1142	2034	1805	1396	1250.5	1477	1717	2012	1421	1063.5	1148	1365.5	1287.75	1526.5	734	2165	1925.5	1366.75	1387	1647	1725.5	1365	1059	1321.5	893.5	1619.5
	1303_Alpha-L-fucosidase_EC_32151	135.5	53.5	25.6667	72.1667	47.5	94	89.0833	66.3333	193.25	42.5833	60.0833	100.75	152.833	76.5833	101	146.417	92	117.417	63.8333	99	83.3667	63.8333	101	98.4167	151.268	65.5	31.75	37.6667	163.667	63.5	67.0833	28.1667	165.167	63.5	90.5833
	1304_Alpha-L-fucosidase_EC_32151_#_frameshift	4	1	5	1	0	0	0	1	1	2	8	0	4	1	1	3	4	2	2	9	5	0	5	2	5	4	4	3	11	3	7	5	3	2	0
	1305_Alpha-L-fucosidase_EC_32151_@_Choline_binding_protein_A	0	0	0	0	0	0	0	0	0	0	0	0	0	0	0	2	0	0	0	0	0	0	0	0	0	0	0	0	0	0	0	0	0	0	0
	1306_Alpha-N-acetylglucosaminidase_EC_32150	1928	2580	428	638.5	1077	1096.33	1999.83	688	2509.5	568.5	1227.33	1243	1906	1353.67	1957	1553.33	827	1195.33	1014	1025	971	851.5	3799	1776	2881.17	769.333	596	454	1799.33	1204.5	1474	466	2000	2492	1316.33
	1307_Alpha-N-acetylglucosaminidase_EC_32150_#_frameshift	0	1	0	0	0	0	0	0	1	0	5	4	0	0	1	1	0	2	2	0	0	0	2	1	0	0	0	0	0	1	1	0	3	0	2
	1308_Alpha-N-arabinofuranosidase_EC_32155	7887.5	5198.67	5628.33	5365	4354.33	6167.33	5634.83	6491.67	9651.17	3950.83	8179.67	7532	7478.33	6231.5	7975.17	7793.33	6200.33	6698.33	4687	7063	5783	5160.33	9810.33	5790.67	10279	7242.5	5556.5	4725	9239.67	6805.83	5088.33	5563	7628.83	6267	6198
	1309_Alpha-N-arabinofuranosidase_2_EC_32155	2921	2188	3709	2926.5	2253	3213	1959.5	3033.5	4286.5	2286	4568.5	3695.5	3267	2877.5	2548	2979.5	4300	2932	1744	3044	3068	2089	3099.5	2475	5028	3568	3342	2190	3573.5	3892	2153.5	2334	3458	2189.5	3190
	1310_Alpha-N-arabinofuranosidase_II_EC_32155	22.5	28.6667	20.3333	31	40.8333	27.3333	20.8333	51.1667	24.6667	13.8333	62.1667	51.5	27.3333	32	80.6667	43.8333	36.3333	30.8333	82	61	75.5	66.8333	23.8333	37.6667	48.5	46	36	35.5	51.1667	44.8333	68.3333	61	35.3333	37	29
	1311_Alpha-acetolactate_decarboxylase_EC_4115	3.91667	5	8	2.75	5.66667	16.6667	1.5	7	3.5	1.83333	23.8333	3.5	2	3.83333	5.33333	14.5	11	2.91667	1.41667	7.66667	11.8333	0.5	5.91667	5.16667	16.4167	3.75	8.75	2.66667	8.91667	7.58333	4.25	0.75	5.58333	0.75	11.1667
	1312_Alpha-acetolactate_decarboxylase_EC_4115_#_interrupted	0	2.33333	0.333333	0.333333	2	0	1	0	2.66667	0.333333	0	2	0	1	1.33333	0	0	2	0	0	0	0	1.66667	0	0	1.33333	0	0	2.33333	1	0	0.333333	0	0	0.666667
	1313_Alpha-aminoadipate_aminotransferase_EC_26139	0	0	0	0	0	0	0	0	0	1	0	1	1	0	0	0	0	0	0	0	0	0	1	0	0	0	0	0	0	0	0	0	0	0	0
	1314_Alpha-aminoadipate_aminotransferase_EC_26139_@_Leucine_transaminase_EC_2616_@_Valine_transaminase	0.2	0.2	4	0.2	4	0.5	0.6	3	0.2	0.2	0.2	0.2	0.2	0.6	1.1	0.2	4.5	1	0.4	0.2	0.2	0.2	0.4	1	0.2	0.8	0.4	0.4	5	0.6	0.5	1.1	1.2	1	0.5
	1315_Alpha-amylase_EC_3211	2255.67	986.983	494.4	677	893.583	1303.98	1785.13	649.9	2597.82	531.5	573	1104.75	2322.2	1216.23	2284.38	1916.78	832.233	1589.52	1556.27	1441.18	1139.57	654.017	3280.05	1228.9	2324.92	669.133	515.933	475.5	1899.45	1014.82	1348.08	482.433	1961.07	2237.25	1240.8
	1316_Alpha-amylase_Neopullulanase_SusA_EC_321135	1083	760	204.5	375	882.5	569.5	935.5	437.5	820	220.5	168.5	440.5	1310	810.5	1064	670	532	731	1547.5	622	812.5	271	2530	651.5	1185.5	394	273	279	648.5	590	856	183	453	1410	439
	1317_Alpha-amylase_SusG_EC_3211	0	0.25	0	0	0	1	0	0.25	0	0	0	0	0	0	0	1.75	0.25	0	0.25	6.25	0	0	0	0	0	0	0	0	0	0	0	0	0.25	0	0
	1318_Alpha-arabinosides_ABC_transport_system_permease_protein_1	543	435	773	611.5	394	483.5	344	450	595.5	371	831	448	267	443	500	796	718	633	176	669.5	385	287	620	216	716	800.5	516	367	475	673.5	373	286	437	236.5	542.5
	1319_Alpha-arabinosides_ABC_transport_system_permease_protein_2	348	226	282	356	267	320	215	398.5	461	253	573	394	257	256	232	308	214	308	104	481.5	173	159	303	271	470	506	283.5	285	316	202	209.5	140	415	185	309
	1320_Alpha-arabinosides_ABC_transport_system_permease_protein_AraP	3	2	11	3.5	7	2.5	0	2	0.5	5	1	5	1	3.5	1	2	1	6	6	6	0	0	3.5	2	2	11	3	2	4	2.5	1	0	5	3.5	1.5
	1321_Alpha-arabinosides_ABC_transport_system_substrate-binding_protein	701.5	411	600.5	515.5	287.5	531	382	464	619	394	1010	512.5	279	445.5	338	817	694.5	619	218	529	457	366.5	602	273.5	744.5	616	400	380.5	525.5	686	439	316	486	212	446
	1322_Alpha-aspartyl_dipeptidase_Peptidase_E_EC_341321	866	1546	791	572	778	654	1092	526	890	738	810	589	573	727	429	843	697	657	636	772	418	545	1139	1107	1343	474	578	650	773	861	1143	203	876	886	817
	1323_Alpha-fimbriae_chaperone_protein	18	19.3333	4	24	4	0	31	3	15	10	0	14	0	9	3	7	73	3	2	4	9	8	2	5	11	23	0	17	0	11	0	14	0	1	33
	1324_Alpha-fimbriae_major_subunit	16	34	0	29	3	2	13	1	3	4	0	21	0	1	1	2	73	4	0	0	18	2	2	0	8	11	0	14	0	19	4	9	0	0	11
	1325_Alpha-fimbriae_tip_adhesin	68	56	6	47	2	4	24	4	46	20	0	26	6	8	2	6	157	1	2	1	25	15	4	0	10	39	0	15	4	51	6	40	1	4	50
	1326_Alpha-fimbriae_usher_protein	140	121	1	84	12	10	86	4	83	39	3	55	7	40	4	17	376	5	13	2	47	28	10	0	33	87	0	39	4	131	14	50	8	6	127
	1327_Alpha-galactosidase_EC_32122	43.3333	142.333	22.0667	35.3333	74.3333	42.6667	33	47.6667	31	40	94.3333	36.3333	26.3333	72.3333	27.6667	13	70.3333	57.6667	36.3333	65.3333	43	46.3333	42.3333	93.3333	130.667	33	23	18.3333	67.3333	67.6667	87.3333	26.3333	42.3333	57	72.3333
	1328_Alpha-galactosidase_precursor_EC_32122	4	33.5	1.9	1	10	3.5	4.5	2	0.5	2.5	4	2.5	7	6.5	1.5	2	6	4	0.5	1.5	7	2.5	9	12	13.25	3.5	3	1	3.5	4.5	10	4	3	1	6.75
	1329_Alpha-glucosidase_family_31_of_glycosyl_hydrolases_COG1501	28.3333	19	6	5	8	23	16	2.33333	25	6	25	12	10	16.6667	4	26	3.33333	8	24	14	9	6	12	13	36	16.3333	12.3333	6	29	9	6	10	13	4	9
	1330_Alpha-glucosidase_EC_32120	9342.47	19955.7	6666.62	9344.92	12639.1	8730.65	9019	10021.2	13752	6810.03	8823.47	1	12045.5	11458.9	8317.82	9974.8	15211.8	12823.9	7789	7984.92	11590.7	9142.45	13131.4	14624.6	17704.7	10415.3	6434.2	5676.32	10928.7	12787	15315.5	8257.45	15853	11276.9	13306.8
	1331_Alpha-glucosidase_AglA	15.5	21.5	17	9.16667	12	15.5	25.3333	7	27.5	4	12.3333	16.6667	7	25.5	9	7	20	3	11	4	22	6	11.5	7	3	11.5	14.5	9	10	16	14.8333	4.83333	8.33333	6	19
	1332_Alpha-glucosidase_SusB_EC_32120	3362.5	5447	548	967	2923	1704	3189	1032.5	2446	932.5	1449	1522	3452.5	2714.5	3216.5	2020.5	2010.5	2291	3400	1788	2076.5	1153	7804.5	3556.33	4899	1089.83	1167	859	2313	2037.5	4173.33	581	1966	4891	2212
	1333_Alpha-glucoside_transport_ATP-binding_protein_AglK	139.5	99.1667	171.667	167	100.833	124	138.833	177.167	240.5	105	247.917	231.5	145.167	139.667	154.5	97.1667	158.833	152.667	110	200.167	155	170.667	128.833	186.333	156.867	188	180.667	154.333	207.167	177.25	148.917	138.333	190	130.667	133.667
	1334_Alpha-glucoside_transport_system_permease_protein_AglG	6	4	12	5	7	4	8	14	10	3	9	6	7	7	4	12	2	9	7	25	10	5	12	5	8	4	10	10	14	3	10	10	14	8	7
	1335_Alpha-glucosides-binding_periplasmic_protein_AglE_precursor	1	3	3	6	12	1	6	9.33333	4	3	5	10	5	9	8	3	16	9	3	2	4	12	16	9	5	4	6	1	7	21	14	16	14	11	11
	1336_Alpha-glucosyltransferase_YihQ	133.5	211.5	17	319	199	21	804.5	81	403.5	184.5	31.5	490.833	192.5	433.5	49.5	61	602.5	268	31	16	154	164.5	71.5	147	315	575.5	109.5	291	60	182	55	66.5	757.5	102	173
	1337_Alpha-glucuronidase_EC_321139	571.8	246.233	82.5333	159.917	76.45	315.4	910.833	140	808.533	126.45	311.55	403.25	919.7	393.167	458.4	767.133	165.533	480.983	156.25	411.083	218.75	259.2	1978.58	365.433	629.75	218.5	106.283	108.233	813.467	393.117	282.9	109.867	928.833	266.85	354.333
	1338_Alpha-glycerophosphate_oxidase_EC_11321	1	1	1	1	4.5	0	3.5	1	5	1	1	1	0	2	0.5	0	0.166667	0	3	0	0	0	2	2	7.5	1	0	0	1	0	0	0.5	0	0	2.5
	1339_Alpha-ketoglutarate-dependent_dioxygenase_AlkB_EC_1141133	4	7	0	9.5	4.5	1	18.5	0	5.5	2.5	2	5.5	0.5	13.5	0	0	24.5	5	1	0.5	1.5	0.5	0.5	7	5	10	1	4	1	3.5	0	5	9.5	0	1.5
	1340_Alpha-ketoglutarate-dependent_taurine_dioxygenase_EC_1141117	22.5	15.5	2	34	33.5	10	138	4.5	59.5	26	4.5	26.5	3.5	47.5	4.5	10.5	90	14.5	14	6	33	16.5	16.5	34	75.5	58	16.5	26	5.5	21.5	5.5	11	68	7.5	35.5
	1341_Alpha-mannosidase_EC_32124	2474.17	3274.58	3319	2752.25	2267.25	2386.75	2172.58	2546.83	3731.58	2221.75	3925.58	3717.5	2370.75	2929.67	2440.67	2437.25	3236.2	2536	2008.5	2599.83	2986.42	2596.67	2798.67	3479.33	4187.45	3258.75	2478	1923.17	3031.5	3016.92	2976.83	2115.25	2753.75	2423.58	2933.42
	1342_Alpha-mannosidase_EC_32124_#_truncated	85	49	0	61	118	1	432	13	169.25	68	10	78	16	282	8	8	187	54	44	4	52	36	29	54	58	241	44	97	9	81.25	12	20	246.25	20	68
	1343_Alpha-ribazole-5-phosphate_phosphatase_EC_31373	314.75	145.333	176	155.083	190.75	200	212.75	180.75	299.75	122.333	208.333	208.667	247.5	199.25	206.083	236.5	190.5	221.167	232.25	225.167	176.083	146.083	279.083	187.167	314.417	160.667	164.917	140.917	265.833	204.333	198.917	110.5	209.667	171.75	221.25
	1344_Alpha-ribazole-5-phosphate_phosphatase_fragment	5.5	0	0	0	0	0	0	0	3	0	0	0	0	0	5.5	0	0	0	0	0	0	0	0	0	0	0	0	0	0	0	0	0	0	10	0
	1345_Alpha-xylosidase_EC_321-	14969.8	9911	12071.7	10991.5	10860.3	12235.6	13918.9	11953.5	20913.3	8546.33	12792.1	16842.2	19752.3	13789.2	16846.7	14702.2	16543	14472.9	8798	10827.2	12308	9585.17	24233.8	11796.8	18726.6	17614.2	12265.7	11591.8	15379.5	14686.9	10876	10228	17196.6	18142.8	12519
	1346_Alpha-xylosidase_EC_321177	2.5	1	1.5	0	3.5	1	4.5	1	2.5	3	1.5	2	4	7.5	1	0.5	4	3	8	1.5	2.5	4	4	1	5.5	1	3.5	87	4	1.5	2	0.5	0	15	149.5
	1347_Alpha/beta_hydrolase_family	4.5	0	10	3	6	4	0.5	3.5	8	11	2.5	6	0	0.5	3.5	3	2.5	4.5	6.5	17.5	1.5	3	14.5	10	2	0.5	6.5	1.5	8	6	7	5.5	4.5	6	3.5
	1348_Alpha/beta_hydrolase_fold	0	0	1	0	0	0	0	4	0	1	0	0	0	0	0	2	0	0	0	0	0	0	0	0	1	0	0	2	0	0	0	0	1	0	0
	1349_Alr5126_protein	1.5	4	13	3.5	2	7.5	3.5	5.5	8	2	12.5	3	2.5	4	3.5	8.5	4	8	1	5	2.5	3	7.5	6.5	20.5	7.5	5	2	3.5	7	7.5	1	2.5	2.5	8.5
	1350_Alternative_L-arabinose_isomerase_EC_5314	31.5	2	47	23	10	25	12.5	41	17	18	62	30	6	31	38	13	28	39	27	58.5	13	18.5	39	68	45.5	16	38	22	27	23	39	22	43	31	39
	1351_Alternative_L-rhamnose_isomerase_EC_53114	0	0	0	0	0	0	0	0	0	0	0	0	0	0	0	0	0	0.5	0	0	0	0	0	0	0	0	0	0	0	0	0	0	0	0	0
	1352_Alternative_RNA_polymerase_sigma_factor_SigE	0.5	1.5	2.5	3.5	1.5	0	2	2	3	2.5	4.5	3	1	0	1	1.5	0.5	2.5	2	3	2.5	1	0.5	6.5	4.5	0.5	3	1	3.5	3.5	2	3	3	0.5	2
	1353_Alternative_cytochrome_c_oxidase_polypeptide_CoxN_EC_1931	0	1	0	0	0	0	0	0	0	0	0	0	0	0	0	0	0	0	0	0	0	0	0	0	0	0	0	0	0	0	0	0	0	0	0
	1354_Alternative_cytochrome_c_oxidase_polypeptide_CoxO_EC_1931	0	1	0	0	0	0	0	0	0	0	0	0	0	0	0	0	0	0	0	0	0	0	0	0	0	0	0	0	0	0	0	0	0	0	0
	1355_Alternative_dihydrofolate_reductase_2_/_Dihydropteroate_synthase_EC_25115	4.1	192.1	0.933333	33.2333	10.35	3.45	1.96667	4.86667	6.98333	18.5833	2.36667	32.7	2.25	19.0167	15.8	3.35	3.25	13.6167	39.4	2.28333	4.9	35.9667	5.16667	13.0833	3.71667	3.95	5.01667	2.25	5.05	2.61667	21.3667	6.26667	28.2667	3.55	5.55
	1356_Altronate_dehydratase_EC_4217	279.5	2212.5	302	840.5	690	324	677	352	665	448.5	355.5	1349	568.5	856	370.5	310.5	778	583	738	393	425	855	406.5	468.5	452.5	615	485.5	353	323	422	467	301	996.5	343	370
	1357_Altronate_oxidoreductase_EC_11158	3268	4558	3783	5629	3884	4338	5752	4594	7697	3692	5086	9330	7429	5961	3927	3528	7468	6409	2332	3700	5607	4383	5584	4248	4134	7116	3357	3026	4387	5170	3713	4403	9557	4442	4071
	1358_Amidase_clustered_with_urea_ABC_transporter_and_nitrile_hydratase_functions	1	0	0	0	1	1	0	1	1	0	0	1	2	0	0	0	0	1	0	0	0	2	1	2	0	0	0	0	0	2	0	0	0	0	0
	1359_Amidase_family_protein_BBta_1912	0	0	0	0	0	0	0	0	1	0	1	0	0	0	0	0	0	0	0	1	0	0	0	3	0	0	0	0	0	0	0	0	0	1	1
	1360_Amidase_family_protein_SACE_5032	0	0	0	0	2	0	0	0	0	0	0	0	2	0	0	0	0	0	0	0	0	0	0	0	0	24	20	0	0	0	0	0	0	0	1
	1361_Amidase_family_protein_bll0246	0	0	2	0	0	0	0	0	1	0	0	0	0	0	1	0	0	0.333333	0	0	0	0	2	0	0	0	0	0	0	0	0	0	0	0	0
	1362_Amidases_related_to_nicotinamidase	121	71	53	104	118	34	207	61	137	77	96	91	47	256	74	48	395	54	74	53	99	85	67	46	243	75	106	83	123	139	80	54	308	45	44
	1363_Amidohydrolase	17	8	30	14	7	11	13	23	31	20	26	52	22	11	17	12	12	6	11	34	14	15	11	22	17	17	41	18	19	18	14	13	10	21	14
	1364_Amidohydrolase_YlmB_involved_in_salvage_of_thiamin_pyrimidine_moiety	0	0	2	0	1	0.166667	0	0	0	1	1	1	0	0.166667	1	2	1	0	0	1	0	1	0.25	0	0	0	0	0	0	0	0	0	0	0.166667	0
	1365_Amidohydrolase_domain_protein	3	1	1	0	0	2	0	0	1	1	1	5	1	0	4	0	2	0	0	0	1	0	0	1	3	0	0	2	0	0	2	0	0	0	0
	1366_Amidohydrolase_family_protein	3.5	7	3.5	6.5	5.5	3.5	4.5	7.33333	11.5	2	6.5	7	4	3.5	7.5	4.5	3.5	3.5	13.75	3.75	6	7.5	5.5	7.33333	10	11.5	3.5	9.5	3.5	3	8.5	8	2.5	3.5	5.5
	1367_Amidophosphoribosyltransferase_EC_24214	2062.58	1671.75	843.75	954.917	1258.5	1142.33	1604.67	1109.83	2315.25	602.25	773.417	1132.92	2099	1380.5	2025.08	1622.75	1539.42	1407.42	1951.5	1364.58	1785.5	807.5	3068.89	1112.75	2392.39	1292.33	441.083	679.75	2014.75	1048.92	1465.58	465.917	1755.17	2084.08	1156.33
	1368_Amidophosphoribosyltransferase_EC_24214_#_frameshift	0.666667	1	0.666667	2.66667	0	0.666667	5	1	2.66667	0.666667	0	4.33333	0	6.33333	0	0	1.66667	1.33333	0	0.333333	3.33333	0.333333	2.66667	0.333333	1	0.333333	0.666667	1	0.333333	1	0	2	0.666667	0	0
	1369_Amine_oxidase_flavin-containing_EC_1434	4	1	3	2	3	1	0	3	3	0	0	3	2	2	0	1	0	2	1	4	3	0	2	1	1	0	1	2	4	6	2	2	3	0	1
	1370_Amino-acid_ABC_transporter_ATP-binding_protein_PebC	194.667	1933.67	189.667	1420	981	631.333	874	786	996	712.333	449	2299.67	1557	1167.33	585	233	1582.83	1304.33	581	416.333	1029	1034.67	665	943	415	1465	452.333	701	660.667	963	952.667	1108	2206	670.667	742.333
	1371_Amino-terminal_intein-mediated_trans-splice_/_DNA_helicase_SNF2/RAD54_family	170	206.5	232.333	216	165.333	152.833	85.1667	161.833	235.833	128.667	280.167	301.5	126	160.833	185.167	193.5	217	184.667	150.333	235.167	166	197.667	196.833	206.167	256.333	326.333	286.667	127.167	315.833	176.333	216.333	256	178.167	128.667	204.167
	1372_Amino-terminal_intein-mediated_trans-splice_/_DNA_polymerase_III_alpha_subunit_EC_2777	2.5	2	0.5	4.5	11	0	0.5	0.5	0	0	1	1.5	0.5	0.5	3	1.5	2.5	1	22	1	0.5	19.5	0	3.5	0.75	2.5	0	2	0.5	0.5	2.5	1.5	0.5	0	1
	1373_Amino_acid-binding_ACT	1974	1098	2589	1213	1476	1512	1467	1686	3088	1338	2769	1948	1859	1744	1954	1570	1247	1670.5	974	2745	1212	1393	2453	1868	3211.5	1504	1862	1599	2816	2206	1440	1020	2049	1747	1789
	1374_Amino_acid/metabolite_permease_in_hypothetical_Actinobacterial_gene_cluster_BAT1-like	0	0	0	0	0	0	0	0	0	0	0	0	0	0	0	0	0	0	2	0	0	0	0	0	0	0	0	0	0	0	0	1	0	0	0
	1375_Amino_acid_ABC_transporter_ATP-binding_protein	1.5	0.5	2	0	5	0.5	0	2	1	2	1	0.5	1	0	5.5	0.5	0.5	3	0.5	4	12.25	0.5	1	2	5	0	0.5	0.5	9.5	2.5	2	0.5	1	0.5	21.5
	1376_Amino_acid_ABC_transporter_ATP-binding_protein_YhdZ	43	129.5	56	141.5	118	142	96.5	201	180	82.5	97.5	157.5	187	118	89.5	92	161.5	129	68.5	101.5	212.5	109.5	134	177.5	129.5	171.5	68.5	62.5	105.5	152.5	113.5	167	211.5	103.5	124
	1377_Amino_acid_ABC_transporter_permease_protein	1.5	1	1	15	1	0.5	0.5	3.5	3.5	2	8	1	3.5	11	2	1	9	2.5	2	1.5	1	2.5	7	1	6	0.5	5	1.5	3	1.5	2.5	1.5	1	4	1
	1378_Amino_acid_ABC_transporter_substrate-binding_protein	3	1	0	2	3	0	0	8	0	4	0	0	1	1	0	2	1	3	0	7	6	1	0	1	2	1	4	0	2	0	10	2	1	4	0
	1379_Amino_acid_permease	1	12	2	6	3	3.66667	264.5	74	3	2	1	1	5	230	2	1	1	4	5	1	8	46	151	8	0.5	2	1	6	1	81	7	18	9	176.5	4
	1380_Amino_acid_permease_family_protein	1	1.5	0	0	1	0.5	2.5	0	1.5	1.5	1	0.5	0	0.5	0	3.5	0	0.5	0	1	0.5	0.5	0.5	0.5	2.5	0.5	2	1	0.5	0.5	0.5	0	0	0.5	8
	1381_Amino_acid_permease_in_hypothetical_Actinobacterial_gene_cluster	0	0	0	0	0	0	0	0	4	0	0	0	7	0	0	0	0	0	0	0	0	0	0	0	0	0	0	0	0	0	0	0	0	3	0
	1382_Amino_acid_protein_transporter	13.5	1	5.5	7	3.5	5	5	3	4.5	3	3	5	3.5	5	1	3	3.5	12	4	1	5	6	3	7.5	8	1	5	2	1	2	7	1	9	5	2
	1383_Amino_acid_racemase_RacX	0	0	0	0	0	0	0	0	0	0	0	0	0	0	0	0	0	0	0	0	0	0	0.5	0	0	0	0	0	0	0	0	0	0	0	0
	1384_Amino_acid_transport_protein_/_Serine_transport_protein	16.5278	20.3333	0.944444	21.1667	33.4722	4.98611	76.8528	2.5	30.8611	16.0833	3.95833	14.4583	2.84722	46.4583	2.23611	2.04167	48.2083	13.1806	17.5694	1.23611	11.0139	12.7139	7.02778	13.125	32.6944	42.6806	11.8611	20.2083	2.23611	15.5417	4.93056	10.5	50.3889	2.29167	15.9444
	1385_Amino_acid_transporter	10	26	9.5	12.5	13	4.5	10.5	36	9	6	1.5	62.5	13	12	3.5	6	26	25.5	1.5	1.5	10	9	8	6	4	30	15	27.5	22.5	4	15.5	38	22.5	7	9
	1386_Aminoacyl-histidine_dipeptidase_Peptidase_D_EC_34133	3210.17	2735	2805.08	1871.08	2018.75	2042.75	2297.85	1888.17	4088.5	1488.95	2671.42	2838.92	2953.5	2392.5	2697.42	2685.83	2104.5	2338.92	2061	3075.67	1806.75	1834.33	3782.75	2101.5	3851.75	2215.08	2153.67	1922	3268.33	2505.33	2296.67	1344.17	2830	2561.58	2543.83
	1387_Aminobenzoyl-glutamate_transport_protein	491	679.5	305	531	666	551	826	480.5	1119.5	597	342	683	417.5	803	381	294	604	470.5	491	654.5	436	481	507.5	248	423	891.5	466	575	316	617	348	275.5	917.5	298	441
	1388_Aminobenzoyl-glutamate_transport_protein_#_frameshift	24	23	0	15	18	1	107	0	43	9	2	17	4	77	0	5	45	5	16	8	16	10	8	6	61	42	8	19	3	17	5	0	43	5	23
	1389_Aminodeoxychorismate_lyase_EC_41338	150.417	48.1667	49.8333	60.3333	65.25	95	81.3333	37.0833	170.5	29.3333	89.8333	77.3333	113.5	58.75	82.25	139.083	70	122.25	98.5	109.333	75.1667	40.75	95.3333	77.8333	166.583	29.8333	35.8333	32.8333	151	71.5833	58.25	27.5833	86.4167	78.6667	88
	1390_Aminodeoxychorismate_lyase_EC_41338_#_PabAc	42.6	31.3333	41.3667	21	12.7	35.6667	57.8	12.0333	18	47.2333	30.5833	23.6667	2.53333	20.2667	19.2333	59	19.1667	21.8	32.3667	18.5	4.6	13.6333	29.1667	21.0333	12.1667	25.5333	30.0333	43.1667	20.3333	44.8333	16.6	15.2667	40.2833	32.6667	15.8667
	1391_Aminodeoxyfutalosine_deaminase	0	0	0	0	0	0	0	1	0	0	0	0	0	0	0	0	0	0	0	0	0	0	0	0	0	0	0	0	0	0	0	0	1	0	0
	1392_Aminodeoxyfutalosine_deaminase_EC_35440	0	0	0	0	0	0	0	0	0	0	0	0	0	0	0	0	0.5	0	0.5	0.5	0	0	0	0.5	0	0.5	0	0	1.5	0.5	0.5	0	0	0	0
	1393_Aminodeoxyfutalosine_nucleosidase_EC_32230	3.5	1404.5	1	290.5	71	2	2	0	39	86	5	282.5	8.5	92	101.5	3	32	68.5	264	3	18	261.5	24	72.5	1	22.5	32	11	9.5	5	123	42	175	23	20
	1394_Aminodeoxyfutalosine_synthase_EC_251120	7.6	1051.9	3	1149.93	644.933	14.2	811.533	298.467	623.733	495.567	0.666667	2584.27	1202	675.6	196.9	89.0667	1226	1144.73	206.333	2.66667	469.2	551.167	58.4667	421.433	18.9667	1320.37	121.7	626.167	13.7333	235.167	248.967	280.1	1927.47	460.867	421.433
	1395_Aminoglycoside_3-phosphotransferase_EC_27195	159	615	176	133	191	146	88	463	212	119	365	511	59	160	157	372	145	133	82	196	128	286	188	514	277	314	170	385	434	311	224	226	271	244	304
	1396_Aminoglycoside_3-phosphotransferase_EC_27195_@_Streptomycin_3-kinase_StrA_EC_27187	18	32	2	19	5	3	84	0	23	21	4	22	0	7	6	0	2	8	2	0	60	5	0	1	4	71	11	0	0	0	4	19	0	2	70
	1397_Aminoglycoside_N6-acetyltransferase_EC_23182	33	31	126	85	66.5	82	23	81	99	86	72	61	51	75	83	58	77	60	76	153	55	118	91	75	79	53	131	84	129.5	73	73	68	64	68	53
	1398_Aminoglycosides_efflux_system_AcrAD-TolC_inner-membrane_proton/drug_antiporter_AcrD_RND_type	32.2	17.3667	4.18333	22.25	31.0667	2.35	87.6333	2.46667	53.3	13.3	4.43333	24.25	2.11667	73.3	5.06667	3.05	55	7.21667	13.9833	4.4	16.45	9.23333	12.4333	16.85	43.3667	46.5667	15.4	25.0333	3.55	26.3	7.98333	11.2333	73.0833	4.45	17.5
	1399_Aminomethyl_transferase_family_protein	0	0	0	0	0	0	0	0	0	0	0	0	0	0	0.5	0	0	0	0	0	0	0	0	0	0	0	0	0	0	0	0	0	0	0	1
	1400_Aminomethyltransferase	2	0	0	1	0	0	0	1	0	0	0	0	0	0	0	0	0	0	0	0	0	2	0	0	0	0	0	0	1	0	0	0	0	0	0
	1401_Aminomethyltransferase_glycine_cleavage_system_T_protein_EC_21210	40.2	46.95	14.2333	23.3667	47.6167	28.6333	63.55	25.55	50.35	25.2833	14.9667	41.2833	52.1	44.3333	40.95	26.8	32.25	36.1667	72.2167	29.1833	31.25	38.65	79.55	32.45	58.5667	32.75	24.15	18.8	38.6	30.2	38.25	19.2	37.4167	41.3	28.7667
	1402_Aminomethyltransferase_glycine_cleavage_system_T_protein_EC_21210_/_Glycine_dehydrogenase_decarboxylating_glycine_cleavage_system_P1_protein_EC_1442	0	0.75	0	0.25	3	0.5	0	0.5	0	1	0	0	0	0	0.75	0	0.25	0	1.75	0	0.25	2.91667	0.25	2.25	0	0.25	0.75	0	0	0	2	0	0	0.5	0
	1403_Aminopeptidase_C_EC_342240	7201	8286	4112	3592	5135	7442	6206	4496	7080	4309	6046	5682	6492	5290	4861	9805	5935	5676	5256	5224	5929	3997	10923	7363	10974	5004	5764	4334	7103	6917	6501	2378	5784	7382	8332
	1404_Aminopeptidase_S_Leu_Val_Phe_Tyr_preference_EC_341124	2029	3330	2961	4291	3553	3592	3327	4984	6481	3107	4071	5776	3904	4752	2983	2770	5108	3539	2957	2949	5315	4904	3561	4304	3638	5468	3879	2261	3928	5474	3864	4681	5457	3199	4155
	1405_Aminopeptidase_Y_Arg_Lys_Leu_preference_EC_341115	1609	720	297	453	790	783	987	451	1392	318	402	682	1509	721	1266	1176	603	987	1299	881	848	437	1976	855	1691	466	411	378	1058	640	816	316	893	1443	839
	1406_Aminopeptidase_YpdF_MP-_MA-_MS-_AP-_NP-_specific	5061.5	4980	6157.5	5324	4806	5012.5	4792.5	6554.5	7791	4666	7781.5	10080	5635	5909	4307	4987.5	6826	5053	4134	6603.5	6306	5503.5	5247.33	5480	7286	9271.5	6647.5	5674	6892	6285	4818.5	4967	6657.83	3941	5900.5
	1407_Aminotransferase	0	0	0	0	0	2	0	0	0.666667	0	0.25	0	0	0	0	0.666667	0	0	0	0.333333	0	0	0	0.583333	2.25	0	2	0.333333	0.333333	0.25	0	0	0	0.333333	2
	1408_Aminotransferase_DegT/DnrJ/EryC1/StrS_family	16.5	37.5	20.5	27	52.5	15.5	21	20.25	55	10.5	13	35	43.5	18.5	45.5	14.5	15.5	29	107	24.5	22.5	80.5	12	40	22	13	30.5	23.5	37	17.5	47.5	32.5	26	37.5	24
	1409_Aminotransferase_class_III	0.2	137.667	0.4	71.5	235	117	194.5	49.5	63	59.5	128.5	100.5	49.5	203	149.5	46	203.5	129.5	169	0.4	63.5	0.2	0.2	105.5	59.5	123.5	127	31.5	74	158.5	50	85	97	48	83.5
	1410_Aminotransferase_class_I_and_II	6.66667	6.33333	9.58333	0.666667	9.66667	9	6	14.3333	6.33333	7.66667	16	11.6667	0	3.33333	5.66667	6.33333	9	5	13	31.3333	11	7	10.1667	18	8.33333	9.66667	11.3333	7.33333	22.3333	4.25	16.3333	0.333333	8	4	6
	1411_Aminotransferase_/_Methionyl-tRNA_synthetase_EC_61110	0	0	0	0	0	0	0	0	0	0	0	0	0	0	0	0	1	0	0	0	0	0	0	0	0	0	0	0	0	0	0	0	0	0	0
	1412_Aminotransferase_class-III	134	309.667	209	205.5	538	283.5	483.5	86.5	219.5	118.5	325	291	175	367.5	377.5	95	480.5	328.5	422	160	127	384	169	176.5	138.5	308.5	357.5	127	151	393	103.5	173.5	254.5	101.5	211.5
	1413_Ammonium_transporter	10447.8	12127	13958	11004.5	10492.8	10331	9717.5	12219	18144.5	8199.5	13023.8	17616	13403	12270	10155	10664.5	15226.7	12209.3	8522.83	12999.8	12253.5	10607	12580.3	11392	13755	16284.5	9270	9732	12518	12417.8	11568.3	9162	15574	10375.5	12070
	1414_Ammonium_transporter_/_Multi-sensor_hybrid_histidine_kinase	37.5	17	12	26	17	13	11	21	59	13	40	32	5	31.5	18.5	23.5	5	14.5	29	24	16	29	27.5	30	35.5	3	30	16	27	13	20	2	20	24	29
	1415_Ammonium_transporter_/_Nitrogen_regulatory_protein_P-II	393.833	459	668	519.5	466.5	441	292.833	939	1038.33	474.5	704.5	884.5	505	536	462	614.833	549	470	465.5	632.5	565.5	710	518.5	620.5	738	864.833	581	600	662	712.667	671	545	555	405.5	629
	1416_Ammonium_transporter_family	127	85	79	160	139	148	118	139	197.5	113	225	217.5	168	149	119	102	170	151	115	99	181	139.5	244.5	156.5	94	96	98	115	170	130.5	182	97	211	119	122
	1417_AmpG_permease	1821	1440	362	845	1229	1086	1636	614	1993	534	447	1183	1914	1339	1422	1249	1156	1272	1994	977	1451	779	2677	1214	2399	988	425	649	1499	951	1403	526	1382	1826	1197
	1418_Amylosucrase_EC_2414	705.833	1102	1896.67	782.333	477.5	615.167	524.333	1166.33	1108.17	667	1029.83	1048.17	725.333	562.5	975.667	891	1330.33	610.333	423.5	929.667	775.667	647.833	692.833	452.5	962.5	1050.5	0.666667	0.333333	1246.17	976.5	591.333	986	707.833	647.333	994.667
	1419_Anaerobic_arsenite_oxidase_ArxA	0	0	0	0	0	0	0	0	0	0	0	0	0	0	0	0	0	0	0	0	0	0	1	0	0	0	0	0	0	0	0	0	0	0	0
	1420_Anaerobic_dehydrogenases_typically_selenocysteine-containing	1515.42	547.667	1614.83	708.833	1009.25	1142.58	1088.42	659.25	1293.42	899.417	1906.42	935.417	861.75	1016.75	777.5	1235.08	1194.17	734.167	833.833	1682.75	814.833	853.167	825.917	1019.67	1232.75	891.75	1261.67	624.167	1118.75	1337.42	564.583	652.75	868	721.5	709.083
	1421_Anaerobic_dimethyl_sulfoxide_reductase_integral_membrane_protein_NrfD-like	79	17	94	63	33.5	71	38	51.5	103	80	102.5	72	61	51	30.5	80	54	62.5	30.5	126	64	47.5	39	77	116	68	103	48.5	58.5	73	32	37	66	51	42
	1422_Anaerobic_dimethyl_sulfoxide_reductase_associated_4Fe-4S_dicluster_protein_NapG-like	0	0	0	0	3	0	0	0	0	0	0	1	0	1	0	0	0	0	1.5	3	0	0	0	0.5	13.5	0	0	0	0	0	0	0	0	0	0.5
	1423_Anaerobic_dimethyl_sulfoxide_reductase_chain_A_EC_1853	2.5	1.33333	4.25	1.75	0.5	3.33333	1	151	4.5	1.83333	5.16667	5	3.5	2.25	1	3.5	1	1.5	2.83333	1.83333	1.5	3.5	3.5	2	3	2	4.33333	245.833	0.5	1.5	1	2	1	0.5	158.083
	1424_Anaerobic_dimethyl_sulfoxide_reductase_chain_A_EC_1853_molybdopterin-binding_domain	45.4167	0.2	0.5	30.0833	1.5	0.5	25.1667	2	0.5	1.5	3.83333	53.9167	1	1.5	0.5	0.5	0.5	0.5	0.833333	2.5	56.8333	0.5	0.5	1.5	74.0333	0.5	1.5	4.5	1.5	39.6667	1.5	0.5	36.6667	44.6667	0.5
	1425_Anaerobic_dimethyl_sulfoxide_reductase_chain_B_EC_1853	6	1	6.33333	4	1.33333	3.66667	5.66667	2	7.66667	1.66667	7.33333	3.33333	5.33333	2.66667	0.333333	8	2.33333	4.33333	3	10.6667	2.33333	4	1.33333	4	11	8	7	4.66667	5	5.33333	1.66667	2	0.666667	3.33333	1.33333
	1426_Anaerobic_dimethyl_sulfoxide_reductase_chain_B_EC_1853_iron-sulfur_binding_subunit	11.6333	4.9	0.75	26.8333	0.25	10.5667	2	1	0.75	7.23333	33.0333	28.5167	10.6833	8.1	0.5	18.0667	1	0.25	5.06667	14.7	5.83333	10.2	0.25	7.33333	26.3	0.5	0.75	0.5	3.5	11.9	5	14.3333	14.6	7	3.7
	1427_Anaerobic_dimethyl_sulfoxide_reductase_chain_C_EC_1853	54.6667	12.5	39.2	30.6667	27.3333	25.3333	83.8333	16.5	62.6667	24.1667	33.3333	33	44.5	53.5	20.8667	40.3333	26.3667	31.3333	17.3333	44.4167	14.3333	38.5	22.3333	36	68.0667	64.4	39.8333	36.3333	19.1667	30	13.1667	15.5	54.6667	15.6667	27.1667
	1428_Anaerobic_dimethyl_sulfoxide_reductase_chain_C_EC_1853_anchor_subunit	9.5	3	10.7	4.5	8	10	7	8.5	9.5	9	16.5	10	10	10.5	13.7	15.5	7.7	20.5	3	20.75	8	12.5	5.5	13	19.9	5.9	21	11	14.5	10.5	7	4	6	9	7.5
	1429_Anaerobic_dimethyl_sulfoxide_reductase_chaperone_DmsD	33	8	32	31.5	21	15	17	10	35.5	13.5	38	28	31.5	19	13	22	9	16	13.5	32	16	14.5	8.5	22.5	54	23.5	31.5	18	22	22	12.5	11.5	21	13.5	13
	1430_Anaerobic_glycerol-3-phosphate_dehydrogenase_subunit_A_EC_1153	462.667	2439.98	142.333	186.5	1031.57	258.533	604.417	240.083	256.167	327.643	455.367	428.667	317.417	781.21	150.5	149.333	792.567	574.26	377.7	373.167	430.5	276.917	786.4	1253.33	1394.98	146.1	156.667	88.5667	454.321	538.283	1489.48	107.9	501.25	706.476	949.333
	1431_Anaerobic_glycerol-3-phosphate_dehydrogenase_subunit_B_EC_1153	124.667	606.333	31.5	53.8333	274.5	71.6667	208.333	58.3333	96	113.333	123.667	99.3333	61.5	262	41.8333	50.1667	223.5	181.667	98.8333	89.1667	108.833	78.8333	176.667	334.667	363.833	77.5	39	38	105.833	143.5	389.167	32	171.167	214.333	249.833
	1432_Anaerobic_glycerol-3-phosphate_dehydrogenase_subunit_C_EC_1153	631.5	4168.75	228	265.833	1725.33	405.867	878.083	404.917	355.833	515.476	722.5	628.167	545.25	1131.14	169.667	274	1215.33	1049.89	528.367	579.5	651.5	400.083	1295.23	1945	2332.08	173.833	194.833	86	638.488	846.917	2316.98	170	772.083	1147.48	1579.83
	1433_Anaerobic_glycerol-3-phosphate_dehydrogenase_subunit_C_EC_1153_#_frameshift	1	0	1	1	0	2	2	2	0	1	0	1	2	2	1	1	2	3	0	3	1	2	1	1	2	0	3	0	2	0	2	0	0	3	1
	1434_Anaerobic_nitric_oxide_reductase_flavorubredoxin	63.5	56	36	73	88	14.5	264.5	32.5	125.333	98.5	46	58.5	26.5	153	22.5	18.5	154.5	48	62	25	53	36	34.8333	60.5	112	156.833	62	81	28	62.5	33	40	165	36.5	49
	1435_Anaerobic_nitric_oxide_reductase_transcription_regulator_NorR	0	0	0	0	0	0	0	0	0	0.5	0	0.5	0	0	0	0	0	0	0	0	0	0	0	0.5	0	0	0	0	0	0	0	0.5	0	0	0
	1436_Anaerobic_respiratory_complex_protein_QmoB	0.333333	0	0.5	0.5	0	0	0	0	0	0.166667	0	0	0	0	0	0	0	0	0.5	1	0	1	0	0	0	0	0	0	0	0	0	0	0	1	0
	1437_Anaerobic_selenate_reductase_molybdenum_cofactor-containing_periplasmic_protein_YnfE	5.58333	3.83333	4.58333	4.75	7.33333	3.16667	17.5	2	11.3333	4.33333	1.08333	4.25	2.41667	6.91667	1.16667	6.33333	4.83333	2.91667	7.66667	2.58333	8.25	7	3.41667	5.08333	9.25	10.45	7.83333	6.16667	2.5	5.41667	3.28333	4.5	16.5	3.5	2.25
	1438_Anaerobic_selenate_reductase_molybdenum_cofactor-containing_periplasmic_protein_YnfF	9.66667	6	1	10.3333	14	0.333333	38.1667	0.666667	17	5.66667	1.58333	10	1.5	20.9167	1.66667	6	18.5	3.91667	6.66667	0.666667	7.66667	5.66667	1.66667	7	13.4167	16	4.25	9	1.83333	7.16667	1.83333	1.91667	16.6667	2.33333	8.33333
	1439_Anaerobic_selenate_reductase_chaperone_YnfI	18	16	1.5	18.5	13.5	5	70.5	2	34.5	13	2.5	10.5	1.5	33	4.5	2	40	13	7	1.5	9	5	5.5	14.5	37	32	2	7	2	18	2.5	8.5	46.5	3	18.5
	1440_Anaerobic_selenate_reductase_protein_YnfG	1.33333	0.333333	0	2.91667	0.666667	0.333333	6.33333	0.666667	2	0.666667	1	0.333333	0	4.33333	0	1	4.66667	0.666667	1.33333	2	1	1	0.333333	0.666667	3	2.33333	1	1.33333	0	2	0.333333	2	4.33333	0	2
	1441_Anaerobic_selenate_reductase_protein_YnfH	8.16667	5.41667	1.16667	9.41667	4.08333	0.333333	26.8333	0.833333	13.9167	6.58333	0.333333	8.41667	0.583333	7.25	2.33333	1.16667	14.1667	5.16667	4.25	0.333333	2.66667	1.83333	4.08333	6.75	15.4167	18.4167	0.666667	5	0.916667	3.91667	0.333333	1.5	10.5833	2.16667	6.83333
	1442_Anaerobic_sulfatase-maturating_enzyme_homolog_AslB	31	28	11	50	60	12	167.5	15	69.5	32	4	50	13	111	10	12	97	48.5	32	16	24	14	27	30	72	131	41	70	5	38	13	31	115.5	15	58
	1443_Anaerobic_sulfite_reductase_subunit_A	181.25	215.25	245.75	194.583	107.5	195.833	110	261	249	123.083	258.083	248.5	138	158.25	179.5	228	217.25	198.25	190.833	169.25	175.25	146.5	156.75	126.75	250.5	198	164	166.417	177.5	177.75	157	377.25	224.083	127	196.5
	1444_Anaerobic_sulfite_reductase_subunit_A_#_frameshift	0	0	0	0	0	0	0	0	0	0	0	0	0	0	0	0	0	0	0	0.5	0	0	0	0	0	0	0	0	0	0	0	0	0	0	0
	1445_Anaerobic_sulfite_reductase_subunit_B	226	206	363	237.5	189	241	159.25	269.5	309.5	177.75	343	269.25	212.75	231.25	238.5	305.25	272.5	269	219.583	258.75	217.5	199.75	229.25	202.25	290	235	231.5	233.25	248.5	219.5	195.75	315.583	301.25	149.5	242.5
	1446_Anaerobic_sulfite_reductase_subunit_C_EC_181-	155.333	185.333	230	212.833	166.5	142	151.833	274.833	265.833	125.833	253.833	352.333	153.167	157.333	170.833	222.667	189.167	209.667	194.167	174.167	170.167	146	168.833	134.5	281.5	405	161.167	212.5	168.333	207.333	150.5	353.5	196.333	123.667	211.167
	1447_AnfR_protein_required_for_Mo-_and_V-independent_nitrogenase	0	0	0	0	0	0	0	0	0	0	0	0	0	0	0	0	1	0	0	0	0	0	0	0	0	0	0	0	0	0	0	0	0	0	0
	1448_Anhydro-N-acetylmuramic_acid_kinase_EC_271-	856	684	422	529.5	1125.5	579.5	516	489	654	433	449.5	739.5	867.5	693	545	627	789	662	1548.5	666	906	467.5	904	1044	1062.5	500.5	378	527	524.5	547	881	425	364.5	642.5	577
	1449_Anhydro-N-acetylmuramic_acid_kinase_EC_271170	79	84	175	86.5	94.5	47.5	47	84	85	89	72.5	122.5	43.5	56	156	39	75	64	121.5	98	76	204.5	101	150	75.5	104.5	40	94	78.5	78	114	80	85.5	47.5	33
	1450_Ankyrin_repeats_/_NADH_pyrophosphatase_EC_36122	0	0	0	0	0	0	0	0	0	0	0	0	0	0	0	0	0	1	0	0	0	0	0	0	0	0	0	0	0	0	0	0	0	0	0
	1451_Anthranilate_dioxygenase_reductase	0	1	0	1	0	0	0	0	0	0	4	0	0	2	1	1	0	0	1	0	0	0	0	2	1	0	1	0	0	0	0	0	0	0	0
	1452_Anthranilate_phosphoribosyltransferase_EC_24218	4123	4589	4829	4644	4399	3351	4642	3588	6525	3293	5200	7419	6584	5233	3850	4226	5661	5284	3562.5	4638	4087	3969	4993	3668	6076	6551	3481	4103.5	4316	4966	3905	2533	6699	4155	4444
	1453_Anthranilate_phosphoribosyltransferase_EC_24218_#_TrpB	0	3	1	0	2	0	3	1	5	1	3	0	13	3	2	3	0	1	1	2	2	2	0	1	6	7	6	1.5	8	3	5	2	0	1	4
	1454_Anthranilate_synthase_amidotransferase_component_EC_41327	95.5	98	173	103	77	116	92	181	249	81	280	48	167.5	127	165.5	177.5	69	196	68	354	73	37	89	90	409	154	92.5	148	117	129	109.5	45	141	72	192
	1455_Anthranilate_synthase_amidotransferase_component_EC_41327_#_TrpAb	151	275.5	307	0.5	162	0.5	1	155.5	1	180	0.25	428	0.5	207	124	154.5	0.5	295.25	98	149	0.25	3	162	0.5	1	388	155.5	176	0.5	0.5	0.5	127	351	138.5	227
	1456_Anthranilate_synthase_amidotransferase_component_EC_41327_#_TrpAb_frameshift	26	18	37	14	14	31	11	15	37	24	59	24	32	17	22	16	16	13	13	36	17	33	27	21	25	24	15	17	47	35	20	14	19	18	25
	1457_Anthranilate_synthase_amidotransferase_component_EC_41327_/_Anthranilate_phosphoribosyltransferase_EC_24218	123.5	3972.5	51	768.5	311.5	87	343.5	47	317.5	333.5	50	673.5	100	470	339	90	236	381.5	847.5	157	184	749.5	134.5	307	270	213.5	312	118	146	104	433.5	98	749.5	84	147
	1458_Anthranilate_synthase_amidotransferase_component_EC_41327_/_Anthranilate_phosphoribosyltransferase_EC_24218_#_TrpAb/TrpB	13.5	23	4	31.5	36.5	4	123.5	10	40.5	24.5	3	22	4	66	4	6	54	11	15.5	5	12	11.5	8.5	15	57	64.5	17	28	3	27	2.5	10	61.5	6	25.5
	1459_Anthranilate_synthase_amidotransferase_component_EC_41327_/_Anthranilate_phosphoribosyltransferase_EC_24218_#_truncated	3	0	0	1	0	0	0	0	0	1	2	1	0	0	0	0	0	1	0	0	1	0	0	0	0	1	0	0	1	0	0	0	1	0	0
	1460_Anthranilate_synthase_amidotransferase_component_EC_41327_/_Para-aminobenzoate_synthase_amidotransferase_component_EC_26185	0	0	0	0	0	0	0	0	0	0	0	0	0	0	0	0	0	0	0	1	0	0	0	0	0	0	0	0	0	0	0	0	0	0	0
	1461_Anthranilate_synthase_amidotransferase_component_EC_41327_@_Para-aminobenzoate_synthase_amidotransferase_component_EC_26185	435.667	264.75	133.5	261.417	251.167	258.167	335.167	213.833	549.25	158.667	0.333333	372.333	527.667	293.167	389.667	378.167	292.667	345.167	390	346.333	316.833	213.167	610.5	308.167	463.333	229.5	154.667	205.833	316.333	281.333	336.167	118	376.5	456.333	256.167
	1462_Anthranilate_synthase_amidotransferase_component_EC_41327_@_Para-aminobenzoate_synthase_amidotransferase_component_EC_26185_#_TrpAb@PabAb	18.3333	28.9167	33.5	20.9167	24	24.6667	15.1667	23	19.75	17	35.25	42.8333	25.5	16.3333	27	32.6667	38.3333	35.5833	25	20.5	18.6667	34.1667	32.6667	11.5	26.5	21.3333	19.8333	13.5	17	25.5	20.3333	16	27.3333	15.1667	14.3333
	1463_Anthranilate_synthase_amidotransferase_component_EC_41327_@_Para-aminobenzoate_synthase_amidotransferase_component_EC_6358	0.666667	2	2.33333	5.5	1.33333	2.66667	2.66667	1.83333	3	2.33333	4	1	2	2.66667	4.33333	2.33333	5.33333	2.66667	1	1.66667	2.66667	1.33333	7	0.666667	5.33333	3.66667	2.33333	2	1.33333	3	2.66667	1.66667	3	1	2
	1464_Anthranilate_synthase_amidotransferase_component_like_EC_41327_/_Para-aminobenzoate_synthase_amidotransferase_component_EC_26185	0	0	0	0	0	0	0	0	0	1	0	0	0.5	0	0	0	0.5	0	0.333333	0	0	0	0	0	0	0	0	0	0	0	0	0	0.5	0	0
	1465_Anthranilate_synthase_aminase_component_EC_41327	5154	7967.5	5470	6246.5	0.5	3936	5315.5	3893	8048	3931	5701.5	9675.5	8116.5	0.5	4679.5	4826.83	7369	7245.5	5305	4868.5	5062.5	5255	6311.5	4688	0.5	7894.5	0.5	4856	5448.5	5427.33	0.5	3098	0.5	5093.5	5528
	1466_Anthranilate_synthase_aminase_component_EC_41327_#_TrpAa	3	2	4.5	4	11	3	4.5	8	5	5	20.5	5	4.5	2.5	13.5	9	9.5	7.5	7	22.5	21	7	11	11	8.5	5	12.5	3	28.5	3.5	6.5	2	5	5.5	4.5
	1467_Anthranilate_synthase_aminase_component_EC_41327_#_TrpAa_frameshift	0	3	0	1	1	0	1	1	2	0	2	0	1	0	0	1	1	0	0	1	2	0	3	0	0	2	0	0	4	1	0	0	0	0	0
	1468_Anthranilate_synthase_aminase_component_EC_41327_#_truncated	217	57	277	50	54	101	48	105	123	77	331	77	92	89	187	183	121	147	61	223	56	43	109	131	204	66	98	83	167	175	91	47	133	95	130
	1469_Anthranilate_synthase_aminase_component_EC_41327_/_Anthranilate_synthase_amidotransferase_component_EC_41327	0	0	1	1	0	1	0	0	0	0	2	3	0	2	1	1	2	1	0	4	0	0	0	1	1	2	1	0	0	2	0	1	0	0	0
	1470_Anthranilate_synthase_aminase_component_EC_41327_/_Anthranilate_synthase_amidotransferase_component_EC_41327_#_TrpAa/Ab	0	1	0	0	1	0	0	1	0	0	0	0	0	0	0	0	0	0	0	1	0	0	0	0	0	0	0	0	0	0	5	2	1	0	2
	1471_Anthranilate_synthase_aminase_component_EC_41327_/_Anthranilate_synthase_amidotransferase_component_EC_41327_#_TrpAa/TrpAb	0	0	0	0	0	0	0	0	0	0	0	0	0	0	0	0	0	0	0	0	0	0	0	0	0	0	0	0.5	0	0	0	0	0	0	0
	1472_Anthranilate_synthase_aminase_component_EC_41327_/_Anthranilate_synthase_amidotransferase_component_EC_41327_@_Para-aminobenzoate_synthase_amidotransferase_component_EC_26185	0	0	0	0	1	0	0	0	0	0	0	0	0	0	0	0	0	0	0	0	0	0	0	0	0	0	0	0	0	0	1.5	0	0	0	0
	1473_Anthranilate_synthase_aminase_component_EC_41327_@_Para-aminobenzoate_synthase_aminase_component_EC_26185	0	0	0	0	1	0	0	0	0	0	0	1	0	0	1	0	0	0	0	0	2	0	0	2	0	0	0	1	4	0	0	0	0	0	0
	1474_Anti-adapter_protein_IraM	0	0	0	0	0	0	0	0	0	0	0	0	0	0	0	0	0	0	0	0	0	2	0	0	0	0	0	0	0	0	0	0	0	0	0
	1475_Anti-cleavage_anti-GreA_transcription_factor_Gfh1	0	0	0	1	0	0	1	0	1	0	0	1	0	1	0	0	0	0	0	0	0	0	0	0	0	0	0	0	0	0	0	0	0	0	0
	1476_Anti-sigma-factor_antagonist	4	3	0	2	3	0	0	0	3	0	0	0	0	0	0	1	0	0	0	0	0	0	10	1	0	0	3	0	0	3	0	0	1	0	1
	1477_Anti-sigma_B_factor_RsbT	48.5	54	56.5	55	52.5	53	71.5	102	112.5	77	78	119	56.5	87	45	31	47	55.5	46.5	90	69.5	103	69.5	78.5	83.5	104	68.5	63.5	84	77.5	73.5	90	56	54.5	53
	1478_Anti-sigma_B_factor_antagonist_RsbV	93	60	120	77	95	79	65	169	144	131	118	206	84	67	94	64	63	93	133	130	159	127	115	102	153	139	201	123	166	140	117	128	85	107	97
	1479_Anti-sigma_F_factor_EC_27111	2914	2676	3994	3298	2775	3016	2287	3736	4752	2769	4290	4422	2903	3458	3116	2814	3438	3212	2326	4235	3311	3443	3271	3609	3682	4097	4019	2848	4211	4181	3468	3244	3992	2577	3179
	1480_Anti-sigma_F_factor_antagonist	197	234.5	267.5	298	235	301	221	388.5	402	218.5	334	387	381.5	307.5	269	286	347	269.5	178.5	298.5	420.5	348	240	289.5	254	408.5	279.5	208	345	450.5	250	385.5	473.5	257.5	254.5
	1481_Anti-sigma_F_factor_antagonist_spoIIAA-2_Anti-sigma_B_factor_antagonist_RsbV	372	385	530	577	398	508	411	644	910	445	760.5	996	547	589	478	286	669	497	346	532	685	546.5	499	602.5	471.5	660	577.5	415	604	846.5	508	589	743	445.5	544
	1482_Anti-sigma_regulatory_factor_Ser/Thr_protein_kinase_/_CBS_domain_protein	0	1	0	0	0	0	0	0	3	2	2	7	0	2	0	0	1	0	1	0	1	3	1	3	4	3	0	1	1	1	1	0	0	3	0
	1483_Antiadhesin_Pls_binding_to_squamous_nasal_epithelial_cells	0	0.5	0.2	1	0	0	0.5	0	1.5	0	1	0	0.5	0	0.5	1	0.5	0	0	0.5	2	0	0	0	0	0	0	1	1	0	0.5	4.5	1	0	0
	1484_Antiholin-like_protein_LrgA	1903	2160	1856	1804	1716	1591	1756	1684	2710	1395	1928	2802	2042	2108.5	1461	1834	2167	2111	1305	1828	1737	1260	2133	1684	2726	2727.5	1548	1737.5	2135	1812	1638	1270	2416	1579	1932.5
	1485_Antirepressor_Bacteriophage_A118	152	237	222	253	352	175	549	168	258	164	162	1007	280	1079	160	104	407	339	91	276	661	171	128	180	347	442	221	318	184	180	183	158	493	223	322
	1486_Antisigma_transmembrane_sensor_FpvR	7	34	13	12	5	14	24	17	25	9	24	30	57	27	14	6	17	22	15	21	19	21	20	19	43	4	6	4	33	6	11	4	39	12	13
	1487_Antisigma_transmembrane_sensor_FpvR_@_Iron_siderophore_sensor_protein	0.5	1.5	1.5	0.5	0.5	0.5	5.5	0.5	0.5	0	0	1	6	1	0	0	0	0	0	0	0.5	1	4	0.5	4	0	0	0	1	1	0.5	0.5	1.5	2.33333	0.5
	1488_Antitoxin_DinJ_binds_YafQ_toxin	594.5	566.5	780.75	601.5	512.5	613.5	487.25	940.75	768	447.5	845.75	1025	593	644.75	547.5	647.25	840	666	381	883.25	736.25	631.5	754.25	692.5	812	1040.75	632.5	1113	926.25	1001	524.25	647.25	917.5	534.75	696.5
	1489_Antitoxin_HigA	34.5	11	10	25.5	33	5.5	78.5	13	31.5	23.5	11.5	23.5	2.5	33	30.5	5	35.5	16	27	27.5	19.5	22	18	23	29.5	47.5	24.5	16.5	30	25	8	11.5	42	1	23.5
	1490_Antitoxin_YafN	3	4	1	4	18	4	63	8	31	17	0	14	3	37	2	0	0	19	14	0	4	4	6	9	23	38	4	17	1	3	3	4	33	3	6
	1491_Antitoxin_YafW	0	0	0	0	7	0	3.5	0.5	0	1	0	0.5	0	0	0	0	0	0	0	0	1	0	0	0	1	0	0	0	0	0	0	0	0	0.5	0
	1492_Antitoxin_YgiT	0	0	0	0	0	0	0	0	0	0	0	0	0	0	0	0	0	2	0	0	0	0	0	0	0	0	0	0	0	0	0	0	0	0	0
	1493_ApbE_family_lipoprotein	6	1	3	3	2	2.5	1	4	7	5	8.5	1	1	2	1	2	0.5	4	4.5	10	1.5	9.5	3	5	6.5	0	3	2.5	2.5	10	7.5	0.5	3	10	1
	1494_Apolipoprotein_N-acyltransferase_EC_231-	1453.5	4565.33	682	849.833	1447.33	1097	1534	649	783.667	1183	966	1097	906.833	1186.67	559.333	1494	1324.67	986.5	1252.33	1027.5	673.833	1029.33	2052.5	2233.67	2260.33	377	698.5	1032.83	1070.17	1391	2450.17	248.5	1377	1563	1405.67
	1495_Apolipoprotein_N-acyltransferase_EC_231-_/_Copper_homeostasis_protein_CutE	1398.58	2017.58	426.5	592.417	1085.08	859.5	1230.17	559.5	1122	653.5	493.583	831.5	1165.58	1045.83	966.583	1216.67	818.583	1031.33	1523.92	854.833	835.75	731.833	1947.33	1308.83	1664.08	507.083	393.75	530.417	1070.08	865.417	1700.42	279.333	995.5	1403.25	926.083
	1496_Apolipoprotein_N-acyltransferase_EC_231-_in_lipid-linked_oligosaccharide_synthesis_cluster	3	4	4	1	1	1	2	5	5	3	0	1	0	0	8	1	1	1	0	0	3	1	2	2	0	0	1	0	1	3	1	5	0	1	2
	1497_Apolipoprotein_N-acyltransferase_EC_231-_in_lipid-linked_oligosaccharide_synthesis_cluster_/_Dolichol-phosphate_mannosyltransferase_EC_24183_in_lipid-linked_oligosaccharide_synthesis_cluster	0	0	0	0	0	0	0	0	0	0	0	0	0	0	0	0	0	0	0	0	0	0	1	0	1	0	0	1	0	0	0	0	0.5	0	3
	1498_Aquaporin_Major_Intrinsic_Protein_Family	122	146	393	109	133	48	39	437	117	118	167	34	98	146	101	98	593	29	26	208	474	20	105	11	167	387	1	147	410	157	100	30	138	52	122
	1499_Aquaporin_/_Glycerol_uptake_facilitator_protein	10	9	25.5	8.5	9	3	3.5	20.5	9	4.5	9	4	3.5	13	7.5	1.5	40	0.5	1	11.5	35	1	11	0	14	27.5	0	7.5	25.5	10	7.5	3	11	3.5	13.5
	1500_Aquaporin_Z	1603	1745	478	677	1304	800	1146	730	1492	524	655	1083	1217	1072	1316	1043	910	1150	1501	1415	960	735	1900	1506	1815	483	545	448	1085	1024	1715	465	1276	1505	1199
	1501_Arabinan_endo-15-alpha-L-arabinosidase_EC_32199	26	17	35	10	11	4	7	8	7	3	11	19	7	6	20.3333	13	2	10	10	19	7	31.8333	8	23	10	46	26	16	17	19	14	6.5	12	11	9
	1502_Arabinogalactan_endo-14-beta-galactosidase_EC_32189	271	825.5	642.5	1441.5	932	338	940	745	1233.5	603	296	3091.5	1428.5	821.5	722	387.5	1885	1515	308.5	491.5	768	797.5	280.5	808	557	2102	341.5	1323	1122.5	516.5	466	410.5	2921	708.5	839.5
	1503_Arabinose-proton_symporter	553	2909	136.5	4940	4293	529.5	4570	1193.5	3190.5	2191.5	246	10842.5	4725	4113	1233.5	720.5	5819.5	5408.5	1274.5	317.5	2462	2681.5	463.5	2154	1037	6585.5	919.5	2923.5	434	1295	929	1050	9065	1903	2414
	1504_Arabinose_5-phosphate_isomerase_EC_53113	5.83333	19.8333	8.5	20.5833	29	6.33333	31.5	17	16.75	10	6.5	30.1667	12.25	19	21.25	11	17.3333	13.3333	38.5	4.5	13	36.8333	11.25	12.5	20.25	21.0833	7.5	13.3333	7.75	11.75	17.5	16.4167	26.0833	6	9.75
	1505_Arabinose_ABC_transport_system_ATP-binding_protein	3	1	164.5	0.5	0.5	0.5	42.3333	114.5	1	0.5	2	106.167	0.5	55.5	76.5	1	0.5	0.5	1	162.5	1.5	58.8333	0.5	1.5	1	1	0.5	0.5	0.5	0.5	86.5	60	1.5	0.5	0.5
	1506_Arabinose_ABC_transport_system_permease_protein	2	0	1	1	0	0	0	1	0	0	2	1	0	0	0	0	2	3	0	2	0	1	0	0	2	1	1	1	5	1	0	2	1	0	0
	1507_Arabinose_operon_protein_AraL	8	0	14	1	6	2	3	5	4	2	17	4	0	1	5	6	5	2	4	8	1	5	2	5	0	4	3	2	12	6	6	3	4	8	6
	1508_Arabinose_operon_regulatory_protein	1525	857	1609	1361	1172	1532	1297	1430	2023	802	1522	1285	1508	1457	1193	1142	1702	1541	620	1733	1126	795	1307	910	2053	1453	1241	1232	981	1239	1280	1192	1861	783	1427
	1509_Arabinose_sensor_protein	0	3	2	2	4	0	1	1	0	0	1	5	0	0	0	1	0	0	0	2	2	2	0	8	0	0	0	0	0	0	0	1	0	0	0
	1510_Archaeal_DNA_polymerase_II_large_subunit_EC_2777	6	0	9	15	20	0	0	1	2	29.5	5	10	0	0	4	0	2	0	134	5	0	43	5	20	0	0	2	0	0	0	4	1	8	2	4
	1511_Archaeal_DNA_polymerase_II_large_subunit_EC_2777_@_intein-containing	1	0	3	0	0.5	0	0	0	0	0.5	1	0	0	0	3	0	0	0	1.5	0	0	1	1	0.5	0	0	0	0	0	0	0	0.5	1	0	0.5
	1512_Archaeal_DNA_polymerase_II_small_subunit_EC_2777	0	0	1	5	3	1	0	0	0	1	1	1	0	0	9	0	0	0	25	1	0	7	0	3	0	0	0	0	0	0	0	0	1	0	0
	1513_Archaeal_DNA_polymerase_I_EC_2777	0	0	0	7	3	0	0	0	0	8	3	0	0	0	1	0	0	1	35	2	0	17	6	5	0	0	0	0	0	0	0	0	0	0	0
	1514_Archaeal_S-adenosylmethionine_synthetase_EC_2516	3	6	0	2	3	3	1	0	6	5	12	6	6	5	4	1	7	4	3	2	2	2	0	5	15	0	4	4	8	7	6	4	5	7	0
	1515_Archaeal_seryl-tRNA_synthetase-related_sequence	13	8	4	5	1	19	7	11	0	4	1	16	0	4	20	4	6	16	5	9	2	5	2	0	8	4	15	2	3	5	5	2	6	4	7
	1516_Archaeal_succinyl-CoA_ligase_ADP-forming_alpha_chain_EC_6215	0	0	0	0	0	0	0	0	0	0	0	0	0	0	0	0	0	0	0	0	0	0	0	0	0	0	0	0	0	0.5	0	0	0	0	0
	1517_Archaeal_succinyl-CoA_ligase_ADP-forming_beta_chain_EC_6215	0.5	0	0	0.5	0.5	0	0	0	0	0.5	0	0	0	0	0.5	0	0	0	0.5	0	0.5	1.5	0.5	0	0	0	0	0	0	0	0	0	0.5	0	0
	1518_Archaeosine_cluster_gene_X	0.333333	7	0	0.333333	1.66667	0	0	0	0.333333	1.66667	1.33333	4.66667	0	0.666667	3	0.333333	0	0.666667	16.6667	0	3	4.66667	0	1	0	0.666667	0	0.333333	0.333333	0	1	3.66667	0.333333	0	0
	1519_Archaeosine_cluster_protein_X	2	15.6667	3	5	49.3333	0	2	1.33333	1	5.66667	0	10.6667	5.66667	0.333333	22.6667	1.33333	6.33333	5	35.3333	0.666667	2.66667	39.6667	0	13	0	1.33333	0.666667	1.66667	6.33333	1	7.66667	8.66667	8.66667	2.33333	0
	1520_AreA_Esterase_for_aryl_ester_catabolic_pathway_EC_311-	0	0	1	0	0	0	0	0	0.5	0	0	0	0.5	0	0	0	0	0	0	0	0.5	0	0	0	0.5	0	0	0	0	0.5	0.5	0	0.5	0	0
	1521_AreB_Aryl-alcohol_dehydrogenase_EC_11190	4	3.5	1	3	3.5	5	2.5	1.5	2.5	1.83333	1.83333	5.83333	2.5	4.5	1.5	4.83333	4.5	4	3	1.83333	4.5	2.5	8	2	4.5	2	4.5	1.5	3.5	3	1.5	2	3.5	2	5.33333
	1522_Arginase/agmatinase/formimionoglutamate_hydrolase_arginase_family	46	59	75	45	48	67	25	80	81	54	128	63	56	54	42	41	46	74	46	136	26	46	86	120	115	48	54	93	90	58	74	31	152	75	66
	1523_Arginase_EC_3531	1472	871	588	619	925	793	1014	578	1553	508	592	688	1443	947	1276	1033	727	861	1607	1065	893	878	2486	1086	1583	580	655	578	1135	912	1254	469	894	1612	852
	1524_Arginine-tRNA-protein_transferase_EC_2328	5	1273	3	210	66	0	6	6	26	89	0	180	6	95	83	2	18	65	212	0	15	225	29	67	4	19	42	10	8	0	121	31	141	6	19
	1525_Arginine/agmatine_antiporter	73.5	115	16.5	126.5	103	7	229.5	22	109	56.5	13.5	102	46	107	68.5	14	157.5	64.5	162	38	96.5	232.5	45	93	108	128.5	59.5	65.5	71	55	79	104.5	187.5	36.5	54.5
	1526_Arginine/ornithine_ABC_transporter_ATP-binding_protein_AotP	517	575.5	697.5	599	581	527.75	394	826.5	830	498.5	700	949.5	612	675.5	594.5	476.5	734	553	461	793	841	699	675.5	802.5	556.5	804	671	575.5	847	799	704	655	804.5	525.5	634
	1527_Arginine/ornithine_ABC_transporter_periplasmic_arginine/ornithine_binding_protein	4	23	5	9	4	2	4	5	5	3	0	5	3	7	8	2	10	4	6	0	7	6	4	4	2	6	2	7	3	5	4	5	8	4	4
	1528_Arginine/ornithine_ABC_transporter_permease_protein_AotM	0	0	0	0	0	0	0	0	0	0	0	0	0	0	0	0	0	0	1	0	0	0	0	0	0	0	0	0	2	0	0	0	0	0	0
	1529_Arginine/ornithine_ABC_transporter_permease_protein_AotQ	5	1	3	1	4	4	4	1	5	4	4	15	4	1	3	1	0	6	2	9	1	1	13	4	2	2	1	0	6	4	4	3	2	1	1
	1530_Arginine/ornithine_antiporter	0	0	0	0	0	0	0	0.25	0	0	0	0	0.333333	0	0	0	0	0	0	0	0	0	0	0	0.25	0	0	0	0	0	0	0	0	0	0
	1531_Arginine/ornithine_antiporter_ArcD	588.167	896.833	604.5	648	434.667	1380.67	557.167	774.25	1045.5	420.333	1403.17	1197	800.5	658.833	553.5	666	517.167	684.5	372.667	719.333	728.167	592.667	559.167	598.5	1292.25	1314.67	1503.83	689.5	671	787.5	574.333	696.833	789.167	476.167	940.167
	1532_Arginine_ABC_transporter_ATP-binding_protein_ArtP	53	61.5	58	67	55	19	260	46	158	67	54.5	86	27	133	30	36	165	71	46	58	83	43	41	50	134	220	49	85	58	67	38	41	190	49	94
	1533_Arginine_ABC_transporter_periplasmic_arginine-binding_protein_ArtI	48	140	24	194	164	35	333	42	138	85	8	342	117	204	28	11	279	145	54	11	116	73	20	77	79	309	50	123	16	103	43	61	348	50	89
	1534_Arginine_ABC_transporter_periplasmic_arginine-binding_protein_ArtJ	42	29	5	59	88	9	203	4	87	40	6	59	6	109	7	2	105	17	29	10	24	18	14	33	100	115	24	39	11	29	11	25	113	11	44
	1535_Arginine_ABC_transporter_permease_protein_ArtM	24	31	4	43	41	3	197	11	73	31	6	19	0	96	5	8	99	22	16	13	15	19	19	35	54	134	21	44	8	46	8	21	83	8	29
	1536_Arginine_ABC_transporter_permease_protein_ArtQ	40	17	19	48	47	13	197	11	99	38	11	37	6	95	13	5	116	29	18	18	38	11	17	39	85	112	20	63	25	48	15	16	100	8	37
	1537_Arginine_N-succinyltransferase_EC_231109	42	46	5	78	71	7	239	23	85	33	10	47	5	136	11	11	111	32	43	14	28	35	26	36	113	134	28	47	4	67	17	10	171	24	59
	1538_Arginine_decarboxylase_catabolic_EC_41119	50.3333	37	5.66667	50.5333	75	10.3333	252	10.3333	117.667	57.6667	5.4	65.3333	11	121.333	13.2	4.66667	146	35.6667	38.9333	11.3333	47.3333	41.619	44	53.3333	124.667	143.333	30	60.3333	18.6667	58.6667	15.2	36.5333	158	19.6667	59
	1539_Arginine_decarboxylase_EC_41119	1291.22	2003.12	1772.08	2024.75	1362.83	1538.1	1126.07	2188.48	2683.56	1368.45	2164.48	3127.97	1410.88	2093.99	1281.03	1633.75	2050.09	1587.96	1138.73	1402.81	1937.33	1721.28	1489.27	1627.7	1745.4	3364.6	2222.07	1187.9	1730.37	2168.7	1462.08	2318.54	1971.95	1186.08	1779.01
	1540_Arginine_decarboxylase_EC_41119_Lysine_decarboxylase_EC_41118_Ornithine_decarboxylase_EC_41117	426.017	253.25	594.75	394.617	367.967	385.433	282.533	334.333	603.3	353.9	501.017	463.117	612.517	423.7	359.6	388.583	450.4	423.35	292.45	459.343	397.543	368.817	359.25	351.417	573.6	598.543	457.617	420.367	532.6	552.867	387.567	281.567	432.833	280.05	482.683
	1541_Arginine_decarboxylase_EC_41119_Ornithine_decarboxylase_EC_41117_Lysine_decarboxylase_EC_41118	29.5	1.25	29	2.25	3	13	1.5	9	1	6	41	3.5	7	5	9	10	5.5	12	2	18.5	5	6	8	6	9	0.25	13	5	23	7	6	4	4	5	7
	1542_Arginine_decarboxylase_EC_41119_/_Lysine_decarboxylase_EC_41118	89.75	168.333	103.567	115.95	123.517	91.1667	104.733	175.667	225.25	87.6667	140.35	224.583	139.5	186.4	123.783	130.75	155.25	127.7	95.75	143.15	143.083	167.167	118.9	140.167	222.067	204.267	160.083	110.417	169.867	131.6	146.7	222.583	151.983	105.233	130.917
	1543_Arginine_decarboxylase_EC_41119_/_Ornithine_decarboxylase_EC_41117	1.4	4.26667	1	4.26667	4	0.583333	2	2.34286	2.16667	3.06667	0.666667	1	2.86667	1	7.2	0.533333	2.4	2.5	7.33333	6	10.3333	13.2	1.66667	4.56667	4.33333	3.06667	2	3.66667	6.73333	0.666667	7.83333	4.93333	4.33333	2.33333	1
	1544_Arginine_deiminase_EC_3536	228.5	171	253	287.5	213	402	124.5	230.5	258.5	236.5	433.5	379	170	225.5	151	267.5	205.5	291.5	150.5	337	294.5	245.5	322.5	360	441.5	270	653	217	194	368.5	325	153.5	306	170	471.5
	1545_Arginine_pathway_regulatory_protein_ArgR_repressor_of_arg_regulon	1062.83	910.5	1120.33	1073.33	1085.17	1194.33	1064.5	1181	1798.17	835.5	1368.17	1490.33	1232.83	1414	1125.67	970.167	1337.67	1146.67	905.167	1290	1315	1033.67	1280.67	1136.83	1339	1357.33	1292.33	815.167	1411	1536.83	1048.83	1026.33	1437.83	1068.83	1108
	1546_Arginine_permease_RocC	7.5	8	11	7	24	33.5	28	6	33	11	26.5	14	6	25	3	19	24.5	9	11	5.33333	15	4.5	8	5.5	39	19	22	20	1.5	12.5	4	4	16	4	63.5
	1547_Arginine_permease_RocE	94	269	60.5	234	351	176.5	281	66.5	322.5	139.5	132	435	247.5	248.5	198.5	248	293.5	250.833	242	58	173.5	210.5	184	161.5	284	375	171.5	220.5	90.5	165	116.5	101.5	389	121	605.5
	1548_Arginine_utilization_protein_RocB	120	38	126	110	104	134	75	137	134	111	178	126	101	119	77	46	77	138	112	62	94	98	201	66	144	170	191	76	91	151	98	77	116	98	117
	1549_Arginine_utilization_regulatory_protein_RocR	676.5	386.333	1040.33	483	374.5	628.5	561.5	492	584.667	535.833	683.5	824.5	732.333	441.333	451.833	520	941.5	819.667	312.5	550.5	522.5	501.167	703.833	359.333	707	903	505.333	510.667	543	440.5	459.5	288.167	943.333	426.333	553.5
	1550_Argininosuccinate_lyase_EC_4321	13089	19072	15097.3	15840	15190	12778.3	12810	17064	21723	12124.5	17541	24372.5	16747	16762	14077.5	12852	18916	15876	13585	16702	17276	16293	16467	17254.8	18473	20870	14376.3	12706	18119	17092	16131	14536	21454	13144.5	15285
	1551_Argininosuccinate_lyase_EC_4321_/_N-acetylglutamate_synthase_EC_2311	0.5	0.5	0.5	4	3	1	1	7	1.5	0.5	2	5	1	0	1	1	3.5	3	0.5	0.5	8	3	0.5	1.33333	1	1	1.5	1	2	2	0.5	0.5	0.5	1	2
	1552_Argininosuccinate_synthase_EC_6345	5104	7860.17	5405.67	5533.17	6051	4996.83	4603.5	6202.67	7805	4586.33	6434.33	8583.17	6071.83	6671.83	5099.5	4582.5	6817.67	6174.33	5295.83	6423.33	6315.17	6065.17	6473.5	6761.83	7298.33	7331.33	5648.83	4656.83	6789.33	6231.67	6273.5	5543.17	7698.17	5190.5	6152.5
	1553_Argininosuccinate_synthase_EC_6345_/_N-acetylglutamate_synthase_alternative_EC_2311	10.4167	45.2667	10.3	4.25	14.9333	11.1667	9.16667	8.61667	5.51667	4.91667	10.1	10.8167	15.3833	15.65	4.05	4.76667	13.9667	9.96667	12.4	8.16667	10.65	8.3	12.65	22.2167	33.2167	3.11667	4.85	0.5	11.1167	8.33333	23.5833	1.2	12.9	12.5833	16.8667
	1554_Arginyl-tRNA--protein_transferase_EC_2328	0	0	0	0	0	0	2	0	0	0	0	0	0	0	0	0	0	0	0	1	0	0	0	0	0	0	0	0	0	0	0	0	0	0	0
	1555_Arginyl-tRNA_synthetase_EC_61119	17692	23206	20013	19079.7	18508	17121	16986	20485	27482.5	16123	22173.3	29189	19777	20675	17947	17629.5	22728	20169	17476	21700	20528	20433	22156	21160	24529	24714	20181	16367	23105	22442	21107.2	17081	25498	17432	19728
	1556_Arginyl-tRNA_synthetase_EC_61119_#_frameshift	0	0	0	0	0	0	0	0	0	0	2	0	0	0	0	0	0	0	0	0	0	0	0	0	0	0	0	0	0	0	0	0	0	0	0
	1557_Arogenate_dehydratase_EC_42191_#_ACT_domain	0	0	0	0	0	0	0	0	0	0	0	1	0	0	0	0	0	0	0	0	0	0	0	0	0	1	0	0	0	0	0	0	0	0	0
	1558_Arogenate_dehydratase_EC_42191_@_Prephenate_dehydratase_EC_42151	0	0	0	0	0	0	0	0	0	0	0	0	0	1	0	0	0	0	0	0	0	0	0	0	0	0	0	0	1	0	0	0	0	0	1
	1559_Arogenate_dehydrogenase_EC_13143	348.5	356.167	478	323.167	384	296.5	237.5	611.5	422.833	352.833	615.667	621.167	298.833	352.167	429.167	316	365.833	373.833	455	699.5	381.833	582.333	459.167	554	453.833	412.167	657.833	460.833	688.167	408.5	381.5	572.833	437.667	362.5	312.5
	1560_Arogenate_dehydrogenase_EC_13143_#_NADP-specific	0	0.666667	0.166667	0.166667	9.16667	0	0	0	0	0.833333	0	0.666667	1.33333	0.166667	4.16667	0	0	0.833333	3.16667	0.166667	0.166667	2.83333	0.333333	3.5	0	0.166667	0	0	0.166667	0.166667	1.16667	1	1.16667	0.5	0
	1561_Arogenate_dehydrogenase_EC_13143_#_TyrAa_NADP-specific	14.5	19.5	21.3333	21.5	10.8333	5.5	14	31.5	33.8333	11.5	24.1667	34	12.5	14.5	28.5	15.5	11.8333	18	20.8333	29.8333	19.1667	29	13.8333	22.5	18.3333	14	31.5	40.5	31.5	27.8333	15.3333	28.5833	23.5	17	11.5
	1562_Arogenate_dehydrogenase_EC_13143_#_TyrAa_NADP-specific	0	0	0	0	0	0	0	0	0	0	0	0	0	0	0	0	0	0	0	0	0	0	0	0	0	0.5	0	0	0	0	0	0	0	0.5	0
	1563_Arogenate_dehydrogenase_EC_13143_#_TyrAa_cofactor_specificity_uncertain_NADP_or_NADP	0	1.16667	0.166667	1.16667	9.16667	0	0	0	0	0.833333	0	1.66667	1.33333	0.166667	4.66667	0	0	0.833333	3.16667	0.166667	1.66667	6.33333	0.333333	4	0	0.166667	0	0.5	0.166667	0.166667	1.16667	1	1.16667	0.5	0
	1564_Arogenate_dehydrogenase_EC_13143_#_TyrAa/ACT_domain_NAD-specific	0	0	0	0	0	0	0.5	0	0	0	0	1.5	2	0	4	0	0.5	0	0	0	0	0	0	0	0	0	0	0	0	0	0.5	0	1	0.5	0
	1565_Arogenate_dehydrogenase_EC_13143_#_incomplete_sequence	0	1	0	2	0	0	0	0	0	1	0	1	0	0	1	0	1	0	2	0	1	3	0	0	0	0	0	2	0	0	2	0	2	0	0
	1566_Aromatic-L-amino-acid_decarboxylase_EC_41128	81	33	133	56	65	73	81	74	100	78	99	68	129	97	72.5	79	103	87	55.5	84.5	79	63	109.5	110	124	84	93	77	106	112	82	71	69	42	69
	1567_Aromatic-amino-acid_aminotransferase_EC_26157	1.5	13.5833	2	1	24.8667	18.1667	1	0.5	0.5	36.3333	1.08333	0.5	1	2	28.3333	11.3333	0.5	1	2	2.5	1.5	2	3	0.5	4.5	18.6667	0.5	0.5	4	1	2	1.5	1	0.333333	2
	1568_Aromatic_amino_acid_aminotransferase_gamma_EC_26157	26	10	7	2	13	373	3	7	7	10	353	46	4	13	48	34	12	57	16	51	24.5	22	22	62	59.7	2	246	25	15	21	2.5	1	36	11	57.5
	1569_Aromatic_amino_acid_aminotransferase_gamma_EC_26157_@_N-acetyl-LL-diaminopimelate_aminotransferase_EC_261-	230.5	177	450.5	148.5	205.5	373.5	44.5	419.5	189.833	111	468.5	171.833	161.5	152	163	400.5	626.5	130.5	42.5	247	487.5	55	267	214.5	407.5	357.5	227	216.5	444	223.5	162	45.5	166	75	616.5
	1570_Aromatic_amino_acid_transport_protein_/_Tyrosine-specific_transport_protein_##_TyrP	1	7	7	2	9	1	7	5	1	1	8	2	1	1	7	1.5	0.5	6	7.5	9	1	8	3	5	4	0	7	3	3	0	13	1	0	5	1
	1571_Aromatic_amino_acid_transport_protein_AroP	143.5	645.5	17.5	1180	693	41.5	1291.5	238	821.5	510	19	2198.83	1004	884.5	160	118.5	1428.33	1134.33	183.5	38.5	609.833	449.5	100.833	448	340.5	1579.83	179	720.5	33	346	199.5	273	2156	423.5	434.5
	1572_Aromatic_hydrocarbon_utilization_transcriptional_regulator_CatR_LysR_family	786.417	806.917	1006.75	1052.17	990.25	1049.83	838.667	1098.17	1333.17	813.25	1317.17	1782.33	1241.37	1109.5	934.036	870.917	1227.58	1290.92	692.167	1078.92	1050.33	1015.78	928.167	1088.92	1148.25	1512.5	1161.58	896.75	1027.42	1077.42	817.667	776.417	1590.83	740.583	1003.62
	1573_Arrested_fork_binding	0	2	0	0	1	0	0	0	0	0	0	2	1	0	0	0	0	0	6	0	0	0	0	0	0	1	0	0	0	0	0	1	1	0	0
	1574_Arrested_fork_binding_/_Primosomal_protein_N	9	26.5	8	11	13.5	6	6	13	6	25.5	15	15	2	16.5	12	7	11	8.5	19	18	7	16	13	24	20.5	7.5	10.5	3	11	8	33	7	18	13.5	7.5
	1575_Arsenate-mycothiol_transferase_EC_2842	0	0	0	0	0	0	0	0	0	0	0	0	0	0	0.5	0	0	0	0	0	0	0	0	0	0	0	0	0	0	0	0	0	0	0	0
	1576_Arsenate_reductase_EC_12041	957	1575.17	1235.17	1188.25	1015	1044.5	875.833	1504	1796.17	880.5	1248.83	1759.17	1123.83	1314.17	831.333	1017.83	1510.67	1059.5	777.333	1161	1345.5	1157.33	1114.5	1056.5	1280.5	1924.17	1400.83	1107.33	1196.33	1296	1025.67	1458	1508.83	929.667	1044.83
	1577_Arsenic_efflux_pump_protein	1078.5	4707.5	862	3056.5	1906	1122.5	2257	1448.5	2503	1536	942	5325.5	2191	2324	1042.5	982.5	2998	2732.5	1402	829	1749.5	2249	943	1578.5	1247	3893	1497.5	1979	748	1473.5	1419	1499	4708	1280	1484.5
	1578_Arsenic_efflux_pump_protein_#_truncated	1	0	0	1	0	0	5	0	0	2	0	1	0	3	0	0	1	0	1	0	0	0	0	0	1	1	0	0	0	1	0	0	2	0	1
	1579_Arsenic_resistance_protein_ArsH	0	0	0	0	4	0	0	0	0	2	0	0	0	0	1	0	0	0	0	0	19	0	0	0	2	0	16	0	0	0	1	1	0	0	0
	1580_Arsenical-resistance_protein_ACR3	18	33	21	16	27	303	57	35	25	20	270	53	18	94	54	80	28	81	31	89	73	47	61	81	171	30	141	37	68	58	28	37	66	35	103
	1581_Arsenical_pump-driving_ATPase_EC_36316	21.5	5.5	51.5	16.5	1	1	8	12	135	14.5	27	14.5	1.5	2	24	47.5	14	6	19	15.5	3.5	52.5	19	18.5	20.5	13	4	28.5	6.5	3	13.5	8	322.5	0.5	4
	1582_Arsenical_pump-driving_ATPase_EC_36316_#_domain_duplication	1	5	1	0	1	5	0.5	0.5	6	3.5	4	0.5	0	2	0	1	0	0	1.5	2.5	0	2	1	1	63.5	0	0	0	1	0	0.5	1	10.5	1	1
	1583_Arsenical_resistance_operon_repressor	1102	1990	1274.5	1151	983.5	838	902	1247	1713	864	1014.5	1763	937.5	1284	813	1191.5	1355	919.5	799	1285.5	1153.5	1164	1128	1097	1139.5	1959.5	1126	1156	1230.5	1175	1065.5	1408	1283	859.5	934.5
	1584_Arsenical_resistance_operon_trans-acting_repressor_ArsD	0	0	0	0	4	3	4	1	21	1	0	5	0	2	2	0	0	0	0	0	0	18	2	0	24	4	0	0	0	0	6	0	92	0	0
	1585_Arsenite_methyltransferase_EC_211137	0	0	0	0	2	2	1	0	0	0	0	0	1	1	0	3	0	0	0	0	0	0	0	0	3	2	0	0	0	0	0	0	0	1	0
	1586_Arylsulfatase_EC_3161	2271.08	3419.08	861.583	1101.17	1684.92	1449.45	1679.67	1122.33	2557.08	843.333	1776.22	1973.08	1829.5	1682.37	1302.45	1927.33	1585.25	1695.25	1572.62	1589.83	1581.65	1192.5	2036.57	1983.73	3542.67	1260.82	1039	1055.33	2382.58	1765.08	1975.37	770.333	2023.92	1686.75	2012.73
	1587_AscBF_operon_repressor	86	52	20	79	103	18	355	28	213	56	11.5	69	28	186	27	18	163	57	69	35	61	40	43	70	132	153	44	92	19	70	32	47	187	28	76
	1588_Ascorbate-specific_PTS_system_EIIA_component_EC_271-	82	67	95	126	173	48	193	37	215	82	163	130	53	185	46	71	124	48	72	55	73	80	65	110	152	197	60	71	39	147	47	65	148	45	135
	1589_Ascorbate-specific_PTS_system_EIIB_component_EC_27169	69	63	71	97	150	42	190	37	185	68	91	114	34	191	43	35	130	60	47	50	72	48	68	92	89	163	71	73	46	116	32	70	147	32	138
	1590_Ascorbate-specific_PTS_system_EIIC_component	599	524	799	550	1128	305	790	381	1697	479	725	1029	318	875	383	398	591.5	354	324	640	508	497	531	706	680	702	498	456	373	1015	305	463	841	322	948
	1591_Ascorbate-specific_PTS_system_EIIC_component_/_Ascorbate-specific_PTS_system_EIIB_component_EC_27169	0	0	1	0	0	0	0	0	0	1	0	0	0	0	0	0	0.5	0	0	0	0	0	0	0	0	0	0	0	0	0	0	2	0	0	0
	1592_Ascorbate_utilization_transcriptional_regulator_UlaR_HTH-type	54	39	0	55	71	11	270	18	110	55	6	45	7	145	7	5	113	35	40	6	26	20	18	47	119	139	29	80	14	58	19	29	163	13	54
	1593_Asp-tRNAAsn/Glu-tRNAGln_amidotransferase_A_subunit_and_related_amidases	1.5	2	11	18.5	12	26	25	2.5	25.5	15.25	24	20	1	8	6.5	10	8.5	18.5	8	7	4.5	13.8333	1	15.5	34	19.3333	38	9	4	11.5	3	6	13.3333	4.5	31.5
	1594_Asparagine_synthetase_glutamine-hydrolyzing_EC_6354	2	22	1.25	0.5	2.5	4.5	3	3.5	5.5	2	4	0.5	1	2.5	0.333333	0.5	1.5	2	2	2	1.5	2	2	1	2	12	1	1	3	4.33333	3	1	2	2.5	18
	1595_Asparagine_synthetase_glutamine-hydrolyzing_EC_6354_AsnB	12	12.5	6.5	17	12	7.5	7	3	14.8333	7	12	19	10.5	20.5	5	11.5	7.33333	10.3333	7	11	17.5	8.83333	5	4.5	7.5	30.5	14	4	7	13.5	7	8	7.5	4.83333	15
	1596_Asparagine_synthetase_glutamine-hydrolyzing_EC_6354_AsnH	24.5	23.3333	40.8333	25	30.8333	39	26.5	42.5	60.5	35.5	89	49	25.5	36.5	29.8333	18	41	16.5	14.8333	31.8333	28.5	30.6667	32.5	31	64	44	33.8333	33.5	39	52.5	39.5	51.5	27	16.5	29
	1597_Asparagine_synthetase_glutamine-hydrolyzing_EC_6354_AsnH_#_fragment	0	0	0	0	0	0	0	0	0	0	0	0	0	0	0	0	0	0	0	0	0	1	0	0	0	0	0	0	0	0	0	0	0	0	0
	1598_Asparagine_synthetase_glutamine-hydrolyzing_EC_6354_YisO	371.667	495.75	687.333	514.583	396.583	397.167	279.75	555.75	524	478.833	631.75	551.083	285.5	498.5	467.917	346.5	537.667	523	335.5	660	336.333	501.25	460.083	431.667	474.75	475.667	642.333	504.167	558.5	472.833	406.75	635.25	557.5	406.917	399.333
	1599_Asparagine_synthetase_glutamine-hydrolyzing_EC_6354_YisO_#_fragment	1.5	3	1.5	0	1.5	1.5	1	2	0	1	3.5	1.5	0.5	3.5	4	0.5	2	3	4.5	0.5	0	3.5	6	3.5	2	1	1	1	4	1.5	2.5	1	1	1.5	0.5
	1600_Asparagine_synthetase_glutamine-hydrolyzing_EC_6354_YisO_#_frameshift	0	2	4	1	0	0	1	0	2	0	2	2	0	0	4	1	3	0	0	4	1	0	0	0	3	2	2	1	0	0	2	6	0	1	1
	1601_Asparaginyl-tRNA_synthetase_EC_61122	5475.5	5304.5	6617.92	5350.92	5185.92	5521.92	4353	6661.42	8080.08	4647.58	7205.83	7751.33	5500	5920.58	5719.83	5342.67	6550.25	5604.17	5009	7341.25	6120.42	6208.17	6774.92	6462.92	7343.75	6906.75	7004.17	5073.25	7783.92	6948.75	6287.08	5696.33	7251.67	5105.67	6088.42
	1602_Asparaginyl-tRNA_synthetase_EC_61122_mitochondrial	0	0	0	0	0	0	0	0	0	0	1	0	2	0	0	0	0	1	0	0	0	0	0	0	0	0	0	0	0	0	0	0	0	0	0
	1603_Asparaginyl-tRNA_synthetase_EC_61122_mitochondrial_@_Asparaginyl-tRNA_synthetase_EC_61122_chloroplast	0	1	0	1	0	0	0	0	0	0.5	0.5	0.5	1	0	1	0	0	0	0.5	0.5	0.5	1	1	1.5	0	0.5	2	0	0	0	2	1	1	0	0.5
	1604_Aspartate--ammonia_ligase_EC_6311	25.5	2	30.5	9.5	10	4.5	5	10.5	12.5	11	33.5	16	17	7	12	13.5	14.5	9	16.5	23	18	18.5	20	26	20	11	24	16.5	24.5	15	23.5	5	15.5	14	15.5
	1605_Aspartate--ammonia_ligase_EC_6311_#_frameshift	1	1	0	2	1	0	9	0	3	0	0	2	0	2	0	0	2	0	1	0	2	0	0	0	4	2	0	0	0	1	1	0	5	0	0
	1606_Aspartate-proton_symporter	0	0	1	0	0	1	0	0	0	0	4	0	0	1	2	0	0	0	0	2	0	0	0	0	1	0	0	0	0	0	0	0	0	0	0
	1607_Aspartate-semialdehyde_dehydrogenase_EC_12111	9158.08	10650.5	9843.5	9985.33	10295.2	8776.92	8631.33	10782.3	13541.1	8608.92	11476.1	15648.7	10358.8	10739.9	9084	8925.92	12032.8	10487.8	9077.92	11500	10620.3	10991.2	10826.8	11539.1	12241.2	12724.4	10583.8	8704.92	12066.1	11530.4	10834	9158.92	14205.1	9004.83	10176.3
	1608_Aspartate-semialdehyde_dehydrogenase_DoeC_in_ectoine_degradation_EC_121-	0	0	0	0	0	0	0	0	0	0	0	0	0	1	0	0	0	0	2	0	0	0	0	0	0	0	0	0	0	0	0	0	0	0	0
	1609_Aspartate/ornithine_carbamoyltransferase_family_protein_protein_YgeW	82	57	8	81	92	5	266	14	140	76	8	57	1	25	12	15	192	62	40	13	51	32	41	53	139	205	55	69	16	60	22	18	236	21	80
	1610_Aspartate/tyrosine/aromatic_aminotransferase	8.02222	5.46111	0.644444	11.3611	6.56111	0	32.2944	0	13.3722	13.5722	1.31111	6.98333	1.8	24.2889	1.42222	2.31111	12.8667	7.14444	4.26111	2.43333	1.3	3.81111	0.8	5.62222	11.1167	18.7889	3.93333	6.74444	1.52222	10.1222	0.4	3.11111	15.6944	2.12222	6.73333
	1611_Aspartate_1-decarboxylase_EC_41111	155.333	323.75	88.9167	238.333	257.75	105.25	223	89.0833	184.167	140	72.5833	415.417	291	200.667	153.417	137.417	308.833	251.083	236.583	99.6667	186.833	180.917	163.583	163.75	157.583	243.25	85.6667	167.75	112.417	129.833	170.25	85.0833	368.083	196.5	143.75
	1612_Aspartate_N-acetyltransferase_EC_23117_##_Proposed_in_PMID_21726468	36	19	1	38	48	17	179	12	47	25	10	26	6	90	5	4	69	49	16	2	29	14	6	23	65	113	11	34	13	24	14	24	83	11	42
	1613_Aspartate_aminotransferase	8.06667	4.83333	3.36667	9.91667	6	6.25	3.5	10.9167	11.3333	6.12619	3.78333	14.25	3.33333	7.7	6.78333	4.33333	8.83333	5.91667	17.6262	5.7	9.65833	9.20952	9.25	15.25	5.66667	10.25	8.83333	2.66667	6	7.33333	11.1	11.8333	4.53333	6.95	3.91667
	1614_Aspartate_aminotransferase_EC_2611	18.2762	31.4	20.0333	17.1333	17.25	12.1333	18.5667	18.4667	24.4762	9	35.8667	22.8	22.7167	18.8	16.0667	17.7333	15.2	11.2667	24.8667	20.8	26.3429	22.6667	20.7667	23.6	35	25.2762	26.8667	25.4333	19.8	33.6	21	19.8	13.6	20.3	13.1167
	1615_Aspartate_aminotransferase_EC_2611_/_Glutamine-dependent_2-keto-4-methylthiobutyrate_transaminase	41.9	22.6	65.7524	42.473	40.2	38.5333	34.4	58.8667	64.8095	64.3667	108.843	55.8429	58.4333	44.0429	58.5833	34.8333	46.6762	56.0762	40.3095	119.356	50.5	54.6167	64.2167	80.4083	69.9262	71.5833	88.879	71.3	55.9667	80.9206	67.0952	51.9917	62.9429	54.6345	42.7
	1616_Aspartate_aminotransferase_EC_2611_@_Aspartate--prephenate_aminotransferase_EC_26178_@_Glutamate--prephenate_aminotransferase_EC_26179	0	0	0.2	2.5	0	1.5	0	1	1	1.5	1.5	2	1.5	0.5	1	2.5	0.5	1.5	0.5	0.2	0.5	0	0.5	0.2	0.4	1.5	0.5	0.2	0.4	1	2	2	1.5	1	2
	1617_Aspartate_aminotransferase_EC_2611_@_Biosynthetic_Aromatic_amino_acid_aminotransferase_alpha_EC_26157	0	0	0	0.333333	0	0	0	0	0	0	0	0	0	0	0	0	0	0	0.333333	0.666667	0	0	0	0	0	0	0	0	0	0	0	0	0	0	0
	1618_Aspartate_aminotransferase_EC_2611_@_Biosynthetic_Aromatic_amino_acid_aminotransferase_beta_EC_26157	0.333333	7.66667	3	2.33333	1.66667	4.48718	20	3	6.66667	3.93333	4	5.66667	22.6667	10.3333	8.66667	8	3	7	4	5	4.66667	5.33333	43.6667	9	5.33333	5.33333	2.33333	2.33333	6.66667	4	14	1.33333	7.33333	1.33333	3
	1619_Aspartate_aminotransferase_EC_2611_@_Biosynthetic_Aromatic_amino_acid_aminotransferase_beta_EC_26157_@_Histidinol-phosphate_aminotransferase_EC_2619	0	0	0	0	0	0	0	0	0	0	0	0	0	0	0	0	0	0	0.5	0	0	0	0	0	0	0	0	0	0	0	0	0	0	0	0
	1620_Aspartate_aminotransferase_EC_2611_@_Histidinol-phosphate_aminotransferase_EC_2619	0	1.8	0.8	8.8	6.2	4.8	2.2	6	4.13333	4.8	2.4	5.4	8.6	5.6	5.4	0.8	9.8	4.8	3	3.2	10	8	4.6	6	1.2	6	3.2	3.2	7.8	12.2	7.53333	12.6	7	4.8	2
	1621_Aspartate_aminotransferase_family	1	1	1	0	0	0	2	0	4	1	2	1	0	2	0	0	1	1	0	0	1	4	0	0	1	0	1	0	0	2	0	0	2	0	2
	1622_Aspartate_ammonia-lyase_EC_4311	24.1667	19.6667	14.6667	24.3333	28.3333	8.66667	69.8333	11.5	34.5	18.1667	12.5	23	14.3333	55	10.8333	7.33333	52.3333	13.6667	12.6667	15.3333	21.3333	23	12	24.8333	44	40.1667	17.8333	22.6667	21.5	23	10	10	50	9.83333	27.1667
	1623_Aspartate_carbamoyltransferase_EC_2132	1	11935	2	10377.2	1	1	8422.67	1	13594	6	11942.7	16095.5	10215.2	10654.3	1.5	9194.83	1	1	5	11470.7	1	10380.2	6	6	12515	12963.2	2.16667	9100	4	11742	7	9297.5	1	5	5
	1624_Aspartate_carbamoyltransferase_EC_2132_/_Aspartate_carbamoyltransferase_regulatory_chain_PyrI	0	0	0	0	0	0	0	0	0	0	1	0	1	0	1	0	0	0	0	0	0	1	0	0	0	1	0	1	0	0	0	0	0	0	0
	1625_Aspartate_carbamoyltransferase_regulatory_chain_PyrI	2750	1914	3399	2463	2420	2768	2163	3053	4321.5	2292	3645	3415	3143	2869	2834	2449	3238	2873	2050	3487	2844	2469	3197	3026	3550	3142	2661	2308	3823	3268	2650	2549	3695	2594	2794
	1626_Aspartate_dehydrogenase_homolog	0	0	0	0	0	0	0	0	0	0	0	1	0	2	1	0	0	0	0	0	0	0	0	0	0	0	0	0	0	0	0	2	0	0	0
	1627_Aspartate_racemase_EC_51113	1642.5	2853.5	1979.5	1955	1288.5	2045.5	1424	1455.5	2935	1546	2805.5	3172.5	1324.5	1861	1397	1635	1928	1478.5	1396.5	2240	1728.5	1826	1759.5	2161	2294	2389.5	2344	1642	1876.5	2094.5	1547.25	1411.5	2016.5	1170	2445.5
	1628_Aspartate_racemase_EC_51113_#_duplicated_catalytic_domain	4.5	7	1.5	6.5	5	4.5	5.5	2	5.5	3.5	0.5	7	2.5	5.5	7.5	3.5	10.5	4.5	10.5	1	4.5	7	10	2.5	5	12	2	8	3	7	12.75	6.5	9.5	2.5	1.5
	1629_Aspartokinase_EC_2724	14484	16139.8	15511.5	13443	13621.5	13463	11985.2	15378.5	21041	11347.3	16447.5	20011.7	14094	15307	13217.7	13540	16414.3	13983	12400.3	15810.5	15310.3	14484.3	16582.5	16436.8	18507.3	17123.5	15486	11757.3	17076.5	16804	15146	12700	18403.2	13136	14974.5
	1630_Aspartokinase_EC_2724_#_fragment	2	5	1	0	1	1	1	3	0	0	2	0	0	3	0	1	9	0	0	3	7	1	1	0	3	9	0	0	7	3	1	0	4	0	0
	1631_Aspartokinase_EC_2724_#_frameshift	2	4.5	1	2	5	2	3.5	6	10	0	0	2.33333	1.5	1.5	1.5	0	1.33333	6	3	0	0.333333	6	1	2	19.3333	2.5	2	1	0	0	3	2.5	6	2.5	0
	1632_Aspartokinase_EC_2724_#_truncated	15	4	40.5	6	12	14.5	3.5	8.5	22	10.5	14	12	2	19.5	6.5	3	4.5	10	10	13	19	18.5	21	10.5	12	16	25	29	12.5	17	13	6	15	9.5	14
	1633_Aspartokinase_EC_2724_/_ACT_domain-containing_protein	0	16.3333	2	5	3	0	1.66667	8.5	0	4.33333	2.5	14.3333	4	1.5	22.1667	10	11	7	25.3333	2	4.5	15.8333	2	7.83333	1.5	1	4.5	4.33333	14.5	1	6.5	25.5	6.16667	0	3
	1634_Aspartokinase_EC_2724_/_Diaminopimelate_decarboxylase_EC_41120	0	0	0	0	0	0	0	0	0	0	0	0	0	0	0	0	0	0	1	0	0	0	0	0	0	0	0	0	0	0	0	0	0	0	0
	1635_Aspartokinase_EC_2724_/_Homoserine_dehydrogenase_EC_1113	1537.33	757.167	181.667	591.5	917.167	763.333	1649.83	401.5	1666.17	378.667	308	767.333	1478	1067	1167.83	1073.33	915.5	1044.67	1363.17	772.5	934	416.667	2165	830.667	1857.83	753	319.667	507	1072	698.167	730.167	332.5	1230.33	1506.67	794.5
	1636_Aspartokinase_EC_2724_associated_with_ectoine_biosynthesis	0	0	0	0	2	0	0	0	1	4	0	3	1	0	2	0	1	0	0	0	6	3	0	0	0	0	5	0	3	0	0	0	0	0	0
	1637_Aspartyl-tRNAAsn_amidotransferase_subunit_A_EC_6356_Glutamyl-tRNAGln_amidotransferase_subunit_A_EC_6357	0.25	0	0	0	0.333333	0	0	0	0	0	0.333333	0	0	0	0.2	0	0	0	2	1.25	0	0.2	0	1.06667	0	0	0	0	0	0	0.2	0.2	0	0	0
	1638_Aspartyl-tRNAAsn_amidotransferase_subunit_A_EC_6356_@_Glutamyl-tRNAGln_amidotransferase_subunit_A_EC_6357	4439.75	4887.5	5269	4241	4122.17	3714.75	2939.67	4154.67	5659.83	3506.25	5641	5553.33	3756.83	4256.17	4214.2	4176.5	4660.17	4114.17	3862.17	5107.08	3886.33	4669.03	4123.33	4090.9	5685.83	5995.33	4854.5	3718.17	4952.17	4453.67	3738.7	3702.37	5021	2663.17	4541.17
	1639_Aspartyl-tRNAAsn_amidotransferase_subunit_A_EC_6356_@_Glutamyl-tRNAGln_amidotransferase_subunit_A_EC_6357_#_pseudogene	2.5	5	0.5	3.5	12.5	1	0	2	0.5	1.5	3	3	4	2.5	7.5	1.5	3.5	3.5	9.5	7	1.5	12	3.5	5.5	2.5	0.5	5.5	2	2.5	2	8.5	3	7	4.5	0.5
	1640_Aspartyl-tRNAAsn_amidotransferase_subunit_B_EC_6356_Glutamyl-tRNAGln_amidotransferase_subunit_B_EC_6357	0	2.16667	0	0	0.25	0	0	0	0	0	0	0.583333	0	0.333333	0.666667	0.25	0.333333	0	4.33333	0.25	0.666667	1.66667	0	0.7	0	0	0	0.666667	0.333333	0.25	1.11667	0.833333	0	0.333333	0
	1641_Aspartyl-tRNAAsn_amidotransferase_subunit_B_EC_6356_@_Glutamyl-tRNAGln_amidotransferase_subunit_B_EC_6357	5741.5	5979.17	5577.17	5143.67	5170.92	4612.5	3745	4359.33	6541.83	3969.5	5743.83	6353.08	5050.83	5256.83	4746	5406.08	5828.67	5231	4884.25	5775.08	4764.17	5057.83	5112.25	4704.28	6902.33	6536.33	5016.5	4135.83	5752	5288.5	4616.62	3745.75	5775.33	3601.67	5355
	1642_Aspartyl-tRNAAsn_amidotransferase_subunit_C_EC_6356_@_Glutamyl-tRNAGln_amidotransferase_subunit_C_EC_6357	739.667	684.833	991.167	864.333	617.833	679.167	519.667	748.333	1002.33	566.333	1009.17	1143.83	863.833	756.167	712	786.167	927.833	900.833	456.5	807.667	685.667	592	660.167	633.333	1055.5	995	791.333	637.5	861.667	852.5	568.667	541.833	1029	529	864.333
	1643_Aspartyl-tRNA_synthetase_EC_61112	4981.25	2685.87	6386	3351.37	3385.37	3829.67	2829.2	3891.58	5689.62	3205.33	6499.7	4419.28	3935.42	3922.25	3999.98	4493	4116.7	3913.77	2650.98	5664.03	3130.82	3600.5	4258	4139.42	6231.95	4284.67	4447.17	3557	5160.75	4792	3782.92	3222.25	4113	3068.5	4386.58
	1644_Aspartyl-tRNA_synthetase_EC_61112_chloroplast_@_Aspartyl-tRNA_synthetase_EC_61112_mitochondrial	0	0	0	0	0	0	0	0	0	0	2	0.333333	0	0	0	0	0	0	0	0	0	0	0	0	0	0	0	0	0.333333	0	0	0	0	0	0
	1645_Aspartyl-tRNA_synthetase_EC_61112_mitochondrial	0	0	0	0	0	0	0	0	2	0	0	0.25	0	0	0	0	0	0	1	0	0	0	0	1	0	0	0	0	0	0	0	0	0	0	0
	1646_Aspartyl-tRNA_synthetase_EC_61112_Aspartyl-tRNAAsn_synthetase_EC_61123	0	0	0	0	0	0.5	0	0	1.33333	0.333333	0	0	0	0	0.333333	0	0	0.333333	0	0	0.333333	0	0.333333	0	0.333333	0	0.333333	0	0.333333	0	0.333333	0	0	1	0
	1647_Aspartyl-tRNA_synthetase_EC_61112_##_unambiguous	457.533	699.45	511.7	473.367	514.867	301.233	355.617	979.733	575.783	394.417	471.167	1098.93	210.833	499.083	490.667	369.083	625.75	545.867	607.65	705.083	496.583	713.95	439.5	826	566.917	659.75	861.65	802	969.5	475	583.5	958.333	643.417	473.6	399.333
	1648_Aspartyl-tRNA_synthetase_EC_61112_#_fragment	101	555.833	95	610.5	517	445	446.5	806	696	398.5	213.5	695.5	705.5	541	405	373.5	785.5	527.5	351.5	228	926	724.5	508	621	222	889.5	249.5	196.5	476.75	677.5	680.5	803	909	572	380
	1649_Aspartyl-tRNA_synthetase_EC_61112_#_unambiguous	2	0.333333	0.833333	0.5	2	2.5	1.83333	2	1	2.5	6.66667	2.25	3.25	1	4.16667	2.5	2.83333	1.5	2	4	4.83333	4.83333	1.5	6	1.33333	3	4.75	3	4	2.5	2.83333	2.16667	0.75	2	3.5
	1650_Aspartyl-tRNA_synthetase_EC_61112_/_Aspartyl-tRNAAsn_amidotransferase_subunit_C_EC_6356_@_Glutamyl-tRNAGln_amidotransferase_subunit_C_EC_6357	8.66667	4	8	2	7.5	6.5	6.5	11.6667	6.83333	3.33333	24.5	4	7	7	5.83333	5	1	7.33333	6.83333	22	5	6	9.5	9.25	8.33333	2.5	7.83333	3	11.5	5	11.8333	9.33333	5.5	11	5.5
	1651_Aspartyl-tRNA_synthetase_EC_61112_@_Aspartyl-tRNAAsn_synthetase_EC_61123	2262.28	2953.23	2724.62	3347.52	2880	1801.73	2431.75	2947.23	3144.65	2463	2830.93	5840.68	2856.03	2798.53	2632.27	2133.33	3810.02	3681.22	2531.17	3140.62	2503.32	3680.37	2225.33	3075.17	2556.03	3848.28	3021.15	2801.67	3193.83	2646.9	2853.75	3037.75	4996.42	2329.18	2354.48
	1652_Aspartyl-tRNA_synthetase_EC_61112_@_Aspartyl-tRNAAsn_synthetase_EC_61123_##_unambiguous	1673.62	3368.65	2139.87	2050.43	1853.95	1527.82	1218.45	2013.07	2283.28	1574.5	2279.98	2485.1	1826.62	1913.95	1917.7	1610.92	1791.73	1975.77	2007.85	2507.58	1681.4	2522.7	1894	2062.17	2169.03	2130.37	2043.73	1466.75	2340.25	1839.98	2199.67	1799	2553.17	1406.6	1648.15
	1653_Assimilatory_nitrate_reductase_large_subunit_EC17994	70.3333	3	142.333	26	44	45.6667	12.3333	30.3333	46.3333	34.6667	66.6667	7	2.5	35	33	47	42	47	35.6667	119.333	54.3333	46.6667	64.3333	19	20.3333	15	44.6667	37.3333	122.333	45.6667	47.3333	25	40.6667	50.3333	46
	1654_Assimilatory_nitrate_reductase_large_subunit_EC_17994	0	0	0.5	18	1	0	1	0	0	0	1	0	0	0	0	0	0.5	0	0	0	0	4	0	0	0	0	0	0	0	0	0	0	0	0	0
	1655_Attachment_invasion_locus_protein_precursor	43	26.5	3.5	56	63	8	120	8	29	25.5	1.5	31	14	106.5	3	6.5	115	14	19	10.5	84	4.5	18.5	17.5	61.5	46	70	124	2	45.5	8.5	20	41.5	8	47
	1656_Atypical_L-asparaginase_EC_3511_Rhizobium_type	0	0	0	2	1	0	0	0	1	0	3	1	1	3	1	2	0	0	0	2	1	1	0	0	0	3	0	1	2	0	4	0	1	1	0
	1657_Autoinducer_2_AI-2_ABC_transport_system_fused_AI2_transporter_subunits_and_ATP-binding_component	151	64	243	100	155	63	334	118.5	233.5	92.3333	232.5	138.5	22	206	210	70.5	165.5	136.5	50.5	207	105	92	87	175	211.5	196	77	119	140.5	187.5	73	130	164	95	126
	1658_Autoinducer_2_AI-2_ABC_transport_system_membrane_channel_protein_LsrC	81	58	102	70	91	42	304	69	157	51	103	95	21	152	113	34	116	75	43	98	55	38	54	112	128	196	55	109	65	124	44	85	223	44	108
	1659_Autoinducer_2_AI-2_ABC_transport_system_membrane_channel_protein_LsrD	115	65	156	71	96	30	308	71	172	79	107	70	24	161	161	35	110	61	39	161	66	50	42	101	139	190	48	80	64	105	66	87	157	67	113
	1660_Autoinducer_2_AI-2_ABC_transport_system_periplasmic_AI-2_binding_protein_LsrB	132	55	211	77	80	47	242	89	187	45	153	97	25	145	219	79	124	68	31	149	65	76	79	140	136	212	56	94	92	100	50	126	175	40	81
	1661_Autoinducer_2_AI-2_aldolase_LsrF_EC_421-	309	125	462	269	223	243	387	306	449	341	528	523	273	339	419	187	311	319	240	750	281	319	329	517	372	425	361	371	286	435	374	290	448	319	368
	1662_Autoinducer_2_AI-2_kinase_LsrK_EC_271-	206.5	79	262	136.5	146	58	423.5	150.5	241	159.5	207	151.5	38	252	314.5	109	250	139	78	226	104	100.5	94	213	297.5	342	75	167	145.5	200	93	173	336.5	100.5	153
	1663_Autoinducer_2_AI-2_modifying_protein_LsrG	9	17	2	20	24	4	67	3	25	10	1	14	1	35	1	1	29	16	8	1	19	3	7	16	25	34	4	14	4	13	3	3	38	2	16
	1664_Autoinducer_2_sensor_kinase/phosphatase_LuxQ_EC_273-_EC_313-	1	1	4	1	0.25	0	0	0	0.25	2	0.25	2	0	0	0	0	4	1	0	1	0	3	0	0.25	1	3	0	0.25	0.5	0	1	1.25	0.25	1	6
	1665_Autolysis_histidine_kinase_LytS	712.5	477	649	818.5	514.5	850.5	1054.83	461	1334.5	596.5	1254.5	837.5	616.5	797.5	691	660	689.5	728	445	511	534	573	574.5	605.5	1558.5	1181.83	994.5	491.5	639.5	779	353.5	584.5	967.5	790	780.5
	1666_Autolysis_response_regulater_LytR	400.5	223.5	476.5	418	260	429.5	553	244.5	861	325.5	811	356	327.5	567.5	245.5	303.5	408	363	235	451	275	319	420	471	985	644.5	521	285.5	467.5	585	250	272	469.5	171	496
	1667_Autonomous_glycyl_radical_cofactor	0	0.142857	0	0	0	0	0	0	0	0	0	0	0	0	0	0	0	0	0	0	0	0	0	0	0.285714	0	0	0	0	0	0	0	0	0	0.142857
	1668_B12_binding_domain_of_Methylmalonyl-CoA_mutase_EC_54992	5	293	12	443	282	9	287	114	283	224	6	1061	472	359	109	22	494	548	64	1	293	193	44	185	16	678	36	306	38	106	95	125	807	115	151
	1669_BAT_family_transporter	441	1164	174	1794	1286	381	1403	599.5	1424	898	326	4292.5	1833.5	1271	622	575.5	2179.5	1946	436.5	443	1101.5	959	238	712.5	252	2402	449	1229	501.5	764	379.5	565	3154.5	858	901
	1670_BH1670_unknown_conserved_protein_in_B_subtilis	2	7	3	28	4	0	6	1	22	4	14	5	1	6	1	1	4	13	6	1	0	11	1	6	31	21	2	2	0	4	0	9	7	3	7
	1671_BOX_elements	4	5	12	6	5	4	1	10	10	13	17	20	14	7	9	18	11	7	3	4	8	6	10	5	16	12	9	7	11	11	7	6	13	26	8
	1672_Bacillibactin_synthetase_component_F_EC_277-_#_frameshift	0	0	0	0	0	0	0	0	0	0	0	0	0	0	0	0	0	0	0	0	0	0	0	0	0	0	0	0	0	0	0	0	0	0.5	0
	1673_Bacillosamine/Legionaminic_acid_biosynthesis_N-acetyltrasferase_PglD_PseH_and_NeuD_homolog_4-amino-6-deoxy-N-Acetyl-D-hexosaminyl-Lipid_carrier_acetyltrasferase	0	0.5	0.5	0	1	0.5	0	1	6.5	0	0.5	0	0	1.5	0	0	0	1	0	0.5	0	0	0.5	0	1	1	0	0.5	0	0	0	1.5	0	0	0.5
	1674_Bacillosamine/Legionaminic_acid_biosynthesis_aminotransferase_PglE_4-keto-6-deoxy-N-Acetyl-D-hexosaminyl-Lipid_carrier_aminotransferase	467.5	1052	360.5	552	574	356.5	295	543.25	719	369	592	958	558.5	547.5	583	524.5	336.5	318.833	534.5	589.5	458.5	647	464.5	691	475.5	808.5	418.5	349	540.5	505	469	533.5	534	344.5	464.5
	1675_Bacitracin_export_ATP-binding_protein_BceA	3391.5	3286	4525.5	3997.5	3016.33	3332.5	2506.5	3492	5620.17	2915	4981.5	3984.83	3558	3799.83	2804.5	4033	3823.5	3528.5	1975.5	4055.5	3083	2923	4144	2739.5	5979	4711.5	4553.5	3202	4240.33	4276.5	2940.5	2830.5	3950	2472.5	3729
	1676_Bacitracin_export_permease_protein_BceB	1070	1406	1129	934	655	980	862	1187	1771	808	1199	1525	674	943	584	1374	845	842	490	637	1242	912	889	527	1191	2015	1010	726	703	1033	852	615	851	715	1040
	1677_Bacitracin_synthetase_3_BA3_Includes_ATP-dependent_isoleucine_adenylase_IleA_Isoleucine_activase_ATP-dependent_D-phenylalanine_adenylase_D-PheA_D-phenylalanine_activase_ATP-dependent_histidine_adenylase_HisA_Histidine_activase_ATP-dependent_D-aspartate_adenylase_D-AspA_D-aspartate_activase_ATP-dependent_asparagine_adenylase_AsnA_Asparagine_activase_Aspartate_racemase_EC_51113_Phenylalanine_r…	3	5.5	4	4.33333	10	8.33333	6	0	4	10.5	8.16667	8	4	6	7	6	10	5	7	17.5	5	10	14	7	1.33333	3	13	13.25	3.5	0	8.5	6	5.5	6	27
	1678_Bacterial_luciferase_family_protein_YtmO_in_cluster_with_L-cystine_ABC_transporter	5	8	2	9	13	0	44	1	25	16	3	12	0	32	6	1	14	0	16	1	7	6	8	7	24	27	6	14	1	8	0	5	19	1	3
	1679_Bacterial_proteasome-activating_AAA-ATPase_PAN	0	2.5	3	0.5	6.5	0	3.5	4	5	0	1	1	1.5	4.5	3.5	0.5	2.5	1.5	10.5	1.5	3	3.5	0	2	23	4	0.5	0	4.5	0.5	0.5	5	1.5	2	1.5
	1680_Bacterial_ribosome_SSU_maturation_protein_RimP	374.067	684.033	294.533	375.067	468.067	352.033	507.167	352.4	478.217	402.483	369.117	564.267	401.067	411.233	300.567	445.767	454.317	491.35	471.817	445.5	336.983	446.75	568.8	535.833	613.383	387.8	344.017	383.233	401.833	456.4	571.683	249.683	588	449.283	507.617
	1681_Bacterial_sugar_transferase	2	3	7	7	2	11	2	11	2	4	5	8	6	2	3	0	5	5	5	10	2	0	6	5	8	2	0	6	4	2	8	0	3	5	3
	1682_Bacteriochlorophyllide_c_C8_methyltransefase_BchQ	1	0	0	0	0	0	2	0	0	0	0	1	0	0	0	1	0	0	0	0	0	0	2	0	1	0	0	1	0	0	0	0	1	0	0
	1683_Bacteriocin-like_peptide_M_BlpM	1	0	1	2	0	1	0	0	2	2	0	2	0	0	1	9	0	0	2	0	0	0	4	1	0	0	3	0	3	0	1	0	0	1	30
	1684_Bacteriocin-like_peptide_N_BlpN	1	0	0	0	0	0	0	0	1	0	0	0	0	0	0	2	0	0	0	0	0	0	1	0	1	0	1	0	0	0	0	0	0	0	4
	1685_Bacteriocin_ABC-transporter_ATP-binding_and_permease_component	0	2.33333	0	2.66667	2	10.8333	2.33333	6	6	2.5	2	23.8333	5	9	4.5	13.6667	4	4	2	6.83333	5.83333	3	66.5	3.33333	4.33333	4	61	9	8.66667	5.5	8.33333	7.5	4	4.5	47.8333
	1686_Bacteriocin_ABC-transporter_ATP-binding_and_permease_component_#_ABP-118	2	2.5	5	30	4	1	8	4	43	21	19	3	39	0.5	12	131.333	5	3	25	16.3333	14	17	1.33333	11.5	41	13	8	15.5	33.6667	3.5	4	3	1	2.5	610
	1687_Bacteriocin_ABC-transporter_ATP-binding_and_permease_component_#_Lantacin_B	0	0	0	0	2	7.33333	0.333333	0	0	1.5	0	23.8333	0	0.333333	1.5	0.666667	0	0	2	0.833333	0.333333	0	70	0.333333	1.33333	0	45.5	5	0.666667	0	2.33333	0.5	1	0.5	26.3333
	1688_Bacteriocin_ABC-transporter_ATP-binding_and_permease_component_#_Lantacin_F	0	0	0	0	1	0.833333	1	2	2	1	1	4.33333	1	4	1	2.33333	0	2	0	1	0	2	6.5	0	4	0	12.5	2	0	0	0	1	2	5	10.8333
	1689_Bacteriocin_ABC-transporter_ATP-binding_and_permease_component_#_Plantaricin	0	0	0	0	0	0	0	0	0	0	0	0	0	0.5	0	0	0	0	0	1	0	0	0	0	2	0	0	0	0	0	0	0.5	0	0	1
	1690_Bacteriocin_ABC-transporter_auxillary_protein	0	0	0	0	0	5	0	0	0	2	0	9	0	0	0	0	0	0	0	0	0	0	41	0	0	0	26	2	0	0	0	0	0	0	8
	1691_Bacteriocin_ABC-transporter_putative_component_#_ABP-118_truncated	2	0	0	11	0	0	0	0	24	6	7	0	19	2	2	73	0	2	14	3	3	11	0	3	0	0	0	6	10	0	0	0	0	0	300
	1692_Bacteriocin_ABP-118_alpha_peptide_precursor	0	0	0	0	0	0	0	0	3	1	0	0	0	0	0	5	0	0	0	0	0	0	0	1	4	0	0	2	0	0	0	0	0	0	21
	1693_Bacteriocin_ABP-118_beta_peptide_precursor	0	0	0	0	0	0	0	0	0	0	0	0	0	0	0	0	0	0	0	0	0	0	0	0	0	0	0	0	0	0	0	0	0	0	42
	1694_Bacteriocin_immunity_protein	7	15	18	4	16	3	2	1	57	3	18	3	12	5	0	37	1	4	6	3	2	0	12	2	29	4	0	32	5	6	3	0	1	4	200
	1695_Bacteriocin_prepeptide_or_inducing_factor_for_bacteriocin_synthesis	0	2	0	0	5	7	0	0	3	1	8	11	0	0	2	22	0	1	1	1	1	1	10	0	7	0	18	5	2	0	4	0	0	0	15
	1696_Bacteriocin_prepeptide_or_inducing_factor_for_bacteriocin_synthesis_#_ABP-118	3	6	12	3	4	1	2	0	34	1	4	0	0	0	1	34	3	1	0	0	0	1	8	0	42	7	0	21	4	0	1	0	6	0	104
	1697_Bacteriocin_prepeptide_or_inducing_factor_for_bacteriocin_synthesis_#_Lantacin_B	3	0	0	0	0	0	0	0	0	0	3	0	0	0	0	3	2	0	0	0	1	0	7	5	3	0	0	3	0	2	0	0	0	0	9
	1698_Bacterioferritin	7	9	0	5	5	13.5	6	1	4.5	4	10	11.5	12	12	6	2	7	3	11.5	9.5	8	27	6	7.5	28	7	6	7	14	3.5	5	10	18	4	18
	1699_Bacterioferritin_EC_11631	56	21	13	36	56	13.5	152	15	67	55	18	35	12	111	26	30	81	50	0.5	62.5	38	43	39	50.5	85	91	44	45	0.5	50.5	26	34	88	33	40
	1700_Bacteriophage-encoded_homolog_of_DNA_replication_protein_DnaC	6	4.5	0	26	11	1	16	2	2	20	2	97	0	18	0	4	10	0	1	0	37	1.5	11	0	9	0	18	32	0	8	1	0	2	1	3
	1701_Bactoprenol_glucosyl_transferase	14	15	11	14	31	2	7	11	14	10	11	15	2	13	21	1	3	10	6	16	8	7	19	18	3	26	6	3	20	7	11	6	9	4	7
	1702_BarA-associated_response_regulator_UvrY_=_GacA_=_SirA	24.5	11.5	0.5	36	45.5	7	138.5	6.5	62.5	34	5.5	16.5	8.5	83	6	11.5	90.5	13.5	31	13.5	28	14.5	18.5	33.5	63.5	65.5	21	29.5	11.5	24.5	10	14.5	54.5	5.5	33.5
	1703_BarA_sensory_histidine_kinase_=_VarS_=_GacS	175.5	115.5	18.5	171.5	180	20	677	31	281.5	114	29.5	136	17	315.5	20	17	353.5	87.5	96	27.5	94.5	76	61.5	110	310	336.5	67.5	162	38.5	128	33	71	393	33	134.5
	1704_BclA_protein	0	0	0	0	0	0	0	0	0	1	0	0	0	0	0	0	0	0	0	0	0	0	0	0	0	0	0	0	0	0	0	0	0	0	0
	1705_Benzoate--CoA_ligase_EC_62125	0	0	0	0	0	0	0	0	0	7	0	0	0	0	0	0	0	4	1	2	0	2	0	1	0	0	0	0	3	1	0	2	3	1	0
	1706_Benzoate--CoA_ligase_EC_62125_/_Glutaryl-CoA_dehydrogenase_EC_1386	0	0	1	0	0	0	0	0	0	0	0	0	0	0	0	0	0	0	0	0	0	0	0	0	0	0	0	0	0	2	0	1	0	0	0
	1707_Benzoate-CoA_ligase_EC_62125	0	0	1	0	4	0	0	0	1	0	0	0	0	2	0.333333	0	1	0	0	0.333333	2	3	4	0	0	2	0	0	1	0.333333	1	4	0	0	0
	1708_Benzoate_12-dioxygenase_EC_1141210	4	2	1	8	4	1	17	0	8	3	0	4	0	12	3	1	11	3	1	0	9	2	5	7	20	14	1	5	0	4	3	2	15	1	2
	1709_Benzoate_12-dioxygenase_alpha_subunit_EC_1141210	0	2	0	5	0	0	0	0	0	0	0	1	0	3	5	4	0	0	0	2	0	1	0	0	0	0	0	0	0	0	0	4	0	0	2
	1710_Benzoate_12-dioxygenase_beta_subunit_EC_1141210	0	0	0	0	0	0	0	0	0	0	0	0	0	0	0	0	0	0	0	0	0	2.5	0	0	0	0	0	0	0	0	0	0	0	0	0
	1711_Benzoate_transport_ATP_binding_protein	13	3	20	4	16	7	3	9	11	5	29.5	6	4	14	10	7	5	5	1	21	7	3	6	6	5	4	20	9	21	9	6	3	11	9	9
	1712_Benzoate_transport_ATP_binding_protein_#_FIG-predicted	0	0	0	0	0	0	0	1	0	0	0.5	1	1	0	0	0	0	1	0	0	0	0	1	0	0	2	0	1	0	0	0	0	0	0	0
	1713_Benzoate_transport_ATPase_component	11	7	3	5	5	3.5	5	1	4.5	6	6	6	7	2	1	5	2	4	4	6	5	2	0.5	8	4	4	3	6	5	4	2	0	1	3	2
	1714_Benzoate_transport_ATPase_component_#_FIG_predicted	0	0	0	0	0	0	0	0	0	0	0	0	0	0	0	0	0	0	0	0	0	0	0	0	0	0	1	0	0	0	0	0	0	0	0
	1715_Benzoate_transport_inner-membrane_translocator	0	0	0	0	0	0	0	0	0	0	1	0	1	0	0	0	0	0	0	0	0	0	0	0	0	0	0	0	0	0	0	0	0	0	1
	1716_Benzoate_transport_inner-membrane_translocator_precursor	0	0	0	0	0	0	0	2	0	0	0	0	0	0	0	0	0	0	0	0	0	0	0	0	0	0	0	0	0	0	0	0	0	0	0
	1717_Benzoate_transport_protein	90	48	12	86	95	26	316	32	186	52	7	102	34	183	8	13	186	55	40	17	65	38	37	60	164	216	68	80	17	76	32	34	200	25	106
	1718_Benzoate_transport_related_protein	43	29	81	33	23	53	27	61	63	30	121	67	25	26	39	37	79	35	26	53	37	23	27	25	30	40	46	13	48	72	25	45	89	34	51
	1719_Benzoyl-CoA-dihydrodiol_lyase_EC_41244	0	0	0	0	0	0	0	0	0	0	0	0	0	0	0	0	0	0	0	0	0	0	2	0	0	0	0	0	0	0	0	0	0	0	0
	1720_Benzoyl-CoA_oxygenase_component_B	0	4	0	0	0	0	0	0	0	0	0	0	0	0	0	0	0	0	0	0	0	0	0	0	0	0	0	0	0	2	0	0	0	0	0
	1721_Benzoyl-CoA_reductase_subunit_A_EC_1378	2	0	0	0	0	0	0	0	0	0	0	0	0	0	0	0	0	0	0	0	0	0	0	0	0	0	0	0	0	0	0	0	0	0	0
	1722_Benzoyl-CoA_reductase_subunit_BadD_EC_139915	0	0	0	0	0	0	0	0	0	0	0	0.333333	0	0	0	0	0	0	0	0	0	0	0	0.333333	0	0	0	0	0	0	0	0.333333	0	0	0
	1723_Benzoyl-CoA_reductase_subunit_BadE_EC_139915	15	8	19.5	14	8	11	14	18	21	21	23	26.5	21	8	10	15	8	10	10	25	11	13.5	16.5	24.5	30	13	17	15.5	13	20	16	12	27	19.5	15
	1724_Benzoyl-CoA_reductase_subunit_BadG_EC_139915	25	45	34	25	53	26	47	37	68	32	43	63	52	53	28	19	52	32	49	48	43	35	26	44	50	43	32	43	48	59	25	14	34	19	30
	1725_Benzoyl-CoA_reductase_subunit_C_EC_1378	0	0	0	0	0	0	0	0	0	0	0	0.333333	0	0	0	0	0	0	0	0	0	0	0	0.333333	0	0	0	0	0	0	0	0.333333	0	0	0
	1726_Benzoylformate_decarboxylase_EC_4117	0	0	0	0	0	0	1	0	0	0	0	0	0	1	0.5	0	4	0	0	0	0	0	0	0	0	0	0	0	0	2	1	0.5	0	0	0
	1727_Beta-1-->2glucan_export_ATP-binding/permease_protein_NdvA_EC_36342	693.533	778.917	980.06	727.283	744	674.5	530.833	1026.17	1108.18	666	1073.5	1068.17	667.333	826.917	750.083	639.117	861.833	735.333	678	986.283	874.667	920.917	760.583	804.083	1022.83	938.25	953.7	630.75	1217.93	926.75	945.583	766.5	955.667	622.75	802.917
[truncated: 10,854 more rows]

## Sheet: Table S4
	Table S4. Comparison of diets with pathways (edgeR results).
[truncated: 49 more rows]

## Sheet: Table S5
	Table S5. Pearson's correlation values and significances about amplicon sequencing and shotgun metagenomics bacterial taxa that demonstrated differences in terms of abundace between diets.
[truncated: 1,187 more rows]

[truncated: 1 more sheets: Table S6]
